# Supplementary material for: CASP6 predicts poor prognosis in glioma and correlates with tumor immune microenvironment
Source: Front Oncol. 2022 Sep 2;12:818283. doi: 10.3389/fonc.2022.818283 (PMC9479196; doi:10.3389/fonc.2022.818283)
Supplement: Supplementary file 13 [file Table_3.xlsx]

## Sheet: Sheet1
	ID	Description	setSize	enrichmentScore	NES	pvalue	p.adjust	qvalues	rank	leading_edge	core_enrichment
GOBP_ACTIVATION_OF_IMMUNE_RESPONSE	GOBP_ACTIVATION_OF_IMMUNE_RESPONSE	GOBP_ACTIVATION_OF_IMMUNE_RESPONSE	412	0.548852	1.65647	1e-10	3.97875e-09	2.21447e-09	5777	tags=52%, list=25%, signal=40%	HLA-DRA/CFI/C1R/HLA-DPA1/FCER1G/IGKC/SERPING1/IGHG1/GBP1/FCGR3A/PLSCR1/LGALS3/C1S/IFI16/IGLC3/FCGR2A/HLA-DPB1/IGHG2/HLA-DRB1/IGLC2/IGHA1/C1QB/PROS1/C1QC/IGLC1/FCGR2B/C1RL/BTN3A2/VSIG4/HLA-DQA1/ARPC5/PSMB9/RAP1A/C5AR1/LAPTM5/ACTB/C3/LCP2/FPR1/PTPRC/TYROBP/CDC42/LILRB4/LYN/HLA-A/C4B/MFAP4/RUNX1/ACTR3/PSMC2/ARPC1B/CD276/CFH/C2/BTN2A2/C4A/C3AR1/IGHG3/CD4/PRKDC/ARPC3/FPR3/WASF2/FCGR1A/NRAS/RFTN1/CYFIP…
GOBP_ADAPTIVE_IMMUNE_RESPONSE	GOBP_ADAPTIVE_IMMUNE_RESPONSE	GOBP_ADAPTIVE_IMMUNE_RESPONSE	368	0.56397	1.698	1e-10	3.97875e-09	2.21447e-09	3820	tags=43%, list=16%, signal=37%	ANXA1/HLA-DRA/CFI/C1R/HLA-DPA1/FCER1G/IGKC/SERPING1/IGHG1/B2M/CD74/C1S/HLA-DMA/CTSC/IGLC3/IL13RA2/SLC11A1/HLA-DPB1/IGHG2/HLA-DRB1/HLA-B/CTSS/IGLC2/IGHA1/C1QB/HLA-DMB/C1QC/IGLC1/FCGR2B/C1RL/LAIR1/BTN3A2/HLA-DQA1/MYD88/C3/BCL3/SAMSN1/HLA-DOA/PTPRC/ICAM1/IRF1/HLA-C/LILRB4/LYN/HLA-A/C4B/CD48/CLCF1/TAP1/FOXJ1/C2/CTSL/C4A/IGHG3/TNFAIP3/CD4/SWAP70/STAT3/CD86/IL18/LEF1/RFTN1/IL18BP/HAVCR2/BTN3A1/INPP5D/U…
GOBP_ADAPTIVE_IMMUNE_RESPONSE_BASED_ON_SOMATIC_RECOMBINATION_OF_IMMUNE_RECEPTORS_BUILT_FROM_IMMUNOGLOBULIN_SUPERFAMILY_DOMAINS	GOBP_ADAPTIVE_IMMUNE_RESPONSE_BASED_ON_SOMATIC_RECOMBINATION_OF_IMMUNE_RECEPTORS_BUILT_FROM_IMMUNOGLOBULIN_SUPERFAMILY_DOMAINS	GOBP_ADAPTIVE_IMMUNE_RESPONSE_BASED_ON_SOMATIC_RECOMBINATION_OF_IMMUNE_RECEPTORS_BUILT_FROM_IMMUNOGLOBULIN_SUPERFAMILY_DOMAINS	241	0.604893	1.80071	1e-10	3.97875e-09	2.21447e-09	3820	tags=49%, list=16%, signal=41%	ANXA1/HLA-DRA/CFI/C1R/FCER1G/IGKC/SERPING1/IGHG1/B2M/CD74/C1S/CTSC/IGLC3/IL13RA2/SLC11A1/IGHG2/HLA-DRB1/HLA-B/IGLC2/IGHA1/C1QB/C1QC/IGLC1/FCGR2B/C1RL/BTN3A2/MYD88/C3/BCL3/PTPRC/ICAM1/LILRB4/HLA-A/C4B/CLCF1/FOXJ1/C2/C4A/IGHG3/TNFAIP3/CD4/SWAP70/STAT3/IL18/LEF1/RFTN1/IL18BP/HAVCR2/INPP5D/UNG/HMGB1/ADAM17/C1QA/TNFSF13B/HSPD1/BTK/HLA-F/TGFB1/IGHA2/CLU/LILRB1/MR1/SASH3/IGHM/CD46/TRDC/IL1R1/HLA-DQB1/TC…
GOBP_AGING	GOBP_AGING	GOBP_AGING	269	0.522451	1.56106	1e-10	3.97875e-09	2.21447e-09	6398	tags=54%, list=27%, signal=39%	TIMP1/IGFBP2/COL4A2/SERPINE1/B2M/IGFBP5/SOD2/CTSC/TYMS/CD68/VCAM1/UCP2/LOXL2/ADM/YBX1/FOXM1/HAMP/JUN/BCL2A1/FOS/AURKB/ICAM1/RPN2/SERPINF1/ZMPSTE24/NPM1/SPI1/NEK6/DCN/ITGB2/PRKDC/LIMS1/LITAF/MBD2/TGFBR2/MT-ATP6/INPP5D/DLD/NFE2L2/NUP62/BCL2L12/C1QA/MT-ND4/SMC5/FBXO5/CNR1/HYAL2/TWIST1/TIMP2/CTNNA1/FBXO4/GCLM/BCL6/MMP7/CDKN1A/RAD54B/CACYBP/PRMT6/KYNU/ING2/SMC6/RGN/PRKCD/RAD54L/EIF2S1/GJB2/CDK6/CHEK1/…
GOBP_AMEBOIDAL_TYPE_CELL_MIGRATION	GOBP_AMEBOIDAL_TYPE_CELL_MIGRATION	GOBP_AMEBOIDAL_TYPE_CELL_MIGRATION	378	0.501826	1.51177	1e-10	3.97875e-09	2.21447e-09	7431	tags=55%, list=32%, signal=38%	ANXA1/TIMP1/FN1/VEGFA/MMP9/PDLIM1/TGFB2/GADD45A/TMSB4X/FSTL1/HMOX1/ARHGDIB/ITGB1/LOXL2/ADAM9/SRPX2/ANGPT2/RAB13/PTN/HSPB1/SP100/SERPINF1/MYH9/SOX9/RHOA/NR2F2/PFN1/DCN/SPARC/ITGB2/RHOJ/CAP1/MEOX2/HIF1A/RCC2/NRP1/EFNB2/TGFBR1/CDH2/SYDE1/WASF2/TGFBR2/SDC4/AKAP12/ITGB4/RAB11A/KANK2/DDR2/HAS2/CRB2/NFE2L2/RRAS/THBS1/HMGB1/ADAM17/DUSP10/TGFB1/ITGA3/STC1/EFNA1/HYAL2/MAP2K3/TWIST1/LGALS8/LPXN/PXN/MIA3/RAC…
GOBP_ANTIGEN_PROCESSING_AND_PRESENTATION	GOBP_ANTIGEN_PROCESSING_AND_PRESENTATION	GOBP_ANTIGEN_PROCESSING_AND_PRESENTATION	215	0.593061	1.76014	1e-10	3.97875e-09	2.21447e-09	5738	tags=62%, list=25%, signal=47%	HLA-DRA/HLA-DPA1/IFI30/FCER1G/B2M/CD74/HLA-DMA/SLC11A1/HLA-DPB1/HLA-DRB1/CD68/HLA-B/CTSS/HLA-DMB/FCGR2B/AP1S2/HLA-DQA1/PSMB9/KIF2C/RAB34/CAPZA1/SEC24D/RAB32/HLA-DOA/ICAM1/VAMP8/HLA-C/HLA-A/TREM2/CYBB/PSMC2/TAP1/KIF23/CTSL/KIF4A/CAPZB/CAPZA2/FCGR1A/RFTN1/VAMP3/PSMB8/RAB7A/THBS1/SEC22B/DYNLL1/PSME2/HLA-F/KIF15/NCF4/EXT1/ERAP1/CANX/MR1/PSMA5/DYNC1I2/ITGAV/PDIA3/HLA-DQB1/DYNC1LI2/PSMD14/HLA-E/PSMD12/…
GOBP_ANTIGEN_PROCESSING_AND_PRESENTATION_OF_PEPTIDE_ANTIGEN	GOBP_ANTIGEN_PROCESSING_AND_PRESENTATION_OF_PEPTIDE_ANTIGEN	GOBP_ANTIGEN_PROCESSING_AND_PRESENTATION_OF_PEPTIDE_ANTIGEN	177	0.604492	1.78605	1e-10	3.97875e-09	2.21447e-09	4276	tags=56%, list=18%, signal=46%	HLA-DRA/HLA-DPA1/IFI30/FCER1G/B2M/CD74/HLA-DMA/SLC11A1/HLA-DPB1/HLA-DRB1/HLA-B/CTSS/HLA-DMB/FCGR2B/AP1S2/HLA-DQA1/PSMB9/KIF2C/CAPZA1/SEC24D/HLA-DOA/VAMP8/HLA-C/HLA-A/TREM2/CYBB/PSMC2/TAP1/KIF23/CTSL/KIF4A/CAPZB/CAPZA2/FCGR1A/VAMP3/PSMB8/RAB7A/SEC22B/DYNLL1/PSME2/HLA-F/KIF15/NCF4/ERAP1/CANX/MR1/PSMA5/DYNC1I2/ITGAV/PDIA3/HLA-DQB1/DYNC1LI2/PSMD14/HLA-E/PSMD12/NCF2/ITGB5/PSMB2/SAR1B/PSMD5/SEC31A/PSMB…
GOBP_ANTIGEN_PROCESSING_AND_PRESENTATION_OF_PEPTIDE_ANTIGEN_VIA_MHC_CLASS_I	GOBP_ANTIGEN_PROCESSING_AND_PRESENTATION_OF_PEPTIDE_ANTIGEN_VIA_MHC_CLASS_I	GOBP_ANTIGEN_PROCESSING_AND_PRESENTATION_OF_PEPTIDE_ANTIGEN_VIA_MHC_CLASS_I	92	0.64387	1.84016	1e-10	3.97875e-09	2.21447e-09	4404	tags=66%, list=19%, signal=54%	IFI30/FCER1G/B2M/HLA-B/PSMB9/SEC24D/VAMP8/HLA-C/HLA-A/CYBB/PSMC2/TAP1/FCGR1A/VAMP3/PSMB8/SEC22B/PSME2/HLA-F/NCF4/ERAP1/CANX/MR1/PSMA5/ITGAV/PDIA3/PSMD14/HLA-E/PSMD12/NCF2/ITGB5/PSMB2/SAR1B/PSMD5/SEC31A/PSMB4/PSMA3/SNAP23/NCF1/CYBA/ERAP2/FCGR1B/PSME1/HLA-H/CD36/PSMF1/PSMA4/PSME4/PSMC4/HFE/PSMD11/CALR/PSMD7/PSME3/SEC13/PSMD8/PSMD10/PSMD6/PSMD2/SEC24B/SEC24A/IKBKB
GOBP_ANTIGEN_RECEPTOR_MEDIATED_SIGNALING_PATHWAY	GOBP_ANTIGEN_RECEPTOR_MEDIATED_SIGNALING_PATHWAY	GOBP_ANTIGEN_RECEPTOR_MEDIATED_SIGNALING_PATHWAY	241	0.531218	1.58139	1e-10	3.97875e-09	2.21447e-09	5738	tags=51%, list=25%, signal=39%	HLA-DRA/HLA-DPA1/IGKC/IGHG1/GBP1/LGALS3/IGLC3/HLA-DPB1/IGHG2/HLA-DRB1/IGLC2/IGHA1/IGLC1/FCGR2B/BTN3A2/HLA-DQA1/PSMB9/LAPTM5/LCP2/PTPRC/LILRB4/LYN/HLA-A/RUNX1/PSMC2/CD276/BTN2A2/IGHG3/CD4/RFTN1/PSMB8/BTN3A1/INPP5D/UBE2N/THEMIS2/NCKAP1L/BTK/PSME2/IGHA2/NCK1/MNDA/PSMA5/IGHM/TAB2/TRDC/LPXN/HLA-DQB1/PSMD14/PSMD12/CUL1/BTN3A3/TRAC/CD300A/VAV3/CBFB/BTN2A1/LAT2/PLCG1/PSMB2/PSMD5/SKP1/PSMB4/PSMA3/PTPN2/WA…
GOBP_B_CELL_ACTIVATION	GOBP_B_CELL_ACTIVATION	GOBP_B_CELL_ACTIVATION	230	0.546431	1.62425	1e-10	3.97875e-09	2.21447e-09	5876	tags=55%, list=25%, signal=41%	IGKC/IGHG1/CD74/MMP14/ITGB1/IGLC3/IGHG2/VCAM1/IGLC2/IGHA1/IGLC1/LGALS1/FCGR2B/ZFP36L2/LAPTM5/BCL3/SAMSN1/PTPRC/TYROBP/CASP3/LYN/CLCF1/FOXJ1/IGHG3/TNFAIP3/PRKDC/SLAMF8/SWAP70/CASP8/CD86/ZFP36L1/AHR/CEBPG/LEF1/EZH2/SKAP2/KLF6/IRF2BP2/INPP5D/BST2/UNG/ADAM17/CMTM7/TNFSF13B/HSPD1/GPR183/NCKAP1L/BTK/TGFB1/IGHA2/MNDA/XBP1/SASH3/IGHM/TRDC/TCIRG1/SP3/TNFSF13/GAPT/ITM2A/CTPS1/TXLNA/BCL6/CD300A/VAV3/BST1/CD…
GOBP_B_CELL_MEDIATED_IMMUNITY	GOBP_B_CELL_MEDIATED_IMMUNITY	GOBP_B_CELL_MEDIATED_IMMUNITY	115	0.673087	1.94868	1e-10	3.97875e-09	2.21447e-09	4140	tags=60%, list=18%, signal=50%	CFI/C1R/FCER1G/IGKC/SERPING1/IGHG1/CD74/C1S/IGLC3/IL13RA2/IGHG2/HLA-DRB1/IGLC2/IGHA1/C1QB/C1QC/IGLC1/FCGR2B/C1RL/MYD88/C3/BCL3/PTPRC/C4B/CLCF1/FOXJ1/C2/C4A/IGHG3/SWAP70/INPP5D/UNG/C1QA/HSPD1/BTK/TGFB1/IGHA2/CLU/IGHM/CD46/TRDC/HLA-DQB1/TCIRG1/HLA-E/TNFSF13/GAPT/BCL6/IL4R/PTPN6/PRKCD/BCL10/CD40/EXO1/TFRC/MSH6/MAD2L2/BATF/PAXIP1/C1QBP/NBN/CD55/LIG4/IGLV1-51/MSH2/EXOSC3/TRBC2/IGHG4/SLC15A4/IRF7
GOBP_CATECHOLAMINE_SECRETION	GOBP_CATECHOLAMINE_SECRETION	GOBP_CATECHOLAMINE_SECRETION	46	-0.65582	-2.88485	1e-10	3.97875e-09	2.21447e-09	1539	tags=52%, list=7%, signal=49%	SYT2/STX1A/SYT3/CRH/KCNA2/ADRA2C/SYT12/HTR2A/CARTPT/SYT9/KCNB1/VIP/SYT15/SYT7/SYT5/CHRNB2/RAB3A/CHRNA4/SYT4/SYT13/SYT1/SNCG/HRH3/CHGA
GOBP_CELLULAR_RESPONSE_TO_ABIOTIC_STIMULUS	GOBP_CELLULAR_RESPONSE_TO_ABIOTIC_STIMULUS	GOBP_CELLULAR_RESPONSE_TO_ABIOTIC_STIMULUS	299	0.508615	1.5258	1e-10	3.97875e-09	2.21447e-09	6643	tags=54%, list=29%, signal=39%	TIMP1/COL1A1/MMP9/GADD45A/EGR1/IFI16/YBX3/CARD16/PCNA/TNFRSF1A/PTN/PBK/HAMP/MYD88/HSPA5/MMP2/AURKB/CASP3/IRF1/CASP1/MFAP4/FAS/ZMPSTE24/LTBR/NPM1/SOX9/RAD51AP1/ENG/CASP8/ECT2/ZFP36L1/CNN2/ATP1A1/ERRFI1/BAG3/DDX3X/YAP1/SERPINB6/RPL26/BLM/DDB2/HYAL2/MDM2/TANK/RAC1/FBXO4/MMP7/RHNO1/LRRC8D/REST/CDKN1A/CRY1/MYLK/METAP2/RPE65/PKD2/GNB1/RAD51/TP53INP1/NFKB1/RCSD1/PRKCD/RELB/TNFRSF10B/HVCN1/POLD3/EIF2S1/T…
GOBP_CELLULAR_RESPONSE_TO_BIOTIC_STIMULUS	GOBP_CELLULAR_RESPONSE_TO_BIOTIC_STIMULUS	GOBP_CELLULAR_RESPONSE_TO_BIOTIC_STIMULUS	192	0.567558	1.68188	1e-10	3.97875e-09	2.21447e-09	5661	tags=55%, list=24%, signal=42%	LTF/VIM/SERPINE1/CCL2/ZFP36/HMGB2/CD68/CARD16/TFPI/ADAM9/LY96/FCGR2B/CXCL10/HAMP/TLR2/MYD88/HSPA5/CD14/ICAM1/TMCO1/LYN/TREM2/CASP1/CDK4/ZMPSTE24/RHOA/TNFAIP3/LITAF/CCL5/CD86/IL18/CLEC7A/HAVCR2/HMGB1/TLR1/BTK/TGFB1/SBNO2/CARD8/HCK/TRIM5/LILRB1/XBP1/CCDC47/EIF2AK3/MTDH/CEBPB/PLSCR4/WNT5A/LY86/EME1/NFKB1/CHMP5/IL6/TRIB1/BCL10/SYK/DDIT3/CD36/IL1B/CCR5/CD40/CTR9/CDC73/PTAFR/PPP1R15B/TNFRSF1B/TSPO/PYCA…
GOBP_CELLULAR_RESPONSE_TO_CHEMICAL_STRESS	GOBP_CELLULAR_RESPONSE_TO_CHEMICAL_STRESS	GOBP_CELLULAR_RESPONSE_TO_CHEMICAL_STRESS	317	0.513655	1.54175	1e-10	3.97875e-09	2.21447e-09	7565	tags=59%, list=33%, signal=41%	ANXA1/MMP9/SOD2/HMOX1/CAV1/YBX3/CDK2/PCNA/FBLN5/ALOX5/GPX8/HSPA1B/H19/HSPB1/GPX7/MGST1/JUN/MELK/MMP2/FOS/CASP3/TXN/PRDX6/FAS/CYBB/AIF1/CYCS/TNFAIP3/CCNA2/HIF1A/ECT2/ZFP36L1/P4HB/HNRNPD/EZH2/PRDX1/MCL1/ERRFI1/HDAC2/NFE2L2/SLC25A24/DDX3X/SERPINB6/BTK/RIPK1/HGF/SOD3/DPEP1/NCF4/DHFR/HSPA1A/PXN/NCF2/EIF2AK3/TXNRD1/LRRC8D/REST/FANCD2/MYLK/PRDX3/STX2/PKD2/TP53INP1/NCF1/RCSD1/CYBA/PRKCD/MPV17/STAU1/RELB/…
GOBP_CELLULAR_RESPONSE_TO_LIPID	GOBP_CELLULAR_RESPONSE_TO_LIPID	GOBP_CELLULAR_RESPONSE_TO_LIPID	491	0.478743	1.44926	1e-10	3.97875e-09	2.21447e-09	8221	tags=55%, list=35%, signal=36%	ANXA1/LTF/SPP1/VIM/COL1A1/MSN/SERPINE1/TNC/CCL2/ZFP36/HMGB2/CD68/CARD16/TFPI/ADAM9/PTN/LY96/ZFP36L2/CXCL10/HAMP/EIF4E/CCNB1/TLR2/MGST1/TEAD2/MYD88/CD14/ICAM1/LYN/CASP1/SERPINF1/CDK4/RUNX1/FZD7/HDAC1/SOX9/RHOA/DAB2/TNFAIP3/CCNA2/LITAF/CCL5/CBX3/FBXO32/CD86/IL18/ZFP36L1/DDX5/AHR/HNRNPD/LEF1/PMEPA1/ATP1A1/KANK2/HAVCR2/ERRFI1/TAF7/HDAC2/HMGB1/YAP1/SNAI2/PIM1/FAM210B/TGFB1/SBNO2/CARD8/HCK/CLU/STC1/TRI…
GOBP_CELLULAR_RESPONSE_TO_MOLECULE_OF_BACTERIAL_ORIGIN	GOBP_CELLULAR_RESPONSE_TO_MOLECULE_OF_BACTERIAL_ORIGIN	GOBP_CELLULAR_RESPONSE_TO_MOLECULE_OF_BACTERIAL_ORIGIN	170	0.564293	1.66573	1e-10	3.97875e-09	2.21447e-09	5661	tags=54%, list=24%, signal=41%	LTF/VIM/SERPINE1/CCL2/ZFP36/HMGB2/CD68/CARD16/TFPI/ADAM9/LY96/FCGR2B/CXCL10/HAMP/TLR2/MYD88/CD14/ICAM1/LYN/TREM2/CASP1/CDK4/RHOA/TNFAIP3/LITAF/CCL5/CD86/IL18/HAVCR2/HMGB1/TLR1/TGFB1/SBNO2/CARD8/HCK/TRIM5/LILRB1/XBP1/MTDH/CEBPB/PLSCR4/WNT5A/LY86/NFKB1/CHMP5/IL6/TRIB1/BCL10/CD36/IL1B/CCR5/CD40/CTR9/CDC73/PTAFR/TNFRSF1B/TSPO/PYCARD/LILRB2/SCIMP/PDCD1LG2/CD55/CD180/ZC3H12A/CX3CR1/MAPK14/TICAM2/CXCL2/…
GOBP_CELL_CHEMOTAXIS	GOBP_CELL_CHEMOTAXIS	GOBP_CELL_CHEMOTAXIS	259	0.533043	1.5903	1e-10	3.97875e-09	2.21447e-09	5537	tags=47%, list=24%, signal=37%	ANXA1/SERPINE1/FCER1G/VEGFA/CCL2/TGFB2/HMGB2/TMSB4X/SAA1/CD74/LGALS3/CXCR4/VCAM1/RARRES2/RAB13/PTN/ALOX5/LOX/S100A8/CXCL10/HSPB1/C5AR1/RAC2/ANO6/S100A9/MDK/LYN/CCR1/AIF1/C3AR1/DUSP1/ITGB2/NRP1/CCL5/SLAMF8/SWAP70/ACKR3/AKIRIN1/LEF1/PPIB/CKLF/THBS4/GPSM3/CXCL16/SBDS/THBS1/HMGB1/ADAM17/GPR183/NCKAP1L/LGALS9/HGF/DPEP1/LYST/ITGA1/BIN2/HRH1/RAC1/MSMP/VAV3/BST1/WNT5A/RPS19/CSF3R/PRKCD/HSD3B7/ABCC1/PDGFD…
GOBP_CELL_CYCLE_CHECKPOINT	GOBP_CELL_CYCLE_CHECKPOINT	GOBP_CELL_CYCLE_CHECKPOINT	196	0.566475	1.67938	1e-10	3.97875e-09	2.21447e-09	7019	tags=66%, list=30%, signal=47%	GADD45A/CENPF/CDK2/WEE1/CDC20/PCNA/CCNB1/CDK1/NDC80/AURKB/RPS27L/ZWINT/MAD2L1/DUSP1/PRKDC/TPR/TIMELESS/NABP1/KNTC1/PLK3/GTSE1/BUB1/AURKA/BUB1B/PSMG2/CNOT11/RPL26/BLM/PLK1/TIPRL/MDM2/SYF2/CDC6/TRIP13/NSUN2/RPA2/MUC1/ZNF207/FBXO4/CNOT7/DONSON/RHNO1/CDKN1A/CDC45/FANCD2/DTL/TTK/CRY1/CUL4A/DCLRE1B/EME1/RBL2/TRIAP1/ZWILCH/CHEK1/SPDL1/CHEK2/BRCA1/HUS1/RINT1/RAD1/TOPBP1/CLSPN/IK/MAD2L2/WDR76/RAD17/ATR/NB…
GOBP_CELL_CYCLE_G1_S_PHASE_TRANSITION	GOBP_CELL_CYCLE_G1_S_PHASE_TRANSITION	GOBP_CELL_CYCLE_G1_S_PHASE_TRANSITION	252	0.542239	1.61634	1e-10	3.97875e-09	2.21447e-09	6916	tags=63%, list=30%, signal=45%	ANXA1/GPNMB/CCL2/GADD45A/TYMS/CDK2/WEE1/RRM2/PCNA/CDKN2C/CDKN3/EIF4E/CCNB1/CDK1/BCAT1/RPS27L/RB1/CDK4/MCM3/AIF1/RDX/PRKDC/CCNA2/PLK3/GTSE1/EZH2/KANK2/AURKA/MCM2/LSM10/RPA3/ADAM17/DDX3X/CNOT11/RCC1/PSME2/RPL26/ADAMTS1/FBXO5/DHFR/CDC7/CTDSP2/DBF4/MDM2/CDC6/IQGAP3/NASP/RPA2/MUC1/CUL1/FAM83D/MCM6/MCM4/CNOT7/GSPT1/CDKN1A/ACVR1/CDC45/CUL4A/GMNN/PKD2/RPA1/PTPN6/RBL2/TRIAP1/PSME1/CDK6/POLE3/KHDRBS1/CUL4B…
GOBP_CELL_SUBSTRATE_ADHESION	GOBP_CELL_SUBSTRATE_ADHESION	GOBP_CELL_SUBSTRATE_ADHESION	328	0.504669	1.51599	1e-10	3.97875e-09	2.21447e-09	5339	tags=44%, list=23%, signal=34%	PDPN/S100A10/FN1/COL1A1/COL3A1/SERPINE1/CD44/PLAU/VEGFA/GBP1/POSTN/ACTN1/MMP14/ITGB1/LAMC1/LAMB1/VCAM1/IQGAP1/ITGA5/ADAM9/FBLN5/ANGPT2/LGALS1/PTN/RAC2/NPNT/NID1/ECM2/SPRY4/MDK/CDC42/ZYX/FZD7/FLNA/CD63/NID2/EFEMP2/RAB1A/VCL/TRIP6/RHOA/MYADM/HOXA7/RSU1/ITGB2/COL8A1/LIMS1/RCC2/NRP1/P4HB/SDC4/ITGB4/VAMP3/HAS2/RRAS/THBS1/ACTN4/NEDD9/PARVG/ARPC2/ITGA3/FERMT3/FERMT2/EFNA1/ITGA1/ITGAV/LPXN/PXN/RAC1/ITGB5…
GOBP_CHROMOSOME_SEGREGATION	GOBP_CHROMOSOME_SEGREGATION	GOBP_CHROMOSOME_SEGREGATION	293	0.553366	1.65902	1e-10	3.97875e-09	2.21447e-09	6662	tags=60%, list=29%, signal=44%	PLSCR1/UBE2C/CENPF/SMC4/PTTG1/NUSAP1/CDC20/GEM/TOP2A/CCNB1/KIF2C/PSRC1/NDC80/NUF2/TACC3/AURKB/BIRC5/PRC1/CDC42/CDCA8/RB1/KIFC1/ZWINT/ACTR3/MAD2L1/CENPK/KIF23/NEK6/NCAPH/KIF4A/DUSP1/KPNB1/NCAPG/TOP1/RAN/HJURP/RCC2/TPR/ECT2/KNTC1/BUB1/RAB11A/UBE2B/DLGAP5/NCAPG2/BUB1B/NDE1/MKI67/PSMG2/NEK2/NUP62/DDX3X/RCC1/NCAPD2/PLK1/CENPW/SMC5/SKA2/FBXO5/CENPH/CTNNB1/CENPN/CDC6/TRIP13/TOP2B/TUBG1/ZNF207/FAM83D/KIF…
GOBP_COAGULATION	GOBP_COAGULATION	GOBP_COAGULATION	288	0.521732	1.56302	1e-10	3.97875e-09	2.21447e-09	2951	tags=33%, list=13%, signal=29%	PDPN/FN1/COL1A1/COL3A1/SERPINE1/FCER1G/SERPING1/PLAU/COL1A2/ANXA5/CLIC1/PLSCR1/SERPINA1/MYL12A/SAA1/CAV1/PLAT/F3/PLAUR/TFPI/PROS1/MYL9/HSPB1/F2R/F13A1/ACTB/CAPZA1/ANO6/LCP2/CDC42/IRF1/LYN/CD9/PLEK/FLNA/HDAC1/VCL/MYH9/STXBP3/TLN1/CAPZB/CAPZA2/PDGFA/LMAN1/SERPINA5/HDAC2/NFE2L2/THBS1/IRF2/EHD2/PROCR/FERMT3/FZD6/GNAS/PABPC4/RAC1/C1GALT1C1/PLA2G4A/FAP/GNA13/C1QTNF1/RAB5A/PRCP/RAP2B/YWHAZ/VKORC1/VAV3/S…
GOBP_COMPLEMENT_ACTIVATION	GOBP_COMPLEMENT_ACTIVATION	GOBP_COMPLEMENT_ACTIVATION	65	0.710513	1.97846	1e-10	3.97875e-09	2.21447e-09	3978	tags=60%, list=17%, signal=50%	CFI/C1R/IGKC/SERPING1/IGHG1/C1S/IGLC3/IGHG2/IGLC2/IGHA1/C1QB/PROS1/C1QC/IGLC1/C1RL/VSIG4/C5AR1/C3/C4B/MFAP4/CFH/C2/C4A/C3AR1/IGHG3/C1QA/IGHA2/CLU/IGHM/CD46/TRDC/CD59/A2M/IL1B/C1QBP/CD55/IGLV1-51/TRBC2/IGHG4
GOBP_DEFENSE_RESPONSE_TO_BACTERIUM	GOBP_DEFENSE_RESPONSE_TO_BACTERIUM	GOBP_DEFENSE_RESPONSE_TO_BACTERIUM	168	0.584214	1.72324	1e-10	3.97875e-09	2.21447e-09	3978	tags=45%, list=17%, signal=38%	LTF/SERPINE1/FCER1G/IGKC/IGHG1/PLA2G2A/HMGB2/GBP2/OCIAD2/LYZ/IGLC3/SLC11A1/IGHG2/RARRES2/IGLC2/IGHA1/IGLC1/TNFRSF1A/S100A8/HAMP/TLR2/C5AR1/MYD88/BCL3/S100A9/HLA-A/TREM2/PI3/RAB1A/SHC1/IGHG3/CD4/SLAMF8/COLEC12/ANG/RNASE6/HAVCR2/ADAM17/ISG15/SLPI/IGHA2/LYST/MR1/IGHM/TRDC/RPL39/HLA-E/TNFRSF14/CEBPB/HP/RPS19/CYBA/PRKCD/PLAC8/TBK1/EPHA2/IL6/STAB1/OCIAD1/SYK/CD36/TLR3/FGR/PYCARD/PPP1R11/MICA/GBP4/GNLY/…
GOBP_DEFENSE_RESPONSE_TO_VIRUS	GOBP_DEFENSE_RESPONSE_TO_VIRUS	GOBP_DEFENSE_RESPONSE_TO_VIRUS	211	0.583538	1.73109	1e-10	3.97875e-09	2.21447e-09	6221	tags=64%, list=27%, signal=47%	GBP1/PLSCR1/IFITM3/IFI16/PARP9/RNASE2/STAT1/GBP3/CXCL10/APOBEC3C/OAS1/PTPRC/VAMP8/IRF1/LSM14A/ZMPSTE24/FLNA/IFITM1/APOBEC3G/IFI44L/TNFAIP3/OAS2/TSPAN6/MX1/IFITM2/TRIM22/ISG20/DTX3L/IL10RB/NLRC5/RNASE6/HERC5/RNF135/BST2/IRF2/ISG15/IFIH1/IFI6/TRIM5/LILRB1/PCBP2/LYST/HYAL2/MX2/ZC3HAV1/ABCE1/OAS3/CNOT7/FGL2/HSP90AA1/NT5C3A/EXOC1/SAMHD1/AIMP1/BIRC2/BNIP3L/RSAD2/RIOK3/TBK1/DDX60/IL33/IL6/IFIT3/DDX21/SL…
GOBP_DNA_CONFORMATION_CHANGE	GOBP_DNA_CONFORMATION_CHANGE	GOBP_DNA_CONFORMATION_CHANGE	246	0.530874	1.58159	1e-10	3.97875e-09	2.21447e-09	7769	tags=64%, list=33%, signal=43%	ANXA1/HMGB2/SMC4/NUSAP1/RBBP4/TOP2A/CCNB1/ASF1B/ITGB3BP/CETN2/CENPK/RECQL/NPM1/HDAC1/MCM3/SOX9/CENPA/NCAPH/NCAPG/TOP1/HJURP/TPR/MBD2/SSBP1/HAT1/MCM2/NCAPG2/ANP32B/HMGB1/DDX3X/NCAPD2/BLM/CHD1/CENPW/SMC5/DDB2/CENPH/CENPN/MIS18BP1/TOP2B/NASP/MCM6/MCM4/BRD2/RAD54B/SMARCA1/HNRNPA2B1/RBBP7/RFC3/CUL4A/RPA1/RAD51/MIS18A/RFC4/RAD54L/CENPL/HP1BP3/POT1/POLE3/OIP5/CUL4B/SMARCAD1/SMC2/DHX36/HELLS/BANF1/CDCA5/…
GOBP_DNA_REPAIR	GOBP_DNA_REPAIR	GOBP_DNA_REPAIR	500	0.492092	1.49064	1e-10	3.97875e-09	2.21447e-09	9749	tags=74%, list=42%, signal=44%	HMGB2/GADD45A/PTTG1/CDK2/PARP9/PCNA/FOXM1/FAM111A/CDK1/UBE2A/HMGN1/CETN2/ZMPSTE24/UBE2T/RECQL/NPM1/MCM3/RBBP8/ACTL6A/PRKDC/DEK/RAD51AP1/TIMELESS/USP1/MGME1/NABP1/POLR2B/DTX3L/CEBPG/MORF4L2/UBE2B/MCM2/UBE2L6/UBE2N/UNG/PRRX1/UBE2D3/HMGB1/RPA3/ISG15/EYA2/BLM/SMC5/POLR2J/RNASEH2A/DDB2/CDC7/TRIP13/TWIST1/RPA2/PSMD14/MCM6/COPS2/SUMO1/MCM4/POLR2K/RHNO1/CDC45/FANCD2/FANCI/DTL/MORF4L1/RAD54B/SAMHD1/TCEA1/…
GOBP_DNA_REPLICATION	GOBP_DNA_REPLICATION	GOBP_DNA_REPLICATION	258	0.548955	1.63722	1e-10	3.97875e-09	2.21447e-09	7188	tags=68%, list=31%, signal=47%	S100A11/CDK2/RRM2/PCNA/RBBP4/FAM111A/RBMS1/JUN/CDK1/CDC42/ZMPSTE24/RECQL/MCM3/RBBP8/TOP1/CCNA2/TIMELESS/MGME1/SSBP1/MCM2/RPA3/DNAJC2/BLM/RNASEH2A/FBXO5/ID3/CDC7/DBF4/CDC6/NASP/RPA2/RAC1/MCM6/MCM4/DONSON/BCL6/RHNO1/CDC45/DTL/CACYBP/SAMHD1/RBBP7/RFC3/GMNN/CDK2AP1/RPA1/RAD51/BOD1L1/BAZ1A/EME1/WIZ/RFC4/GINS1/RRM1/POLD3/FAM111B/SSRP1/GINS2/SMC3/POLE3/CHEK1/TNFAIP1/DDX21/SLFN11/CHEK2/BRCA1/HUS1/RFC5/RF…
GOBP_EXTERNAL_ENCAPSULATING_STRUCTURE_ORGANIZATION	GOBP_EXTERNAL_ENCAPSULATING_STRUCTURE_ORGANIZATION	GOBP_EXTERNAL_ENCAPSULATING_STRUCTURE_ORGANIZATION	354	0.572162	1.72141	1e-10	3.97875e-09	2.21447e-09	3486	tags=41%, list=15%, signal=35%	TIMP1/PDPN/SPP1/COL4A1/FN1/COL1A1/COL3A1/COL4A2/SERPINE1/TGFBI/AEBP1/CD44/TNC/SERPINH1/COL1A2/MMP9/POSTN/TGFB2/LUM/BGN/COL6A2/MMP14/CAV1/ITGB1/LAMC1/LAMB1/PTX3/CTSS/COL5A2/VCAM1/HSPG2/LOXL2/ITGA5/FBLN5/SULF1/TNFRSF1A/COL5A1/LOX/CAV2/COL22A1/FMOD/LOXL1/IBSP/NPNT/MFAP2/NID1/BCL3/CTSK/FKBP10/MMP2/ECM2/ICAM1/MFAP4/RB1/RUNX1/NID2/EFEMP2/SOX9/CTSL/DCN/SPARC/ITGB2/COL8A1/COL6A3/ADAM12/PDGFA/TGFBR1/ENG/P…
GOBP_FC_RECEPTOR_MEDIATED_STIMULATORY_SIGNALING_PATHWAY	GOBP_FC_RECEPTOR_MEDIATED_STIMULATORY_SIGNALING_PATHWAY	GOBP_FC_RECEPTOR_MEDIATED_STIMULATORY_SIGNALING_PATHWAY	90	0.659717	1.88188	1e-10	3.97875e-09	2.21447e-09	4467	tags=66%, list=19%, signal=53%	FCER1G/IGKC/IGHG1/FCGR3A/PLSCR1/IGLC3/FCGR2A/IGHG2/IGLC2/IGLC1/FCGR2B/ARPC5/RAP1A/ACTB/PTPRC/CDC42/LYN/ACTR3/ARPC1B/IGHG3/ARPC3/WASF2/FCGR1A/CYFIP1/NCKAP1L/NCK1/ARPC2/HCK/RAC1/YES1/HSP90AA1/VAV3/CD47/PLCG1/WAS/ACTG1/PRKCD/WIPF1/VAV2/SYK/MYO1C/ACTR2/FGR/ARPC1A/ELMO2/LIMK1/APPL2/GRB2/PLD2/IGLV1-51/MYO1G/PLCG2/IGHG4/NCKAP1/ABL1/WASL/HSP90AB1/CSK/VAV1
GOBP_FC_RECEPTOR_SIGNALING_PATHWAY	GOBP_FC_RECEPTOR_SIGNALING_PATHWAY	GOBP_FC_RECEPTOR_SIGNALING_PATHWAY	178	0.602818	1.78176	1e-10	3.97875e-09	2.21447e-09	5092	tags=60%, list=22%, signal=47%	FCER1G/IGKC/IGHG1/FCGR3A/IGLC3/FCGR2A/IGHG2/IGLC2/IGLC1/FCGR2B/ARPC5/PSMB9/RAP1A/JUN/ACTB/LCP2/FOS/PTPRC/CDC42/LYN/ACTR3/PSMC2/ARPC1B/SHC1/IGHG3/ARPC3/WASF2/FCGR1A/CYFIP1/PSMB8/NCKAP1L/BTK/PSME2/NCK1/ARPC2/HCK/PSMA5/TAB2/PSMD14/RAC1/PSMD12/CUL1/YES1/HSP90AA1/VAV3/LAT2/CD47/PLCG1/PSMB2/PSMD5/SKP1/PSMB4/PSMA3/WAS/NFKB1/ACTG1/PRKCD/WIPF1/FCGR1B/PSME1/VAV2/BCL10/SYK/MAP3K7/MYO1C/PSMF1/ACTR2/FGR/PSMA4…
GOBP_GENERATION_OF_PRECURSOR_METABOLITES_AND_ENERGY	GOBP_GENERATION_OF_PRECURSOR_METABOLITES_AND_ENERGY	GOBP_GENERATION_OF_PRECURSOR_METABOLITES_AND_ENERGY	448	0.476329	1.44096	1e-10	3.97875e-09	2.21447e-09	8714	tags=60%, list=37%, signal=39%	MAOB/LDHA/PYGL/LOXL2/CCNB1/CDK1/GLRX/GBE1/PGM2/HK2/MT-ATP8/CYBB/PGK1/CYCS/PPP1CB/CROT/HIF1A/TPR/ACSS3/IDH1/MT-ATP6/DEGS1/DLD/NDUFB4/NDUFC1/NUP62/HMGB1/MT-ND4/ME2/NUP107/PGAM2/FBP1/BPGM/MT-ND4L/STK40/PPP1CC/CYB5B/MT-ND2/NDUFS5/PGD/POM121/CYB5A/HK3/ADH5/GNAS/NDUFA12/P4HA2/NCF2/MT-CO3/NDUFB3/MT-CO2/GAPDH/BDH2/COX7B/PHLDA2/COX7A2L/UQCRH/MT-ND3/AK4/COX6C/COX7C/C15orf48/NCF1/IMMP2L/IGF2/CYBA/DHRS3/IL6S…
GOBP_HUMORAL_IMMUNE_RESPONSE	GOBP_HUMORAL_IMMUNE_RESPONSE	GOBP_HUMORAL_IMMUNE_RESPONSE	178	0.60888	1.79968	1e-10	3.97875e-09	2.21447e-09	4142	tags=47%, list=18%, signal=39%	LTF/CFI/C1R/IGKC/SERPING1/IGHG1/CCL2/PLA2G2A/OCIAD2/C1S/LYZ/IGLC3/SLC11A1/IGHG2/HLA-DRB1/RARRES2/IGLC2/IGHA1/C1QB/PROS1/C1QC/IGLC1/TREM1/ALOX5/FCGR2B/S100A8/C1RL/CXCL10/HMGN2/VSIG4/C5AR1/C3/BCL3/S100A9/PTPRC/HLA-A/TREM2/C4B/PI3/MFAP4/CFH/FOXJ1/C2/C4A/C3AR1/IGHG3/ANG/RNASE6/C1QA/GPR183/PDZD11/YTHDF2/SLPI/IGHA2/CLU/IGHM/CD46/TRDC/RPL39/HLA-DQB1/HLA-E/GAPDH/BST1/RPS19/PTPN6/TFE3/IL6/OCIAD1/CD59/A2M/…
GOBP_HUMORAL_IMMUNE_RESPONSE_MEDIATED_BY_CIRCULATING_IMMUNOGLOBULIN	GOBP_HUMORAL_IMMUNE_RESPONSE_MEDIATED_BY_CIRCULATING_IMMUNOGLOBULIN	GOBP_HUMORAL_IMMUNE_RESPONSE_MEDIATED_BY_CIRCULATING_IMMUNOGLOBULIN	56	0.748657	2.06391	1e-10	3.97875e-09	2.21447e-09	1614	tags=55%, list=7%, signal=52%	CFI/C1R/IGKC/SERPING1/IGHG1/C1S/IGLC3/IGHG2/HLA-DRB1/IGLC2/IGHA1/C1QB/C1QC/IGLC1/FCGR2B/C1RL/C3/BCL3/PTPRC/C4B/FOXJ1/C2/C4A/IGHG3/C1QA/IGHA2/CLU/IGHM/CD46/TRDC/HLA-DQB1
GOBP_IMMUNE_RESPONSE_REGULATING_SIGNALING_PATHWAY	GOBP_IMMUNE_RESPONSE_REGULATING_SIGNALING_PATHWAY	GOBP_IMMUNE_RESPONSE_REGULATING_SIGNALING_PATHWAY	377	0.541514	1.63123	1e-10	3.97875e-09	2.21447e-09	5738	tags=50%, list=25%, signal=39%	HLA-DRA/HLA-DPA1/FCER1G/IGKC/IGHG1/GBP1/FCGR3A/PLSCR1/LGALS3/IGLC3/FCGR2A/HLA-DPB1/IGHG2/HLA-DRB1/IGLC2/IGHA1/IGLC1/FCGR2B/BTN3A2/HLA-DQA1/ARPC5/PSMB9/RAP1A/C5AR1/JUN/LAPTM5/ACTB/LCP2/FPR1/FOS/PTPRC/TYROBP/CDC42/LILRB4/LYN/HLA-A/RUNX1/ACTR3/PSMC2/ARPC1B/CD276/SHC1/BTN2A2/C3AR1/IGHG3/CD4/ARPC3/FPR3/WASF2/FCGR1A/NRAS/RFTN1/CYFIP1/PSMB8/BTN3A1/INPP5D/UBE2N/THEMIS2/NCKAP1L/BTK/PSME2/IGHA2/NCK1/ARPC2/…
GOBP_INTERFERON_GAMMA_MEDIATED_SIGNALING_PATHWAY	GOBP_INTERFERON_GAMMA_MEDIATED_SIGNALING_PATHWAY	GOBP_INTERFERON_GAMMA_MEDIATED_SIGNALING_PATHWAY	83	0.706336	2.0059	1e-10	3.97875e-09	2.21447e-09	3117	tags=65%, list=13%, signal=57%	HLA-DRA/HLA-DPA1/IFI30/CD44/GBP1/B2M/SOCS3/GBP2/HLA-DPB1/HLA-DRB1/HLA-B/VCAM1/PARP9/STAT1/HLA-DQA1/NMI/OAS1/SP100/ICAM1/IRF1/HLA-C/HLA-A/IFNGR2/OAS2/IFNGR1/PARP14/TRIM22/NLRC5/FCGR1A/MT2A/CIITA/IRF2/HLA-F/HCK/SOCS1/TRIM5/CAMK2D/TRIM21/HLA-DQB1/OAS3/HLA-E/SUMO1/PTPN2/PRKCD/TRIM38/FCGR1B/HLA-H/HLA-DRB5/IRF9/IRF5/OASL/PTAFR/MID1/JAK1
GOBP_INTRINSIC_APOPTOTIC_SIGNALING_PATHWAY	GOBP_INTRINSIC_APOPTOTIC_SIGNALING_PATHWAY	GOBP_INTRINSIC_APOPTOTIC_SIGNALING_PATHWAY	259	0.521189	1.55494	1e-10	3.97875e-09	2.21447e-09	6982	tags=58%, list=30%, signal=41%	CD44/MMP9/SOD2/CD74/HMOX1/IFI16/CAV1/CASP4/YBX3/PLAUR/TNFRSF1A/S100A8/HSPB1/BCL3/BCL2A1/RPL11/MELK/S100A9/CASP3/RPS27L/HDAC1/PRKDC/HIF1A/ACKR3/DDX5/P4HB/DNAJC10/TPT1/MCL1/TXNDC12/NFE2L2/DDX3X/BCL2L12/SNAI2/RPL26/RPS7/NCK1/IFI6/CLU/NCK2/XBP1/HSPA1A/MDM2/PPP1R15A/HNRNPK/MUC1/PTPN1/CUL1/EIF2AK3/SNW1/ARMC10/CDKN1A/CEBPB/TAF9/CUL4A/HIPK1/ING2/TMBIM6/PTPN2/PRKCD/UBE2K/TNFRSF10B/GPX1/EPHA2/TRIAP1/SFPQ/P…
GOBP_I_KAPPAB_KINASE_NF_KAPPAB_SIGNALING	GOBP_I_KAPPAB_KINASE_NF_KAPPAB_SIGNALING	GOBP_I_KAPPAB_KINASE_NF_KAPPAB_SIGNALING	264	0.556981	1.66243	1e-10	3.97875e-09	2.21447e-09	6891	tags=62%, list=30%, signal=44%	LTF/S100A4/CD74/HMOX1/HLA-DRB1/CARD16/TNFRSF1A/LGALS1/STAT1/LY96/HSPB1/TLR2/TNFRSF19/MYD88/F2R/BCL3/CD14/LILRB4/UBD/CASP1/LTBR/FLNA/RHOC/WLS/HDAC1/RHOA/NEK6/LAMTOR5/TNFAIP3/CD4/TSPAN6/LITAF/TRIM22/PRDX4/CASP8/ECT2/FKBP1A/UBE2N/BST2/TFG/VAPA/NUP62/BTK/LGALS9/RIPK1/CARD8/TRIM5/SLC20A1/TANK/TRIM21/TAB2/MTDH/TRAF5/FAIM/GOLT1B/WNT5A/TRIM14/SECTM1/BIRC2/ALPK1/ATP2C1/TRIM38/RELB/TNFRSF10B/TMED4/RIOK3/TB…
GOBP_LEUKOCYTE_CELL_CELL_ADHESION	GOBP_LEUKOCYTE_CELL_CELL_ADHESION	GOBP_LEUKOCYTE_CELL_CELL_ADHESION	320	0.528735	1.58758	1e-10	3.97875e-09	2.21447e-09	5748	tags=49%, list=25%, signal=37%	ANXA1/IGFBP2/HLA-DRA/MSN/HLA-DPA1/GPNMB/CD44/CCL2/CD74/LGALS3/CAV1/ITGB1/HLA-DPB1/HLA-DRB1/VCAM1/ITGA5/HLA-DMB/LGALS1/ALOX5/FCGR2B/S100A8/VSIG4/RAC2/LAPTM5/TWSG1/S100A9/MDK/PTPRC/ICAM1/CASP3/CDC42/IRF1/LILRB4/LYN/HLA-A/RUNX1/CD276/FOXJ1/RHOA/AIF1/BTN2A2/OLR1/ITGB2/CD4/CCL5/CD86/IL18/TGFBR2/SDC4/LEF1/HAVCR2/HAS2/HMGB1/TNFSF13B/HSPD1/DUSP10/NCKAP1L/LGALS9/NCK1/FERMT3/SOCS1/EXT1/NCK2/LILRB1/XBP1/SAS…
GOBP_LEUKOCYTE_DIFFERENTIATION	GOBP_LEUKOCYTE_DIFFERENTIATION	GOBP_LEUKOCYTE_DIFFERENTIATION	467	0.513399	1.5539	1e-10	3.97875e-09	2.21447e-09	5692	tags=47%, list=24%, signal=36%	ANXA1/LTF/ANXA2/HLA-DRA/FCER1G/VEGFA/MMP9/B2M/CD74/MMP14/EGR1/IFI16/ITGB1/HLA-DRB1/HLA-B/TMEM176B/TMEM176A/VCAM1/C1QC/LGALS1/FCGR2B/ZFP36L2/CA2/TLR2/JUN/EVI2B/BCL3/SNX10/HCLS1/FOS/MDK/HLA-DOA/PTPRC/TYROBP/CDC42/IRF1/LILRB4/LYN/UBD/TREM2/RB1/RUNX1/FZD7/CLCF1/LTBR/CCR1/SPI1/FOXJ1/MYH9/HOXA7/CTSL/CD4/PRKDC/SLAMF8/CASP8/STAT3/CD86/IL18/TGFBR2/ZFP36L1/LIF/JUNB/KLF10/CEBPG/LEF1/EZH2/KLF6/IRF2BP2/INPP5D…
GOBP_LEUKOCYTE_MIGRATION	GOBP_LEUKOCYTE_MIGRATION	GOBP_LEUKOCYTE_MIGRATION	402	0.543869	1.64091	1e-10	3.97875e-09	2.21447e-09	5729	tags=50%, list=25%, signal=39%	ANXA1/FN1/COL1A1/MSN/SERPINE1/FCER1G/IGKC/CD44/VEGFA/COL1A2/CCL2/MMP9/TGFB2/SAA1/CD74/HMOX1/LGALS3/MMP14/CAV1/ITGB1/IGLC3/CD58/CXCR4/VCAM1/CD99/RARRES2/IGLC2/IGHA1/ITGA5/PROS1/ANGPT2/IGLC1/TREM1/PTN/ALOX5/S100A8/CXCL10/C5AR1/MYD88/RAC2/ANO6/S100A9/MDK/ICAM1/CDC42/LYN/TREM2/SLC16A3/SLC16A1/CD48/GYPC/CCR1/FOXJ1/MYH9/RHOA/AIF1/SHC1/HOXA7/OLR1/C3AR1/DUSP1/PLVAP/ITGB2/ATP1B3/CCL5/EPS8/SLAMF8/SWAP70/AK…
GOBP_LEUKOCYTE_PROLIFERATION	GOBP_LEUKOCYTE_PROLIFERATION	GOBP_LEUKOCYTE_PROLIFERATION	263	0.546734	1.63212	1e-10	3.97875e-09	2.21447e-09	5357	tags=48%, list=23%, signal=38%	ANXA1/IGFBP2/MSN/HLA-DPA1/GPNMB/CD74/LGALS3/SLC11A1/HLA-DPB1/HLA-DRB1/VCAM1/HLA-DMB/FCGR2B/VSIG4/MYD88/RAC2/TWSG1/PTPRC/TYROBP/CASP3/IRF1/LILRB4/LYN/HLA-A/TREM2/CLCF1/CD276/FOXJ1/AIF1/BTN2A2/TNFAIP3/CD4/CCL5/CD86/NCSTN/IL18/TGFBR2/AHR/SDC4/LEF1/HAVCR2/BTN3A1/INPP5D/BST2/HMGB1/TNFSF13B/HSPD1/GPR183/NCKAP1L/BTK/LGALS9/NCK1/CLU/NCK2/MNDA/LILRB1/SASH3/CD151/CD46/PNP/TCIRG1/HLA-E/GAPT/CTPS1/BCL6/CD300…
GOBP_LYMPHOCYTE_MEDIATED_IMMUNITY	GOBP_LYMPHOCYTE_MEDIATED_IMMUNITY	GOBP_LYMPHOCYTE_MEDIATED_IMMUNITY	228	0.59619	1.77235	1e-10	3.97875e-09	2.21447e-09	4500	tags=51%, list=19%, signal=42%	HLA-DRA/CFI/C1R/FCER1G/IGKC/SERPING1/IGHG1/B2M/CD74/C1S/CTSC/IGLC3/IL13RA2/IGHG2/HLA-DRB1/HLA-B/IGLC2/IGHA1/C1QB/C1QC/IGLC1/FCGR2B/C1RL/BTN3A2/MYD88/C3/BCL3/PTPRC/ICAM1/LILRB4/HLA-A/C4B/CLCF1/FOXJ1/C2/C4A/IGHG3/SWAP70/IL18/CEBPG/RFTN1/HAVCR2/INPP5D/UNG/HMGB1/C1QA/HSPD1/BTK/HLA-F/TGFB1/LGALS9/IGHA2/CLU/LILRB1/LYST/MR1/SASH3/IGHM/CD46/TRDC/IL1R1/HLA-DQB1/TCIRG1/HLA-E/TNFSF13/BTN3A3/GAPT/BCL6/TUBB/R…
GOBP_MEMBRANE_INVAGINATION	GOBP_MEMBRANE_INVAGINATION	GOBP_MEMBRANE_INVAGINATION	82	0.655188	1.85826	1e-10	3.97875e-09	2.21447e-09	4908	tags=62%, list=21%, signal=49%	IGKC/IGHG1/MSR1/IGLC3/IGHG2/IGLC2/IGHA1/IGLC1/FCGR2B/RAC2/C3/FNBP1L/ANO6/AURKB/CDC42/TREM2/MYH9/RHOA/AIF1/SNX3/IGHG3/ITGB2/FCGR1A/THBS1/ARHGAP25/NCKAP1L/IGHA2/SNX9/IGHM/XKR8/BIN2/TRDC/RAC1/CD300A/CHMP2A/CD36/RHOG/RAB31/VAMP7/BECN1/ITGAM/APPL2/TRBC2/F2RL1/IGHG4/CLCN3/ITGA2/SMURF1/ARF1/RHOH/RHOBTB1
GOBP_MICROTUBULE_CYTOSKELETON_ORGANIZATION_INVOLVED_IN_MITOSIS	GOBP_MICROTUBULE_CYTOSKELETON_ORGANIZATION_INVOLVED_IN_MITOSIS	GOBP_MICROTUBULE_CYTOSKELETON_ORGANIZATION_INVOLVED_IN_MITOSIS	133	0.594734	1.73529	1e-10	3.97875e-09	2.21447e-09	5721	tags=62%, list=25%, signal=47%	ITGB1/NUSAP1/CDC20/SPRY1/TPX2/MYBL2/HSPA1B/SPRY2/CCNB1/PSRC1/NDC80/NUF2/TACC3/AURKB/PRC1/KIFC1/LSM14A/MAD2L1/FLNA/RHOA/KIF23/CENPA/KIF4A/KPNB1/RAN/TPR/DYNLT1/RAB11A/AURKA/DLGAP5/NDE1/SBDS/NEK2/NUP62/RCC1/PLK1/CENPH/HSPA1A/TUBG1/ZNF207/TTK/CHMP2B/EFHC1/CLTC/KIF11/ESPL1/CHMP5/GJA1/SMC3/RACGAP1/CHMP2A/SPDL1/CHEK2/WRAP73/CKAP5/DCTN2/CHMP1B/GPSM2/RAE1/EFHC2/UBXN2B/BORA/ARHGEF10/CENPE/STMN1/STAG1/WDR62…
GOBP_MITOTIC_CELL_CYCLE_CHECKPOINT	GOBP_MITOTIC_CELL_CYCLE_CHECKPOINT	GOBP_MITOTIC_CELL_CYCLE_CHECKPOINT	150	0.582496	1.70612	1e-10	3.97875e-09	2.21447e-09	7019	tags=69%, list=30%, signal=48%	GADD45A/CENPF/CDK2/WEE1/CDC20/PCNA/CCNB1/CDK1/NDC80/AURKB/RPS27L/ZWINT/MAD2L1/DUSP1/PRKDC/TPR/NABP1/KNTC1/PLK3/GTSE1/BUB1/AURKA/BUB1B/PSMG2/CNOT11/RPL26/BLM/PLK1/MDM2/SYF2/CDC6/TRIP13/RPA2/MUC1/ZNF207/CNOT7/DONSON/CDKN1A/FANCD2/TTK/DCLRE1B/EME1/RBL2/TRIAP1/ZWILCH/CHEK1/SPDL1/CHEK2/BRCA1/HUS1/RINT1/TOPBP1/CLSPN/IK/MAD2L2/RAD17/NBN/CARM1/BTG2/CDC25C/NEK11/CNOT4/CNOT1/TP53/MDC1/TIPIN/MSH2/RFWD3/TFDP…
GOBP_MITOTIC_NUCLEAR_DIVISION	GOBP_MITOTIC_NUCLEAR_DIVISION	GOBP_MITOTIC_NUCLEAR_DIVISION	272	0.560554	1.67707	1e-10	3.97875e-09	2.21447e-09	6662	tags=61%, list=29%, signal=44%	UBE2C/CENPF/SMC4/PTTG1/NUSAP1/CDC20/CCNB2/TPX2/MYBL2/CAV2/HSPA1B/CCNB1/CDK1/KIF2C/PSRC1/NDC80/NUF2/TACC3/AURKB/PRC1/CDC42/CDCA8/RB1/KIFC1/ZWINT/LSM14A/MAD2L1/CENPK/FLNA/RHOA/KIF23/NEK6/NCAPH/KIF4A/DUSP1/KPNB1/NCAPG/RAN/TPR/EPS8/KNTC1/BUB1/RAB11A/AURKA/DLGAP5/NCAPG2/BUB1B/NDE1/MKI67/PSMG2/NEK2/NUP62/RCC1/NCAPD2/PLK1/SMC5/FBXO5/HSPA1A/REEP4/CDC6/TRIP13/TUBG1/ZNF207/KIF18B/EML4/NSL1/TTK/CHMP2B/NAA50…
GOBP_MITOTIC_SISTER_CHROMATID_SEGREGATION	GOBP_MITOTIC_SISTER_CHROMATID_SEGREGATION	GOBP_MITOTIC_SISTER_CHROMATID_SEGREGATION	151	0.622044	1.82241	1e-10	3.97875e-09	2.21447e-09	6662	tags=71%, list=29%, signal=51%	UBE2C/CENPF/SMC4/PTTG1/NUSAP1/CDC20/CCNB1/KIF2C/PSRC1/NDC80/NUF2/TACC3/AURKB/PRC1/CDCA8/RB1/KIFC1/ZWINT/MAD2L1/CENPK/KIF23/NEK6/NCAPH/KIF4A/DUSP1/KPNB1/NCAPG/RAN/TPR/KNTC1/BUB1/RAB11A/DLGAP5/NCAPG2/BUB1B/PSMG2/NEK2/NUP62/NCAPD2/PLK1/SMC5/FBXO5/CDC6/TRIP13/TUBG1/ZNF207/KIF18B/EML4/NSL1/TTK/CHMP2B/NAA50/ESPL1/CHMP5/KNSTRN/DSN1/RACGAP1/SMC2/CHMP2A/SPDL1/CDCA5/PHF13/MIS12/BECN1/RAD21/WRAP73/IK/MAD2L2…
GOBP_MONONUCLEAR_CELL_DIFFERENTIATION	GOBP_MONONUCLEAR_CELL_DIFFERENTIATION	GOBP_MONONUCLEAR_CELL_DIFFERENTIATION	362	0.506504	1.5247	1e-10	3.97875e-09	2.21447e-09	5608	tags=46%, list=24%, signal=35%	ANXA1/HLA-DRA/FCER1G/VEGFA/B2M/CD74/MMP14/EGR1/IFI16/ITGB1/HLA-DRB1/HLA-B/TMEM176B/TMEM176A/VCAM1/LGALS1/FCGR2B/ZFP36L2/JUN/BCL3/MDK/HLA-DOA/PTPRC/IRF1/LILRB4/LYN/UBD/TREM2/RUNX1/FZD7/CLCF1/LTBR/SPI1/FOXJ1/MYH9/HOXA7/CTSL/CD4/PRKDC/SLAMF8/STAT3/CD86/IL18/TGFBR2/ZFP36L1/CEBPG/LEF1/EZH2/KLF6/IRF2BP2/INPP5D/HMGB1/ADAM17/CMTM7/GPR183/DUSP10/NCKAP1L/BTK/LGALS9/SOCS1/MAFB/LILRB1/XBP1/MR1/SASH3/CD46/RPL…
GOBP_MRNA_PROCESSING	GOBP_MRNA_PROCESSING	GOBP_MRNA_PROCESSING	473	0.52656	1.5932	1e-10	3.97875e-09	2.21447e-09	7539	tags=68%, list=32%, signal=47%	LGALS3/YBX1/SRSF11/CCNB1/SRSF4/SF3B1/PABPC1L/SRRM1/PRDX6/WTAP/SREK1/SRSF10/PCBP1/BCAS2/SNRPG/SF3A3/XRN2/TRA2A/DNAJC8/PRPF38B/POLR2B/ZFP36L1/DDX5/SMN1/HNRNPD/SNRNP27/MAGOH/SNRNP40/NCL/ZRANB2/LSM10/SF3B4/SRSF9/SYNCRIP/DHX15/LARP7/LUC7L2/POLR2J/PCBP2/HNRNPF/SNRPC/PTBP1/SRSF3/ELAVL1/SYF2/NSRP1/LSM1/HNRNPA3/HNRNPK/HNRNPH1/UPF3B/SMN2/SNRPB2/HNRNPL/SRSF7/POLR2K/SNW1/REST/RBM3/SRSF2/CWC15/DDX47/ZCCHC8/HN…
GOBP_MYELOID_CELL_DIFFERENTIATION	GOBP_MYELOID_CELL_DIFFERENTIATION	GOBP_MYELOID_CELL_DIFFERENTIATION	356	0.522824	1.57329	1e-10	3.97875e-09	2.21447e-09	6485	tags=54%, list=28%, signal=40%	LTF/ANXA2/VEGFA/MMP9/ZFP36/B2M/ACTN1/HMGB2/CD74/LGALS3/IFI16/HLA-DRB1/C1QC/STAT1/LOX/MYL9/SCIN/HSPA1B/CA2/TLR2/JUN/EVI2B/SNX10/HCLS1/FOS/TYROBP/CASP3/CDC42/LILRB4/LYN/UBD/TREM2/RB1/RUNX1/LTBR/CCR1/SPI1/HDAC1/MYH9/HOXA7/CD4/PRKDC/HIF1A/CASP8/STAT3/WASF2/TGFBR2/ZFP36L1/LIF/JUNB/KLF10/CEBPG/LEF1/NCAPG2/INPP5D/THBS1/PIAS3/HMGB1/HOXA5/GPR183/NCKAP1L/ISG15/WDR1/FAM210B/TGFB1/SBNO2/RIPK1/MAFB/BPGM/LILRB…
GOBP_MYELOID_LEUKOCYTE_DIFFERENTIATION	GOBP_MYELOID_LEUKOCYTE_DIFFERENTIATION	GOBP_MYELOID_LEUKOCYTE_DIFFERENTIATION	185	0.566122	1.67524	1e-10	3.97875e-09	2.21447e-09	5302	tags=52%, list=23%, signal=40%	LTF/ANXA2/VEGFA/MMP9/CD74/IFI16/HLA-DRB1/C1QC/CA2/TLR2/JUN/EVI2B/SNX10/HCLS1/FOS/TYROBP/CDC42/LILRB4/LYN/UBD/TREM2/RB1/RUNX1/LTBR/CCR1/SPI1/MYH9/HOXA7/CD4/CASP8/TGFBR2/ZFP36L1/LIF/JUNB/KLF10/LEF1/INPP5D/PIAS3/GPR183/TGFB1/SBNO2/RIPK1/MAFB/LILRB1/LRRC17/TCIRG1/GNAS/SP3/CEBPB/CUL4A/LBR/BATF3/EIF2AK1/PTPN2/RELB/EPHA2/TFE3/SRP54/CDK6/TRIB1/OSCAR/CSF1/CSF1R/ITGB8/TLR3/GLO1/TFRC/FADD/FES/LILRB3/CD109/C…
GOBP_MYELOID_LEUKOCYTE_MEDIATED_IMMUNITY	GOBP_MYELOID_LEUKOCYTE_MEDIATED_IMMUNITY	GOBP_MYELOID_LEUKOCYTE_MEDIATED_IMMUNITY	496	0.601573	1.82222	1e-10	3.97875e-09	2.21447e-09	4576	tags=56%, list=20%, signal=46%	CHI3L1/LTF/SERPINA3/ANXA2/S100A11/FABP5/FCER1G/CD44/PLAU/MMP9/B2M/PYGL/SERPINA1/HMOX1/LGALS3/LYZ/CTSC/IL13RA2/FCGR2A/SLC11A1/CD68/PTX3/CD58/IQGAP2/HLA-B/PLAUR/CTSS/CD53/IQGAP1/RNASE2/NPC2/FTL/SDCBP/ALOX5/HSPA6/FCGR2B/S100A8/HSPA1B/FUCA2/LAIR1/CMTM6/TLR2/GLIPR1/ARPC5/RAP1A/C5AR1/MGST1/TNFAIP6/RAC2/CD93/C3/RAP1B/ANO6/FPR1/TXNDC5/S100A9/CD14/PTPRC/TYROBP/VAMP8/HLA-C/LYN/PGM2/PRDX6/CTSB/CYBB/PSMC2/SE…
GOBP_NEGATIVE_REGULATION_OF_CELL_ADHESION	GOBP_NEGATIVE_REGULATION_OF_CELL_ADHESION	GOBP_NEGATIVE_REGULATION_OF_CELL_ADHESION	246	0.526906	1.56977	1e-10	3.97875e-09	2.21447e-09	6736	tags=53%, list=29%, signal=38%	ANXA1/COL1A1/SERPINE1/TGFBI/GPNMB/TNC/VEGFA/GBP1/POSTN/CD74/LGALS3/MMP14/ARHGDIB/HLA-DRB1/CD164/ANGPT2/LGALS1/FCGR2B/VSIG4/LAPTM5/TWSG1/SPRY4/MDK/PTPRC/CASP3/IRF1/LILRB4/CD9/RUNX1/FZD7/FOXJ1/RHOA/FXYD5/MYADM/HOXA7/BTN2A2/RDX/DUSP1/RCC2/SWAP70/CD86/SDC4/PLXNA3/HAVCR2/THBS1/HMGB1/ACTN4/SNAI2/TGFB1/LGALS9/YTHDF2/SOCS1/LILRB1/LPXN/MUC1/MIA3/LOXL3/CORO2B/C1QTNF1/FGL2/BCL6/CD300A/CBFB/SH2B3/TNFRSF14/CE…
GOBP_NEGATIVE_REGULATION_OF_CELL_CYCLE_PHASE_TRANSITION	GOBP_NEGATIVE_REGULATION_OF_CELL_CYCLE_PHASE_TRANSITION	GOBP_NEGATIVE_REGULATION_OF_CELL_CYCLE_PHASE_TRANSITION	228	0.567586	1.68732	1e-10	3.97875e-09	2.21447e-09	6620	tags=64%, list=28%, signal=46%	GPNMB/CCL2/GADD45A/CENPF/CDK2/WEE1/CDC20/PCNA/CDKN2C/ZFP36L2/CCNB1/PSMB9/CDK1/NDC80/AURKB/RPS27L/RB1/ZWINT/CDK4/PSMC2/MAD2L1/ATF5/DUSP1/PRKDC/TPR/NABP1/KNTC1/ZFP36L1/PLK3/GTSE1/EZH2/BUB1/KANK2/AURKA/PSMB8/BUB1B/PSMG2/CNOT11/PSME2/RPL26/BLM/PLK1/FBXO5/CTDSP2/MDM2/SYF2/PSMA5/CDC6/TRIP13/RPA2/MUC1/PSMD14/PSMD12/ZNF207/CUL1/CNOT7/DONSON/CDKN1A/DTL/TTK/PSMB2/PKD2/PSMD5/SKP1/PSMB4/PSMA3/RBL2/TRIAP1/PSM…
GOBP_NEGATIVE_REGULATION_OF_CELL_CYCLE_PROCESS	GOBP_NEGATIVE_REGULATION_OF_CELL_CYCLE_PROCESS	GOBP_NEGATIVE_REGULATION_OF_CELL_CYCLE_PROCESS	309	0.552174	1.65703	1e-10	3.97875e-09	2.21447e-09	6647	tags=61%, list=29%, signal=44%	GPNMB/CCL2/GADD45A/CENPF/PTTG1/CDK2/WEE1/RRM2/CDC20/PCNA/RBBP4/CDKN2C/ZFP36L2/CCNB1/PSMB9/CDK1/EVI2B/NDC80/AURKB/RPS27L/RB1/ZWINT/CDK4/PSMC2/MAD2L1/ATF5/NPM1/RBBP8/DUSP1/PRKDC/TPR/CBX3/NABP1/KNTC1/ZFP36L1/LIF/PLK3/GTSE1/EZH2/BUB1/KANK2/AURKA/PSMB8/BUB1B/PSMG2/NEK2/CNOT11/PSME2/RPL26/BLM/PLK1/MDM1/FBXO5/CDC7/CTDSP2/MDM2/SYF2/PSMA5/CDC6/TRIP13/RPA2/MUC1/PSMD14/PSMD12/ZNF207/CUL1/CNOT7/DONSON/BCL6/C…
GOBP_NEGATIVE_REGULATION_OF_HYDROLASE_ACTIVITY	GOBP_NEGATIVE_REGULATION_OF_HYDROLASE_ACTIVITY	GOBP_NEGATIVE_REGULATION_OF_HYDROLASE_ACTIVITY	354	0.51101	1.53743	1e-10	3.97875e-09	2.21447e-09	5068	tags=41%, list=22%, signal=33%	ANXA1/TIMP1/LTF/SERPINA3/ANXA2/SPOCD1/SERPINE1/CD44/SERPING1/VEGFA/SERPINH1/CNN3/MMP9/TGFB2/SERPINA1/LGALS3/IFI16/PTTG1/PTX3/CARD16/IQGAP2/PLAUR/TFPI/IQGAP1/SPRY1/PROS1/PTN/SPRY2/C3/CAST/CSTA/LXN/C4B/SERPINF1/PI3/SERPINB1/TMED2/NGFR/RDX/C4A/SERPINB8/LAMTOR5/COL6A3/RCC2/SYTL2/APLP2/TNFAIP8/SERPINA5/FKBP1A/MCM2/RGS2/BST2/CRB2/ZCCHC9/BICD1/TMED10/THBS1/DDX3X/BCL2L12/SERPINB6/NCKAP1L/TIPRL/SLPI/HGF/D…
GOBP_NEGATIVE_REGULATION_OF_IMMUNE_SYSTEM_PROCESS	GOBP_NEGATIVE_REGULATION_OF_IMMUNE_SYSTEM_PROCESS	GOBP_NEGATIVE_REGULATION_OF_IMMUNE_SYSTEM_PROCESS	345	0.523634	1.57392	1e-10	3.97875e-09	2.21447e-09	5721	tags=46%, list=25%, signal=35%	ANXA1/LTF/COL3A1/GPNMB/SERPING1/CCL2/GBP1/TGFB2/CD74/HMOX1/LGALS3/IFI16/IL13RA2/HLA-DRB1/CD68/HLA-B/TMEM176B/TMEM176A/C1QC/FCGR2B/VSIG4/NMI/LAPTM5/TWSG1/SAMSN1/MDK/HLA-DOA/PTPRC/TYROBP/CASP3/IRF1/LILRB4/LYN/HLA-A/RUNX1/FOXJ1/SOX9/HOXA7/BTN2A2/DUSP1/TNFAIP3/PRKDC/TSPAN6/SLAMF8/PARP14/CD86/NLRC5/SDC4/HAVCR2/INPP5D/BST2/THBS1/PIAS3/HMGB1/DUSP10/BTK/HLA-F/TGFB1/LGALS9/YTHDF2/SOCS1/MAFB/MNDA/LILRB1/PC…
GOBP_NEGATIVE_REGULATION_OF_MITOTIC_CELL_CYCLE	GOBP_NEGATIVE_REGULATION_OF_MITOTIC_CELL_CYCLE	GOBP_NEGATIVE_REGULATION_OF_MITOTIC_CELL_CYCLE	282	0.54861	1.64267	1e-10	3.97875e-09	2.21447e-09	7031	tags=63%, list=30%, signal=45%	GPNMB/CCL2/GADD45A/CENPF/CDK2/WEE1/CDC20/PCNA/BTG3/CDKN2C/ZFP36L2/CCNB1/PSMB9/CDK1/NDC80/AURKB/RPS27L/RB1/ZWINT/CDK4/PSMC2/MAD2L1/BTG1/DUSP1/PRKDC/TPR/NABP1/KNTC1/ZFP36L1/PLK3/GTSE1/EZH2/BUB1/KANK2/AURKA/PSMB8/BUB1B/PSMG2/CNOT11/PSME2/RPL26/BLM/TGFB1/PLK1/FBXO5/CTDSP2/MDM2/CTNNB1/SYF2/PSMA5/CDC6/TRIP13/RPA2/TIMP2/MUC1/PSMD14/PSMD12/ZNF207/FAP/CUL1/CNOT7/DONSON/BCL6/CDKN1A/FANCD2/TTK/PSMB2/PKD2/DC…
GOBP_NEGATIVE_REGULATION_OF_PEPTIDASE_ACTIVITY	GOBP_NEGATIVE_REGULATION_OF_PEPTIDASE_ACTIVITY	GOBP_NEGATIVE_REGULATION_OF_PEPTIDASE_ACTIVITY	179	0.560276	1.6552	1e-10	3.97875e-09	2.21447e-09	4706	tags=44%, list=20%, signal=35%	TIMP1/LTF/SERPINA3/ANXA2/SERPINE1/CD44/SERPING1/VEGFA/SERPINH1/MMP9/SERPINA1/IFI16/PTTG1/CARD16/PLAUR/TFPI/PROS1/C3/CAST/CSTA/LXN/C4B/SERPINF1/PI3/SERPINB1/NGFR/C4A/SERPINB8/LAMTOR5/COL6A3/APLP2/TNFAIP8/SERPINA5/BST2/CRB2/TMED10/THBS1/DDX3X/BCL2L12/SERPINB6/SLPI/HGF/DPEP1/CARD8/IFI6/TIMP2/RPS6KA1/GAPDH/PRDX3/SPINK8/GPX1/TRIAP1/CSTB/USP14/ROCK1/ECM1/RPS6KA3/A2M/PSMF1/RAF1/SIMC1/CD109/ARL6IP1/RNF34…
GOBP_NUCLEAR_CHROMOSOME_SEGREGATION	GOBP_NUCLEAR_CHROMOSOME_SEGREGATION	GOBP_NUCLEAR_CHROMOSOME_SEGREGATION	235	0.55969	1.66423	1e-10	3.97875e-09	2.21447e-09	6662	tags=60%, list=29%, signal=43%	UBE2C/CENPF/SMC4/PTTG1/NUSAP1/CDC20/GEM/TOP2A/CCNB1/KIF2C/PSRC1/NDC80/NUF2/TACC3/AURKB/PRC1/CDC42/CDCA8/RB1/KIFC1/ZWINT/ACTR3/MAD2L1/CENPK/KIF23/NEK6/NCAPH/KIF4A/DUSP1/KPNB1/NCAPG/RAN/RCC2/TPR/ECT2/KNTC1/BUB1/RAB11A/UBE2B/DLGAP5/NCAPG2/BUB1B/PSMG2/NEK2/NUP62/NCAPD2/PLK1/SMC5/FBXO5/CTNNB1/CDC6/TRIP13/TOP2B/TUBG1/ZNF207/FAM83D/KIF18B/EML4/FANCD2/NSL1/TTK/CHMP2B/NAA50/EME1/ESPL1/CHMP5/KNSTRN/SFPQ/SM…
GOBP_NUCLEAR_TRANSPORT	GOBP_NUCLEAR_TRANSPORT	GOBP_NUCLEAR_TRANSPORT	324	0.530473	1.59314	1e-10	3.97875e-09	2.21447e-09	7181	tags=66%, list=31%, signal=47%	SRSF11/EIF4E/SP100/KPNA2/HCLS1/SRSF4/SRRM1/TXN/FLNA/NPM1/SNRPG/KPNB1/SSB/RAN/TPR/ECT2/STAT3/EGR2/SMN1/GTSE1/MAGOH/ZIC1/ANP32B/BAG3/NUP62/HTATIP2/SRSF9/NUP107/TGFB1/ENY2/CITED1/UFM1/LTV1/HYAL2/MX2/SRSF3/ELAVL1/FYTTD1/ABCE1/PPP1CC/POM121/NSUN2/UPF3B/SMN2/SRSF7/CDKN1A/AGFG1/SRSF2/SDAD1/MDFIC/HNRNPA2B1/PRKACA/SNRPF/SLBP/NCBP2/SMO/THOC2/ZC3H11A/PRKCD/SRSF6/NXT1/HNRNPA1/SNRPD3/XPOT/LSG1/KHDRBS1/PTTG1IP…
GOBP_ORGANELLE_FISSION	GOBP_ORGANELLE_FISSION	GOBP_ORGANELLE_FISSION	424	0.51241	1.54745	1e-10	3.97875e-09	2.21447e-09	6603	tags=52%, list=28%, signal=38%	UBE2C/CENPF/SMC4/PTTG1/CKS2/NUSAP1/CDC20/TOP2A/CCNB2/TPX2/MYBL2/CAV2/HSPA1B/CCNB1/CDK1/KIF2C/PSRC1/NDC80/NUF2/TACC3/AURKB/PRC1/CDC42/CDCA8/RB1/KIFC1/ZWINT/LSM14A/ACTR3/MAD2L1/CENPK/FLNA/RHOA/KIF23/NEK6/NCAPH/DCN/KIF4A/DUSP1/KPNB1/NCAPG/RAN/RAD51AP1/TPR/MX1/EPS8/KNTC1/LIF/BUB1/RAB11A/UBE2B/AURKA/DLGAP5/NCAPG2/BUB1B/NDE1/MKI67/PSMG2/NEK2/NUP62/PSMC3IP/RCC1/NCAPD2/PLK1/SMC5/FBXO5/HSPA1A/MX2/REEP4/CD…
GOBP_OSSIFICATION	GOBP_OSSIFICATION	GOBP_OSSIFICATION	350	0.505902	1.52136	1e-10	3.97875e-09	2.21447e-09	4825	tags=42%, list=21%, signal=34%	LTF/SPP1/COL1A1/IGFBP3/MGP/TNC/COL1A2/MMP9/CLIC1/IGFBP5/TGFB2/MMP14/SRGN/WWTR1/COL5A2/MRC2/CTHRC1/PTN/ALOX5/LOX/IBSP/TPM4/NPNT/TWSG1/HSPE1/ANO6/SNX10/MMP2/MDK/RUNX1/ZMPSTE24/CCR1/PSMC2/IFITM1/SOX9/RHOA/CDH11/SPARC/HIF1A/SHOX2/CLEC5A/EGR2/DDX5/BCAP29/JUNB/KLF10/COL6A1/LEF1/DDR2/COL11A1/OSTF1/SMAD1/SBDS/YAP1/SNAI2/CHSY1/SYNCRIP/ISG15/TGFB1/SBNO2/INPPL1/HGF/STC1/CITED1/EXT1/FBXO5/FERMT2/ID3/FZD1/TWI…
GOBP_PATTERN_RECOGNITION_RECEPTOR_SIGNALING_PATHWAY	GOBP_PATTERN_RECOGNITION_RECEPTOR_SIGNALING_PATHWAY	GOBP_PATTERN_RECOGNITION_RECEPTOR_SIGNALING_PATHWAY	182	0.587512	1.73719	1e-10	3.97875e-09	2.21447e-09	6309	tags=62%, list=27%, signal=46%	LTF/CAV1/CTSS/LY96/S100A8/HSPA1B/TLR2/NMI/MYD88/CTSK/HSP90B1/S100A9/CD14/IRF1/LYN/LSM14A/CTSB/CTSL/TNFAIP3/ITGB2/TSPAN6/COLEC12/CASP8/RNF135/RFTN1/HAVCR2/UBE2N/UBE2D3/HMGB1/DDX3X/TLR1/HSPD1/BTK/IFIH1/RIPK1/HSPA1A/TANK/TAB2/SLC15A3/CD300A/BIRC2/ALPK1/CYBA/RSAD2/RIOK3/TBK1/DDX60/UBE2V1/TIFA/IRAK4/PIK3AP1/BCL10/RPS6KA3/MAP3K7/PJA2/CD36/TLR3/CD40/LGMN/FADD/MAPKAPK2/ITGAM/FLOT1/UNC93B1/APPL2/SCIMP/C1Q…
GOBP_PHAGOCYTOSIS	GOBP_PHAGOCYTOSIS	GOBP_PHAGOCYTOSIS	260	0.59155	1.76546	1e-10	3.97875e-09	2.21447e-09	5744	tags=60%, list=25%, signal=46%	ANXA1/FCER1G/IGKC/IGHG1/CCL2/FCGR3A/PLSCR1/MSR1/ITGB1/IGLC3/FCGR2A/SLC11A1/IGHG2/PTX3/IGLC2/IGHA1/IGLC1/FCGR2B/TLR2/ARPC5/RAP1A/MYD88/RAC2/CD93/RAB34/ACTB/C3/ANO6/TXNDC5/CD14/PTPRC/TYROBP/CDC42/LYN/TREM2/C4B/PLA2G5/ACTR3/ARPC1B/MYH9/AIF1/C2/C4A/SNX3/IGHG3/ITGB2/ARPC3/COLEC12/WASF2/FCGR1A/SRPX/CYFIP1/CLEC7A/RAB7A/THBS1/HMGB1/ARHGAP25/NCKAP1L/IGHA2/NCK1/ARPC2/HCK/NCF4/LYST/CD302/IGHM/IL2RG/XKR8/BIN…
GOBP_PLATELET_DEGRANULATION	GOBP_PLATELET_DEGRANULATION	GOBP_PLATELET_DEGRANULATION	110	0.615994	1.78028	1e-10	3.97875e-09	2.21447e-09	2684	tags=45%, list=12%, signal=40%	TIMP1/SERPINA3/FN1/SERPINE1/SERPING1/TAGLN2/VEGFA/ANXA5/ACTN1/TGFB2/TMSB4X/SERPINA1/SRGN/RARRES2/PROS1/F13A1/FAM3C/LYN/CD9/MANF/PLEK/FLNA/CD63/VCL/LAMP2/SPARC/LHFPL2/TLN1/PDGFA/APLP2/OLA1/THBS1/ACTN4/WDR1/TGFB1/LGALS3BP/HGF/FERMT3/CLU/TMX3/IGF2/LEFTY2/PDGFB/TGFB3/ECM1/CYB5R1/SYK/A2M/CD36
GOBP_POSITIVE_REGULATION_OF_CELL_ACTIVATION	GOBP_POSITIVE_REGULATION_OF_CELL_ACTIVATION	GOBP_POSITIVE_REGULATION_OF_CELL_ACTIVATION	314	0.550369	1.65145	1e-10	3.97875e-09	2.21447e-09	5748	tags=53%, list=25%, signal=41%	ANXA1/IGFBP2/HLA-DRA/HLA-DPA1/IGKC/IGHG1/CCL2/CD74/MMP14/CAV1/CTSC/IGLC3/HLA-DPB1/IGHG2/HLA-DRB1/VCAM1/IGLC2/IGHA1/HLA-DMB/IGLC1/LGALS1/HAMP/MYD88/MDK/PTPRC/TYROBP/VAMP8/CDC42/LILRB4/LYN/HLA-A/TREM2/RUNX1/CLCF1/PLEK/CD276/AIF1/IGHG3/ITGB2/CD4/PRKDC/CCL5/CD86/IL18/TGFBR2/LEF1/CLEC7A/HAVCR2/INPP5D/THBS1/HMGB1/TNFSF13B/HSPD1/GPR183/DUSP10/NCKAP1L/BTK/HLA-F/TGFB1/LGALS9/IGHA2/NCK1/SOCS1/NCK2/LILRB1/X…
GOBP_POSITIVE_REGULATION_OF_CELL_ADHESION	GOBP_POSITIVE_REGULATION_OF_CELL_ADHESION	GOBP_POSITIVE_REGULATION_OF_CELL_ADHESION	388	0.52138	1.57172	1e-10	3.97875e-09	2.21447e-09	5748	tags=48%, list=25%, signal=37%	ANXA1/PDPN/IGFBP2/HLA-DRA/S100A10/FN1/HLA-DPA1/CD44/VEGFA/CCL2/TGFB2/SAA1/CD74/CAV1/HLA-DPB1/HLA-DRB1/PLAUR/VCAM1/IQGAP1/ITGA5/ADAM9/HLA-DMB/LGALS1/PTN/ALOX5/IBSP/NPNT/NID1/ECM2/MDK/PTPRC/ICAM1/CDC42/LILRB4/LYN/HLA-A/RUNX1/FLNA/CD276/EFEMP2/RHOA/AIF1/MYADM/RSU1/ITGB2/CD4/COL8A1/LIMS1/NRP1/CCL5/CITED2/CD86/IL18/TGFBR2/P4HB/LIF/SDC4/LEF1/HAVCR2/HAS2/RRAS/HMGB1/APBB1IP/TNFSF13B/HSPD1/DUSP10/NCKAP1L/…
GOBP_POSITIVE_REGULATION_OF_CELL_CELL_ADHESION	GOBP_POSITIVE_REGULATION_OF_CELL_CELL_ADHESION	GOBP_POSITIVE_REGULATION_OF_CELL_CELL_ADHESION	247	0.523484	1.56003	1e-10	3.97875e-09	2.21447e-09	5660	tags=48%, list=24%, signal=37%	ANXA1/PDPN/IGFBP2/HLA-DRA/HLA-DPA1/CD44/CCL2/CD74/CAV1/HLA-DPB1/HLA-DRB1/PLAUR/VCAM1/HLA-DMB/LGALS1/ALOX5/MDK/PTPRC/ICAM1/CDC42/LILRB4/LYN/HLA-A/RUNX1/CD276/RHOA/AIF1/ITGB2/CD4/CCL5/CITED2/CD86/IL18/TGFBR2/LEF1/HAVCR2/HAS2/HMGB1/TNFSF13B/HSPD1/DUSP10/NCKAP1L/LGALS9/NCK1/SOCS1/NCK2/LILRB1/XBP1/SASH3/MAP3K8/CD46/PNP/HLA-E/RAC1/YES1/BCL6/CBFB/TNFRSF14/WNT5A/CD47/PODXL/HLX/IL4R/IGF2/PTPN6/CD3E/IL6ST/…
GOBP_POSITIVE_REGULATION_OF_CYTOKINE_PRODUCTION	GOBP_POSITIVE_REGULATION_OF_CYTOKINE_PRODUCTION	GOBP_POSITIVE_REGULATION_OF_CYTOKINE_PRODUCTION	376	0.534146	1.60944	1e-10	3.97875e-09	2.21447e-09	6257	tags=53%, list=27%, signal=40%	ANXA1/HLA-DPA1/SERPINE1/FCER1G/POSTN/B2M/HMGB2/LUM/SAA1/CD74/HMOX1/EGR1/IFI16/SLC11A1/HLA-DPB1/F3/CD58/SULF1/STAT1/LY96/HSPA1B/H19/HSPB1/TLR2/C5AR1/MYD88/F2R/LAPTM5/C3/IL1RAP/BCL3/MDK/CD14/PTPRC/TYROBP/IRF1/HILPDA/HLA-A/TREM2/CASP1/RUNX1/CD276/AIF1/LAMTOR5/C3AR1/CD4/PRKDC/IFNGR1/HIF1A/CASP8/STAT3/CD86/IL18/CEBPG/RNF135/CLEC7A/HAVCR2/GPSM3/HDAC2/THBS1/HMGB1/ADAM17/DDX3X/TLR1/HSPD1/IFIH1/HLA-F/TGFB…
GOBP_POSITIVE_REGULATION_OF_DEFENSE_RESPONSE	GOBP_POSITIVE_REGULATION_OF_DEFENSE_RESPONSE	GOBP_POSITIVE_REGULATION_OF_DEFENSE_RESPONSE	305	0.516862	1.55095	1e-10	3.97875e-09	2.21447e-09	5738	tags=50%, list=25%, signal=38%	SERPINE1/FCER1G/PLA2G2A/PLSCR1/HMGB2/IFI16/CTSC/OSMR/NEAT1/PARP9/TNFRSF1A/S100A8/TLR2/NMI/PSMB9/C3/S100A9/MDK/TYROBP/VAMP8/LYN/TREM2/MGST2/LSM14A/PLA2G5/PSMC2/PRKDC/CCL5/IL18/NLRC5/NRAS/HAVCR2/PSMB8/GPSM3/HMGB1/BTK/PSME2/HLA-F/RIPK1/HCK/TRIM5/MNDA/CNR1/HYAL2/PSMA5/TAB2/SNX4/MUC1/PSMD14/HLA-E/PSMD12/CUL1/HSP90AA1/AKIRIN2/CEBPB/WNT5A/CD47/RPS19/PSMB2/PSMD5/PRKACA/SKP1/PSMB4/PSMA3/NFKB1/CYBA/PRKCD/R…
GOBP_POSITIVE_REGULATION_OF_I_KAPPAB_KINASE_NF_KAPPAB_SIGNALING	GOBP_POSITIVE_REGULATION_OF_I_KAPPAB_KINASE_NF_KAPPAB_SIGNALING	GOBP_POSITIVE_REGULATION_OF_I_KAPPAB_KINASE_NF_KAPPAB_SIGNALING	175	0.570303	1.68471	1e-10	3.97875e-09	2.21447e-09	7362	tags=71%, list=32%, signal=49%	LTF/S100A4/CD74/HMOX1/HLA-DRB1/CARD16/TNFRSF1A/LGALS1/TNFRSF19/MYD88/F2R/UBD/CASP1/LTBR/FLNA/RHOC/WLS/RHOA/NEK6/LAMTOR5/CD4/TSPAN6/LITAF/TRIM22/CASP8/ECT2/FKBP1A/UBE2N/BST2/TFG/VAPA/NUP62/LGALS9/RIPK1/TRIM5/SLC20A1/TRIM21/TAB2/MTDH/TRAF5/GOLT1B/TRIM14/SECTM1/BIRC2/ALPK1/ATP2C1/TRIM38/TNFRSF10B/TMED4/TBK1/UBE2V1/GJA1/TIFA/IRAK4/ECM1/DDX21/BCL10/MAP3K7/DHX36/CD36/TLR3/MUL1/CD40/TFRC/FADD/MIER1/MAP3…
GOBP_POSITIVE_REGULATION_OF_LEUKOCYTE_CELL_CELL_ADHESION	GOBP_POSITIVE_REGULATION_OF_LEUKOCYTE_CELL_CELL_ADHESION	GOBP_POSITIVE_REGULATION_OF_LEUKOCYTE_CELL_CELL_ADHESION	214	0.544881	1.61632	1e-10	3.97875e-09	2.21447e-09	6960	tags=58%, list=30%, signal=41%	ANXA1/IGFBP2/HLA-DRA/HLA-DPA1/CD44/CCL2/CD74/CAV1/HLA-DPB1/HLA-DRB1/VCAM1/HLA-DMB/LGALS1/ALOX5/MDK/PTPRC/ICAM1/CDC42/LILRB4/LYN/HLA-A/RUNX1/CD276/RHOA/AIF1/ITGB2/CD4/CCL5/CD86/IL18/TGFBR2/LEF1/HAVCR2/HAS2/HMGB1/TNFSF13B/HSPD1/DUSP10/NCKAP1L/LGALS9/NCK1/SOCS1/NCK2/LILRB1/XBP1/SASH3/MAP3K8/CD46/PNP/HLA-E/RAC1/YES1/BCL6/CBFB/TNFRSF14/CD47/HLX/IL4R/IGF2/PTPN6/CD3E/IL6ST/IL6/NFKBIZ/BCL10/SYK/EFNB1/IL1…
GOBP_POSITIVE_REGULATION_OF_LOCOMOTION	GOBP_POSITIVE_REGULATION_OF_LOCOMOTION	GOBP_POSITIVE_REGULATION_OF_LOCOMOTION	494	0.524172	1.58737	1e-10	3.97875e-09	2.21447e-09	5302	tags=44%, list=23%, signal=35%	ANXA1/PDPN/S100A11/FN1/COL1A1/SERPINE1/GPNMB/PLAU/VEGFA/MMP9/POSTN/IGFBP5/TGFB2/SOD2/TMSB4X/CD74/HMOX1/LGALS3/MMP14/CAV1/ITGB1/LAMB1/F3/CXCR4/IQGAP1/CD99/RARRES2/ITGA5/ADAM9/SRPX2/SDCBP/PTN/CXCL10/HSPB1/SPRY2/C5AR1/TNFAIP6/F2R/RAC2/HSPA5/MCAM/ANO6/DOCK7/MDK/PTPRC/ICAM1/LYN/TREM2/CCR1/FLNA/RHOC/SOX9/TRIP6/RHOA/AIF1/MYADM/RDX/PFN1/DAB2/C3AR1/PLVAP/SPARC/RHOJ/HIF1A/NRP1/CCL5/PDGFA/TGFBR1/SYDE1/SWAP7…
GOBP_POSITIVE_REGULATION_OF_PROTEIN_KINASE_ACTIVITY	GOBP_POSITIVE_REGULATION_OF_PROTEIN_KINASE_ACTIVITY	GOBP_POSITIVE_REGULATION_OF_PROTEIN_KINASE_ACTIVITY	478	0.47003	1.4223	1e-10	3.97875e-09	2.21447e-09	5950	tags=44%, list=26%, signal=33%	CHI3L1/LTF/VEGFA/TGFB2/GADD45A/SAA1/CD74/EGR1/SLC11A1/CXCR4/CKS2/IQGAP1/GDF15/ADAM9/TPX2/SPRY2/PBK/CCNB1/DUSP6/RAP1A/C5AR1/CDK1/F2R/PSRC1/LCP2/FPR1/PTPRC/TXN/FAM20A/RHOA/SHC1/CD4/CCL5/PDGFA/TGFBR1/ECT2/ANG/CD86/IL18/TGFBR2/FCGR1A/SDC4/ACSL1/EZH2/DDR2/LAMTOR3/NCAPG2/UBE2N/THBS1/HMGB1/ADAM17/DDX3X/NCKAP1L/NEDD9/TGFB1/RIPK1/HGF/DUSP5/SOCS1/CLU/FERMT2/EFNA1/DBF4/ITGA1/MAP2K3/SNX9/MAP3K8/GADD45B/CDC6/…
GOBP_POSITIVE_REGULATION_OF_RESPONSE_TO_EXTERNAL_STIMULUS	GOBP_POSITIVE_REGULATION_OF_RESPONSE_TO_EXTERNAL_STIMULUS	GOBP_POSITIVE_REGULATION_OF_RESPONSE_TO_EXTERNAL_STIMULUS	427	0.5192	1.56818	1e-10	3.97875e-09	2.21447e-09	5928	tags=50%, list=25%, signal=38%	SERPINE1/FCER1G/VEGFA/PLA2G2A/PLSCR1/HMGB2/TMSB4X/CD74/IFI16/CTSC/F3/CXCR4/OSMR/NEAT1/PARP9/RARRES2/TNFRSF1A/PTN/LY96/S100A8/CXCL10/HSPB1/TLR2/NMI/PSMB9/C5AR1/RAC2/C3/ANO6/S100A9/MDK/TYROBP/VAMP8/LYN/TREM2/MGST2/LSM14A/PLA2G5/CCR1/PSMC2/FLNA/AIF1/C3AR1/PRKDC/NRP1/CCL5/SWAP70/IL18/NLRC5/AKIRIN1/NRAS/HAVCR2/PSMB8/THBS4/GPSM3/THBS1/HMGB1/ADAM17/NCKAP1L/BTK/PSME2/HLA-F/TGFB1/LGALS9/RIPK1/HCK/TRIM5/MN…
GOBP_POST_TRANSLATIONAL_PROTEIN_MODIFICATION	GOBP_POST_TRANSLATIONAL_PROTEIN_MODIFICATION	GOBP_POST_TRANSLATIONAL_PROTEIN_MODIFICATION	330	0.50159	1.5066	1e-10	3.97875e-09	2.21447e-09	7783	tags=58%, list=33%, signal=39%	TIMP1/SPP1/FN1/IGFBP3/TNC/CP/IGFBP5/SOCS3/SERPINA1/FSTL1/CALU/LAMC1/PRSS23/LAMB1/SOCS2/RAB13/LGALS1/IGFBP7/FUCA2/PSMB9/C3/FBXO17/HSP90B1/FAM20C/IGFBP4/UBD/PDIA6/PSMC2/LTBP1/RAB1A/C4A/HIF1A/CDH2/FBXO32/APLP2/P4HB/RAB8A/STT3A/RAB11A/FEM1C/PSMB8/SDC2/DCAF13/PSME2/RNF7/CKAP4/DDB2/UBA3/PSMA5/PSMD14/MIA3/PSMD12/CUL1/APOL1/COPS2/FBXO4/RAB5A/LAMB2/FBXW2/DTL/LRR1/MXRA8/RBBP7/PSMB2/CUL4A/PSMD5/SKP1/FBXL5/T…
GOBP_PROTEASOMAL_PROTEIN_CATABOLIC_PROCESS	GOBP_PROTEASOMAL_PROTEIN_CATABOLIC_PROCESS	GOBP_PROTEASOMAL_PROTEIN_CATABOLIC_PROCESS	455	0.473524	1.43315	1e-10	3.97875e-09	2.21447e-09	9045	tags=65%, list=39%, signal=41%	UBE2C/CAV1/PTTG1/WWTR1/CDK2/CDC20/SDCBP/HSPA1B/PBK/CCNB1/PSMB9/CDK1/HSPA5/UBE2A/FBXO17/HSP90B1/RPL11/AURKB/TREM2/SEC61B/UBXN4/PSMC2/MAD2L1/TRIB2/ECSCR/RNFT1/DAB2/SUMO2/PLK3/DNAJC10/RNF19A/UBE2B/AURKA/PSMB8/BUB1B/RHBDF1/NFE2L2/UBE2D3/PSME2/PLK1/CLU/FBXO5/PCBP2/HSPA1A/MDM2/CTNNB1/PCNP/PSMA5/RNF122/CCDC47/PSMD14/PSMD12/EDEM2/CUL1/SUMO1/FBXO4/ANAPC10/CSNK1A1/UBE2J1/DNAJB9/TAF9/PSMB2/CUL4A/RNF19B/PSMD…
GOBP_PROTEIN_FOLDING	GOBP_PROTEIN_FOLDING	GOBP_PROTEIN_FOLDING	206	0.541261	1.60461	1e-10	3.97875e-09	2.21447e-09	6822	tags=59%, list=29%, signal=42%	B2M/HSPA7/CD74/HSPB6/PDIA4/PPIC/FKBP5/HSPA6/HSPA1B/HSPB1/FKBP9/PDIA5/HSPA5/TBCA/GNAI3/HSPE1/CCT6A/HSP90B1/DNAJB11/PDIA6/DNAJB1/PDCD5/PRDX4/P4HB/LMAN1/DNAJC10/PPIB/FKBP1A/BAG3/DNAJC2/HSPD1/CCT8/CLU/CANX/CCT5/HSPA1A/PDCL3/ERP44/RP2/PDIA3/NUDCD2/HSP90AA1/DNAJC25/GANAB/DNAJA2/VBP1/GNB1/DNAJC21/PPIH/MLEC/DNAJB4/PPIG/DNAJC19/NFYC/PTGES3/DNAJA1/DNAJC3/PPIA/DNAJC1/TOR1A/PFDN4/PFDN2/NGLY1/CALR/LMAN2L/PPID…
GOBP_REACTIVE_OXYGEN_SPECIES_METABOLIC_PROCESS	GOBP_REACTIVE_OXYGEN_SPECIES_METABOLIC_PROCESS	GOBP_REACTIVE_OXYGEN_SPECIES_METABOLIC_PROCESS	233	0.536931	1.59621	1e-10	3.97875e-09	2.21447e-09	6110	tags=55%, list=26%, signal=41%	MAOB/SOD2/GADD45A/CAV1/PTX3/FBLN5/ALOX5/FOXM1/H19/TLR2/RAC2/GNAI3/ARF4/TYROBP/ICAM1/HK2/PRDX6/CYBB/STK17A/ITGB2/HIF1A/PRDX4/TGFBR2/CLEC7A/PRDX1/NFE2L2/THBS1/GLA/DYNLL1/TGFB1/RIPK1/SOD3/IFI6/CLU/NCF4/DHFR/CYB5B/MT-ND2/RAC1/VDAC1/NCF2/PRCP/HSP90AA1/MT-CO2/BST1/CDKN1A/SH3PXD2B/CD47/HP/PRDX3/PKD2/BIRC2/NCF1/IMMP2L/CYBA/RGN/PRKCD/MPV17/HVCN1/PXDN/GPX1/PDGFB/NQO1/CYB5R3/CD34/SYK/CD36/IL1B/BRCA1/LRRK2/R…
GOBP_REGULATION_OF_APOPTOTIC_SIGNALING_PATHWAY	GOBP_REGULATION_OF_APOPTOTIC_SIGNALING_PATHWAY	GOBP_REGULATION_OF_APOPTOTIC_SIGNALING_PATHWAY	313	0.545343	1.63623	1e-10	3.97875e-09	2.21447e-09	6944	tags=60%, list=30%, signal=43%	TNFRSF12A/SERPINE1/CD44/MMP9/SOD2/HMGB2/CD74/HMOX1/LGALS3/CAV1/CTSC/YBX3/PLAUR/S100A8/G0S2/HSPA1B/HSPB1/ATF3/GNAI3/SP100/RPL11/S100A9/PTPRC/ICAM1/ACAA2/RB1/FAS/LTBR/HDAC1/TMBIM1/NGFR/TNFAIP3/HIF1A/TGFBR1/CASP8/ACKR3/P4HB/TPT1/SRPX/MCL1/TXNDC12/NFE2L2/THBS1/DDX3X/BCL2L12/YAP1/SNAI2/RPL26/EYA2/RPS7/RIPK1/HGF/NCK1/IFI6/CLU/NCK2/XBP1/HSPA1A/HYAL2/MDM2/ITGAV/PDIA3/HNRNPK/MUC1/PTPN1/ITPRIP/CTNNA1/EIF2A…
GOBP_REGULATION_OF_BIOLOGICAL_PROCESS_INVOLVED_IN_SYMBIOTIC_INTERACTION	GOBP_REGULATION_OF_BIOLOGICAL_PROCESS_INVOLVED_IN_SYMBIOTIC_INTERACTION	GOBP_REGULATION_OF_BIOLOGICAL_PROCESS_INVOLVED_IN_SYMBIOTIC_INTERACTION	173	0.554053	1.63637	1e-10	3.97875e-09	2.21447e-09	7452	tags=67%, list=32%, signal=46%	LTF/ZFP36/PLSCR1/CD74/IFITM3/IFI16/CAV1/HLA-DRB1/PTX3/CXCR4/TOP2A/LGALS1/STAT1/CAV2/FUCA2/APOBEC3C/FAM111A/OAS1/KPNA2/IFITM1/APOBEC3G/SNX3/CD4/OAS2/CCL5/MX1/IFITM2/TRIM22/ISG20/POLR2B/P4HB/DYNLT1/RAB7A/BST2/CIITA/VAPA/DDX3X/ISG15/LGALS9/SLPI/LARP7/POLR2J/TRIM5/ZC3HAV1/TRIM21/ITGAV/TOP2B/OAS3/CNOT7/POLR2K/MDFIC/CHMP2B/TRIM14/PPIH/STAU1/TRIM38/RSAD2/PPIA/CHMP2A/BANF1/PKN2/OASL/POLR2C/TMEM39A/PPID/D…
GOBP_REGULATION_OF_BODY_FLUID_LEVELS	GOBP_REGULATION_OF_BODY_FLUID_LEVELS	GOBP_REGULATION_OF_BODY_FLUID_LEVELS	422	0.481701	1.45471	1e-10	3.97875e-09	2.21447e-09	4481	tags=36%, list=19%, signal=29%	PDPN/FN1/COL1A1/COL3A1/SERPINE1/FCER1G/SERPING1/PLAU/VEGFA/COL1A2/ANXA5/CLIC1/PLSCR1/SERPINA1/MYL12A/SAA1/CAV1/PLAT/F3/PLAUR/TFPI/SOCS2/PROS1/ADM/MYL9/HSPB1/F2R/F13A1/ACTB/CAPZA1/ANO6/LCP2/VAMP8/CDC42/IRF1/LYN/APLN/CD9/HK2/PLEK/FLNA/HDAC1/UGCG/VCL/MYH9/PAM/STXBP3/OAS2/HIF1A/TLN1/CAPZB/CAPZA2/PDGFA/LMAN1/SERPINA5/RAB11A/HAS2/HDAC2/NFE2L2/THBS1/IRF2/EHD2/PROCR/FERMT3/EXT1/XBP1/HYAL2/FZD6/GNAS/PABPC…
GOBP_REGULATION_OF_CELL_CELL_ADHESION	GOBP_REGULATION_OF_CELL_CELL_ADHESION	GOBP_REGULATION_OF_CELL_CELL_ADHESION	378	0.50105	1.50943	1e-10	3.97875e-09	2.21447e-09	6968	tags=51%, list=30%, signal=36%	ANXA1/PDPN/IGFBP2/HLA-DRA/HLA-DPA1/GPNMB/CD44/VEGFA/CCL2/CD74/LGALS3/CAV1/HLA-DPB1/HLA-DRB1/PLAUR/VCAM1/HLA-DMB/LGALS1/ALOX5/FCGR2B/VSIG4/LAPTM5/TWSG1/MDK/PTPRC/ICAM1/CASP3/CDC42/IRF1/LILRB4/LYN/CD9/HLA-A/RUNX1/CD276/FOXJ1/RHOA/AIF1/FXYD5/MYADM/BTN2A2/RDX/ITGB2/CD4/CCL5/CITED2/SWAP70/CD86/IL18/TGFBR2/SDC4/LEF1/HAVCR2/HAS2/HMGB1/TNFSF13B/HSPD1/DUSP10/NCKAP1L/TGFB1/LGALS9/YTHDF2/NCK1/FERMT3/SOCS1/N…
GOBP_REGULATION_OF_CELL_CYCLE_PHASE_TRANSITION	GOBP_REGULATION_OF_CELL_CYCLE_PHASE_TRANSITION	GOBP_REGULATION_OF_CELL_CYCLE_PHASE_TRANSITION	414	0.542558	1.63765	1e-10	3.97875e-09	2.21447e-09	6521	tags=59%, list=28%, signal=44%	ANXA1/GPNMB/CCL2/GADD45A/UBE2C/CENPF/CDK2/WEE1/CDC20/PCNA/CDKN2C/TPX2/ZFP36L2/CCNB1/PSMB9/CDK1/NDC80/AURKB/RPS27L/UBD/RB1/ZWINT/CDK4/CETN2/PSMC2/MAD2L1/ATF5/NPM1/AIF1/NEK6/RDX/DUSP1/PRKDC/RCC2/TPR/NABP1/KNTC1/ZFP36L1/PLK3/GTSE1/EZH2/BUB1/RAB11A/KANK2/AURKA/PSMB8/DLGAP5/NEDD1/BUB1B/MAPRE1/NDE1/PSMG2/LSM10/NEK2/TUBA1A/ADAM17/DDX3X/HAUS1/DYNLL1/CNOT11/PSME2/RPL26/BLM/PLK1/ADAMTS1/FBXO5/CDC7/CTDSP2/D…
GOBP_REGULATION_OF_COMPLEMENT_ACTIVATION	GOBP_REGULATION_OF_COMPLEMENT_ACTIVATION	GOBP_REGULATION_OF_COMPLEMENT_ACTIVATION	48	0.748135	2.03628	1e-10	3.97875e-09	2.21447e-09	3626	tags=65%, list=16%, signal=55%	CFI/C1R/IGKC/SERPING1/IGHG1/C1S/IGLC3/IGHG2/IGLC2/C1QB/PROS1/C1QC/IGLC1/VSIG4/C5AR1/C3/C4B/CFH/C2/C4A/C3AR1/IGHG3/C1QA/CLU/CD46/CD59/A2M/IL1B/C1QBP/CD55/IGLV1-51
GOBP_REGULATION_OF_CYTOSKELETON_ORGANIZATION	GOBP_REGULATION_OF_CYTOSKELETON_ORGANIZATION	GOBP_REGULATION_OF_CYTOSKELETON_ORGANIZATION	467	0.474963	1.43756	1e-10	3.97875e-09	2.21447e-09	5277	tags=42%, list=23%, signal=33%	S100A10/TMSB4X/ARHGDIB/CLIC4/IQGAP2/IQGAP1/TPX2/S100A8/SCIN/HSPA1B/ARPC5/RAC2/PSRC1/AVIL/CAPZA1/HCLS1/RND3/TACC3/S100A9/MDK/ICAM1/TWF1/TMSB10/CDC42/CAPG/GPR65/ACTR3/PLEK/FLNA/ARPC1B/RHOC/NPM1/LIMA1/RHOA/MYADM/RDX/PFN1/ARHGAP18/PAM/ARPC3/NRP1/TPR/CAPZB/CAPZA2/EPS8/PDGFA/TGFBR1/SYDE1/COTL1/SWAP70/ECT2/WASF2/SDC4/DYNLT1/PLXNA3/CYFIP1/NEXN/BST2/MAPRE1/VASP/BICD1/NUP62/RHOQ/NCKAP1L/RCC1/WDR1/PLK1/MDM1…
GOBP_REGULATION_OF_HEMOPOIESIS	GOBP_REGULATION_OF_HEMOPOIESIS	GOBP_REGULATION_OF_HEMOPOIESIS	347	0.514849	1.54815	1e-10	3.97875e-09	2.21447e-09	7270	tags=56%, list=31%, signal=39%	ANXA1/LTF/HLA-DRA/ZFP36/B2M/HMGB2/CD74/LGALS3/MMP14/HLA-DRB1/HLA-B/TMEM176B/TMEM176A/C1QC/STAT1/PTN/LOX/FCGR2B/MYL9/ZFP36L2/SCIN/HSPA1B/CA2/JUN/EVI2B/HCLS1/FOS/MDK/HLA-DOA/PTPRC/TYROBP/IRF1/LILRB4/LYN/TREM2/RB1/RUNX1/CCR1/SPI1/HDAC1/FOXJ1/HOXA7/CD4/PRKDC/HIF1A/SLAMF8/CASP8/STAT3/CD86/IL18/TGFBR2/ZFP36L1/LIF/KLF10/LEF1/NCAPG2/INPP5D/THBS1/PIAS3/HMGB1/HOXA5/DUSP10/NCKAP1L/ISG15/BTK/FAM210B/TGFB1/LG…
GOBP_REGULATION_OF_HUMORAL_IMMUNE_RESPONSE	GOBP_REGULATION_OF_HUMORAL_IMMUNE_RESPONSE	GOBP_REGULATION_OF_HUMORAL_IMMUNE_RESPONSE	67	0.701286	1.95919	1e-10	3.97875e-09	2.21447e-09	3626	tags=52%, list=16%, signal=44%	CFI/C1R/IGKC/SERPING1/IGHG1/C1S/IGLC3/IGHG2/IGLC2/C1QB/PROS1/C1QC/IGLC1/FCGR2B/VSIG4/C5AR1/C3/PTPRC/C4B/CFH/FOXJ1/C2/C4A/C3AR1/IGHG3/C1QA/CLU/CD46/PTPN6/CD59/A2M/IL1B/C1QBP/CD55/IGLV1-51
GOBP_REGULATION_OF_IMMUNE_EFFECTOR_PROCESS	GOBP_REGULATION_OF_IMMUNE_EFFECTOR_PROCESS	GOBP_REGULATION_OF_IMMUNE_EFFECTOR_PROCESS	350	0.56801	1.70813	1e-10	3.97875e-09	2.21447e-09	5721	tags=52%, list=25%, signal=40%	ANXA1/HLA-DRA/CFI/C1R/IGKC/SERPING1/IGHG1/B2M/TGFB2/CD74/HMOX1/LGALS3/C1S/IGLC3/IL13RA2/IGHG2/HLA-DRB1/HLA-B/PARP9/IGLC2/C1QB/HLA-DMB/PROS1/C1QC/IGLC1/STAT1/FCGR2B/VSIG4/RAP1A/C5AR1/RAC2/LAPTM5/C3/PTPRC/TYROBP/ICAM1/VAMP8/LILRB4/LYN/HLA-A/C4B/CLCF1/ZMPSTE24/PLA2G5/APOBEC3G/CFH/FOXJ1/C2/C4A/C3AR1/IGHG3/TNFAIP3/ITGB2/PRKDC/TSPAN6/SLAMF8/DTX3L/CD86/IL18/HERC5/CLEC7A/HAVCR2/BST2/HMGB1/C1QA/HSPD1/DUSP…
GOBP_REGULATION_OF_INNATE_IMMUNE_RESPONSE	GOBP_REGULATION_OF_INNATE_IMMUNE_RESPONSE	GOBP_REGULATION_OF_INNATE_IMMUNE_RESPONSE	269	0.549476	1.64181	1e-10	3.97875e-09	2.21447e-09	6260	tags=57%, list=27%, signal=42%	FCER1G/SERPING1/SOCS3/PLSCR1/HMGB2/IFI16/HLA-B/PARP9/STAT1/FCGR2B/VSIG4/NMI/PSMB9/TYROBP/IRF1/LYN/HLA-A/TREM2/LSM14A/PLA2G5/PSMC2/IFNGR2/TNFAIP3/PRKDC/IFNGR1/CCL5/SLAMF8/PARP14/NLRC5/NRAS/RNF135/HAVCR2/PSMB8/HMGB1/DUSP10/PSME2/HLA-F/LGALS9/YTHDF2/HCK/SOCS1/TRIM5/MNDA/LILRB1/ERAP1/PSMA5/ABCE1/TRIM21/TAB2/MUC1/PSMD14/HLA-E/PSMD12/PTPN1/CUL1/SUMO1/CNOT7/HSP90AA1/AKIRIN2/WNT5A/SAMHD1/RPS19/PSMB2/PSMD…
GOBP_REGULATION_OF_LEUKOCYTE_DIFFERENTIATION	GOBP_REGULATION_OF_LEUKOCYTE_DIFFERENTIATION	GOBP_REGULATION_OF_LEUKOCYTE_DIFFERENTIATION	250	0.530161	1.58046	1e-10	3.97875e-09	2.21447e-09	5661	tags=49%, list=24%, signal=38%	ANXA1/LTF/HLA-DRA/CD74/MMP14/HLA-DRB1/HLA-B/TMEM176B/TMEM176A/C1QC/FCGR2B/ZFP36L2/CA2/JUN/EVI2B/HCLS1/FOS/MDK/HLA-DOA/PTPRC/TYROBP/IRF1/LILRB4/LYN/TREM2/RB1/RUNX1/CCR1/FOXJ1/HOXA7/CD4/PRKDC/SLAMF8/CASP8/CD86/IL18/TGFBR2/ZFP36L1/LIF/KLF10/LEF1/INPP5D/PIAS3/HMGB1/DUSP10/NCKAP1L/BTK/TGFB1/LGALS9/RIPK1/SOCS1/MAFB/LILRB1/XBP1/SASH3/LRRC17/CD46/PNP/GNAS/LOXL3/FGL2/BCL6/CBFB/FANCD2/CEBPB/CUL4A/HLX/PTPN2…
GOBP_REGULATION_OF_LEUKOCYTE_PROLIFERATION	GOBP_REGULATION_OF_LEUKOCYTE_PROLIFERATION	GOBP_REGULATION_OF_LEUKOCYTE_PROLIFERATION	211	0.540881	1.60455	1e-10	3.97875e-09	2.21447e-09	7182	tags=57%, list=31%, signal=40%	ANXA1/IGFBP2/HLA-DPA1/GPNMB/CD74/LGALS3/HLA-DPB1/HLA-DRB1/VCAM1/HLA-DMB/FCGR2B/VSIG4/MYD88/RAC2/TWSG1/PTPRC/TYROBP/CASP3/IRF1/LILRB4/LYN/HLA-A/CLCF1/CD276/FOXJ1/AIF1/BTN2A2/TNFAIP3/CD4/CCL5/CD86/IL18/TGFBR2/AHR/SDC4/HAVCR2/INPP5D/BST2/HMGB1/TNFSF13B/GPR183/NCKAP1L/BTK/LGALS9/NCK1/NCK2/MNDA/LILRB1/SASH3/CD46/PNP/HLA-E/BCL6/CD300A/VAV3/BST1/CDKN1A/TNFRSF14/CEBPB/LRRC32/IGF2/PTPN6/LST1/CD3E/IL6ST/IL…
GOBP_REGULATION_OF_LYMPHOCYTE_ACTIVATION	GOBP_REGULATION_OF_LYMPHOCYTE_ACTIVATION	GOBP_REGULATION_OF_LYMPHOCYTE_ACTIVATION	403	0.532	1.60485	1e-10	3.97875e-09	2.21447e-09	5748	tags=50%, list=25%, signal=38%	ANXA1/IGFBP2/HLA-DRA/HLA-DPA1/GPNMB/IGKC/IGHG1/CCL2/CD74/LGALS3/MMP14/CAV1/IGLC3/HLA-DPB1/IGHG2/HLA-DRB1/VCAM1/IGLC2/IGHA1/HLA-DMB/IGLC1/LGALS1/FCGR2B/ZFP36L2/VSIG4/MYD88/RAC2/LAPTM5/TWSG1/SAMSN1/MDK/HLA-DOA/PTPRC/TYROBP/CASP3/CDC42/IRF1/LILRB4/LYN/HLA-A/RUNX1/CLCF1/CD276/FOXJ1/AIF1/BTN2A2/IGHG3/TNFAIP3/CD4/PRKDC/CCL5/SLAMF8/CD86/IL18/TGFBR2/ZFP36L1/AHR/SDC4/LEF1/CLEC7A/HAVCR2/INPP5D/HMGB1/TNFSF1…
GOBP_REGULATION_OF_MRNA_CATABOLIC_PROCESS	GOBP_REGULATION_OF_MRNA_CATABOLIC_PROCESS	GOBP_REGULATION_OF_MRNA_CATABOLIC_PROCESS	189	0.551338	1.63301	1e-10	3.97875e-09	2.21447e-09	6179	tags=60%, list=27%, signal=44%	VIM/ZFP36/SLC11A1/YBX3/YBX1/ZFP36L2/HSPB1/PSMB9/MYD88/SERBP1/PSMC2/NPM1/ZFP36L1/HNRNPD/IGF2BP2/PSMB8/SYNCRIP/PSME2/YTHDF2/IGF2BP3/HSPA1A/ELAVL1/ZC3HAV1/PSMA5/PABPC4/PSMD14/TNFSF13/PSMD12/CNOT7/YWHAZ/PSMB2/PSMD5/HNRNPR/THRAP3/PSMB4/PSMA3/YWHAB/TOB1/EXOSC9/PRKCD/CARHSP1/PSME1/ROCK1/DHX36/HNRNPC/MYEF2/TARDBP/PSMF1/PAIP1/FASTKD3/MOV10/TNPO1/EIF4G1/PSMA4/KHSRP/MAPKAPK2/PSME4/PSMC4/PNPT1/YTHDF1/PSMD11/…
GOBP_REGULATION_OF_MRNA_METABOLIC_PROCESS	GOBP_REGULATION_OF_MRNA_METABOLIC_PROCESS	GOBP_REGULATION_OF_MRNA_METABOLIC_PROCESS	307	0.535741	1.60782	1e-10	3.97875e-09	2.21447e-09	7069	tags=64%, list=30%, signal=46%	VIM/ZFP36/SLC11A1/YBX3/YBX1/ZFP36L2/HSPB1/CCNB1/PSMB9/MYD88/SRSF4/PRDX6/SERBP1/WTAP/PSMC2/NPM1/SRSF10/TRA2A/ZFP36L1/DDX5/HNRNPD/IGF2BP2/MAGOH/PSMB8/NCL/SF3B4/SRSF9/SYNCRIP/PSME2/YTHDF2/LARP7/IGF2BP3/HSPA1A/PTBP1/SRSF3/ELAVL1/ZC3HAV1/PSMA5/NSRP1/HNRNPK/PABPC4/PSMD14/TNFSF13/PSMD12/HNRNPL/CNOT7/SRSF7/YWHAZ/SNW1/REST/RBM3/HNRNPA2B1/PSMB2/CDK11A/PSMD5/HNRNPR/THRAP3/PSMB4/PSMA3/RBM25/NCBP2/YWHAB/TOB1/…
GOBP_REGULATION_OF_PEPTIDASE_ACTIVITY	GOBP_REGULATION_OF_PEPTIDASE_ACTIVITY	GOBP_REGULATION_OF_PEPTIDASE_ACTIVITY	354	0.524942	1.57935	1e-10	3.97875e-09	2.21447e-09	5096	tags=45%, list=22%, signal=36%	TIMP1/LTF/SERPINA3/ANXA2/FN1/SERPINE1/CD44/SERPING1/VEGFA/SERPINH1/MMP9/SERPINA1/IFI16/CAV1/PTTG1/F3/CARD16/PLAUR/TFPI/PCOLCE/PROS1/S100A8/PSMB9/F2R/LAPTM5/C3/CAST/HSPE1/DAP/CSTA/S100A9/RPS27L/LYN/LXN/CASP1/C4B/SERPINF1/PI3/FAS/SERPINB1/HDAC1/IFT57/PDCD5/NGFR/C4A/SERPINB8/LAMTOR5/CYCS/PSENEN/COL6A3/CASP8/STAT3/NCSTN/APLP2/TNFAIP8/SERPINA5/CLEC7A/PSMB8/BST2/CRB2/ANP32B/TMED10/THBS1/HMGB1/DDX3X/BCL…
GOBP_REGULATION_OF_PROTEIN_SERINE_THREONINE_KINASE_ACTIVITY	GOBP_REGULATION_OF_PROTEIN_SERINE_THREONINE_KINASE_ACTIVITY	GOBP_REGULATION_OF_PROTEIN_SERINE_THREONINE_KINASE_ACTIVITY	448	0.477395	1.44419	1e-10	3.97875e-09	2.21447e-09	6619	tags=49%, list=28%, signal=36%	LTF/VEGFA/GADD45A/SAA1/CD74/CAV1/CXCR4/CKS2/DIRAS3/IQGAP1/SPRY1/GDF15/PKIB/CDKN2C/CCNB2/CXCL10/HSPB1/SPRY2/PBK/CDKN3/CCNB1/DUSP6/C5AR1/CDK1/PSRC1/ACTB/FPR1/SPRY4/PTPRC/CASP3/LYN/RB1/CDK4/FAM20A/TRIB2/RHOA/NR2F2/SHC1/DUSP1/TNFAIP3/CCNA2/PDGFA/DUSP14/HERC5/ACSL1/CCNL2/EZH2/RGS2/UBE2N/THBS1/NUP62/ADAM17/DDX3X/SPRED2/DUSP10/BLM/TGFB1/PLK1/RIPK1/HGF/DUSP5/STK38/FERMT2/DBF4/ITGA1/HYAL2/MAP2K3/GADD45B/C…
GOBP_REGULATION_OF_RESPONSE_TO_BIOTIC_STIMULUS	GOBP_REGULATION_OF_RESPONSE_TO_BIOTIC_STIMULUS	GOBP_REGULATION_OF_RESPONSE_TO_BIOTIC_STIMULUS	356	0.544069	1.63722	1e-10	3.97875e-09	2.21447e-09	6260	tags=56%, list=27%, signal=41%	LTF/FCER1G/SERPING1/SOCS3/PLSCR1/HMGB2/IFI16/HLA-DRB1/CARD16/HLA-B/PARP9/STAT1/LY96/FCGR2B/VSIG4/NMI/PSMB9/TYROBP/IRF1/LYN/HLA-A/TREM2/LSM14A/ZMPSTE24/PLA2G5/PSMC2/APOBEC3G/IFNGR2/TNFAIP3/PRKDC/TSPAN6/IFNGR1/CCL5/SLAMF8/PARP14/DTX3L/NLRC5/HERC5/NRAS/RNF135/HAVCR2/PSMB8/HMGB1/HSPD1/DUSP10/PSME2/HLA-F/LGALS9/YTHDF2/CARD8/HCK/SOCS1/TRIM5/MNDA/LILRB1/PCBP2/ERAP1/MR1/PSMA5/ABCE1/TRIM21/TAB2/MUC1/PSMD1…
GOBP_REGULATION_OF_SIGNAL_TRANSDUCTION_BY_P53_CLASS_MEDIATOR	GOBP_REGULATION_OF_SIGNAL_TRANSDUCTION_BY_P53_CLASS_MEDIATOR	GOBP_REGULATION_OF_SIGNAL_TRANSDUCTION_BY_P53_CLASS_MEDIATOR	168	0.561678	1.65676	1e-10	3.97875e-09	2.21447e-09	7067	tags=67%, list=30%, signal=47%	CD44/CD74/CDK2/RBBP4/TPX2/RPL11/AURKB/ZMPSTE24/HDAC1/RBBP8/TAF12/DDX5/PLK3/AURKA/TAF7/HDAC2/RPA3/BCL2L12/SNAI2/SPRED2/RPL26/BLM/RPS7/MEAF6/MDM2/DYRK3/TWIST1/RPA2/HNRNPK/MUC1/ARMC10/RHNO1/RBBP7/TAF9/RFC3/PRMT6/HIPK1/PAK1IP1/RPA1/ING2/TP53INP1/RFC4/TRIAP1/SSRP1/SMYD2/CHEK1/PTTG1IP/SPRED1/CHEK2/BRCA1/HUS1/RFC5/RFC2/TRIM24/EXO1/NOP2/RAD1/TOPBP1/BRPF1/SNAI1/RAD17/ATR/NBN/RNF34/RPL5/SETD9/CSNK2B/PSMD10…
GOBP_REGULATION_OF_T_CELL_ACTIVATION	GOBP_REGULATION_OF_T_CELL_ACTIVATION	GOBP_REGULATION_OF_T_CELL_ACTIVATION	292	0.519804	1.55808	1e-10	3.97875e-09	2.21447e-09	5748	tags=48%, list=25%, signal=37%	ANXA1/IGFBP2/HLA-DRA/HLA-DPA1/GPNMB/CCL2/CD74/LGALS3/CAV1/HLA-DPB1/HLA-DRB1/VCAM1/HLA-DMB/LGALS1/FCGR2B/VSIG4/RAC2/LAPTM5/TWSG1/MDK/HLA-DOA/PTPRC/CASP3/CDC42/IRF1/LILRB4/LYN/HLA-A/RUNX1/CD276/FOXJ1/AIF1/BTN2A2/CD4/CCL5/CD86/IL18/TGFBR2/SDC4/LEF1/HAVCR2/HMGB1/TNFSF13B/HSPD1/DUSP10/NCKAP1L/LGALS9/NCK1/SOCS1/NCK2/LILRB1/XBP1/SASH3/MAP3K8/CD46/PNP/HLA-E/RAC1/LOXL3/YES1/FGL2/BCL6/CD300A/CBFB/TNFRSF14/…
GOBP_REGULATION_OF_VASCULATURE_DEVELOPMENT	GOBP_REGULATION_OF_VASCULATURE_DEVELOPMENT	GOBP_REGULATION_OF_VASCULATURE_DEVELOPMENT	238	0.554447	1.6493	1e-10	3.97875e-09	2.21447e-09	5571	tags=51%, list=24%, signal=39%	CHI3L1/COL4A2/SERPINE1/GPNMB/VEGFA/TGFB2/GADD45A/HMOX1/ITGB1/F3/HSPB6/CXCR4/HSPG2/ITGA5/ADM/ANGPT2/SULF1/STAT1/PTN/ALOX5/CXCL10/HSPB1/SPRY2/C5AR1/C3/SP100/MDK/HK2/SERPINF1/RUNX1/CYBB/BTG1/PGK1/ECSCR/DCN/C3AR1/TNFAIP3/SPARC/ITGB2/RHOJ/HIF1A/ADAM12/ENG/TGFBR2/SMAD1/THBS4/NFE2L2/RRAS/THBS1/HMGB1/HOXA5/HTATIP2/HGF/ADAMTS1/XBP1/EFNA1/CTNNB1/PDCL3/TWIST1/PAK4/MTDH/ITGAX/EMILIN1/WNT5A/PLCG1/HIPK1/PLXND1…
GOBP_RESPONSE_TO_BACTERIUM	GOBP_RESPONSE_TO_BACTERIUM	GOBP_RESPONSE_TO_BACTERIUM	475	0.563429	1.70478	1e-10	3.97875e-09	2.21447e-09	5738	tags=52%, list=25%, signal=40%	LTF/VIM/SERPINE1/FCER1G/IGKC/IGHG1/CCL2/GNG12/PLA2G2A/ZFP36/B2M/MAOB/SOD2/HMGB2/GBP2/PYGL/OCIAD2/RGS1/LYZ/CAV1/IGLC3/SLC11A1/IGHG2/HLA-DRB1/CD68/CARD16/HLA-B/TFPI/VCAM1/RARRES2/IGLC2/IGHA1/CA3/ADAM9/ADM/IGLC1/TNFRSF1A/IFI44/FKBP5/LY96/FCGR2B/S100A8/CXCL10/FUCA2/HAMP/LOXL1/TLR2/C5AR1/MGST1/JUN/MYD88/F2R/C3/BCL3/FOS/S100A9/CD14/ICAM1/CASP3/LYN/HLA-A/TREM2/CASP1/C4B/PI3/CDK4/MGST2/FAM20A/RAB1A/RHOA/…
GOBP_RESPONSE_TO_INTERFERON_GAMMA	GOBP_RESPONSE_TO_INTERFERON_GAMMA	GOBP_RESPONSE_TO_INTERFERON_GAMMA	173	0.646273	1.90873	1e-10	3.97875e-09	2.21447e-09	3392	tags=53%, list=15%, signal=46%	VIM/HLA-DRA/HLA-DPA1/IFI30/CD44/CCL2/GBP1/B2M/SOCS3/GBP2/CD74/IFITM3/SLC11A1/HLA-DPB1/HLA-DRB1/CD58/HLA-B/VCAM1/PARP9/STAT1/GBP3/HLA-DQA1/TLR2/NMI/OAS1/SP100/ICAM1/CDC42/IRF1/HLA-C/HLA-A/UBD/CASP1/ZYX/ACTR3/IFITM1/IFNGR2/AIF1/STXBP3/OAS2/IFNGR1/CCL5/IFITM2/PARP14/TRIM22/NLRC5/FCGR1A/MT2A/VAMP3/BST2/CIITA/CXCL16/IRF2/SYNCRIP/HLA-F/LGALS9/HCK/SOCS1/CITED1/TRIM5/CAMK2D/TRIM21/HLA-DQB1/OAS3/HLA-E/SUM…
GOBP_RESPONSE_TO_MOLECULE_OF_BACTERIAL_ORIGIN	GOBP_RESPONSE_TO_MOLECULE_OF_BACTERIAL_ORIGIN	GOBP_RESPONSE_TO_MOLECULE_OF_BACTERIAL_ORIGIN	290	0.558097	1.67219	1e-10	3.97875e-09	2.21447e-09	5738	tags=51%, list=25%, signal=39%	LTF/VIM/SERPINE1/CCL2/GNG12/ZFP36/B2M/MAOB/SOD2/HMGB2/SLC11A1/CD68/CARD16/TFPI/VCAM1/ADAM9/ADM/LY96/FCGR2B/S100A8/CXCL10/HAMP/LOXL1/TLR2/C5AR1/MGST1/JUN/MYD88/F2R/FOS/S100A9/CD14/ICAM1/CASP3/LYN/TREM2/CASP1/C4B/CDK4/MGST2/RHOA/DCN/TNFAIP3/SPARC/LITAF/CCL5/CASP8/CD86/IL18/AKAP12/HAVCR2/HDAC2/HMGB1/ADAM17/TLR1/DUSP10/TGFB1/SBNO2/LGALS9/SLPI/CARD8/HCK/CITED1/TRIM5/LILRB1/CNR1/XBP1/TAB2/ADH5/MTDH/AKI…
GOBP_RESPONSE_TO_OXIDATIVE_STRESS	GOBP_RESPONSE_TO_OXIDATIVE_STRESS	GOBP_RESPONSE_TO_OXIDATIVE_STRESS	402	0.494595	1.49225	1e-10	3.97875e-09	2.21447e-09	7561	tags=56%, list=32%, signal=38%	ANXA1/COL1A1/MMP9/PDLIM1/LDHA/SOD2/HMOX1/MMP14/CDK2/UCP2/CA3/PCNA/ADAM9/FBLN5/ALOX5/GPX8/HSPA1B/H19/HSPB1/GPX7/MGST1/JUN/MELK/MMP2/FOS/CASP3/TXN/PRDX6/CYBB/AIF1/CYCS/DUSP1/TNFAIP3/CCNA2/HIF1A/PRDX4/ECT2/P4HB/PLK3/HNRNPD/EZH2/RBPMS/IDH1/FOSL1/PRDX1/MCL1/PTGS1/HDAC2/NDUFB4/NFE2L2/SLC25A24/SDC1/BTK/RIPK1/HGF/SOD3/DPEP1/NCF4/DHFR/HSPA1A/HYAL2/PXN/NDUFA12/NCF2/GCLM/TXNRD1/REST/FANCD2/HP/PRDX3/STX2/PKD…
GOBP_RESPONSE_TO_OXYGEN_LEVELS	GOBP_RESPONSE_TO_OXYGEN_LEVELS	GOBP_RESPONSE_TO_OXYGEN_LEVELS	354	0.499256	1.50207	1e-10	3.97875e-09	2.21447e-09	7541	tags=56%, list=32%, signal=38%	PDPN/COL1A1/PLAU/VEGFA/PDLIM1/POSTN/LDHA/TGFB2/SOD2/HMOX1/MMP14/EGR1/CAV1/CARD16/CXCR4/VCAM1/UCP2/LOXL2/ADM/ANGPT2/PLOD2/PTN/CCNB1/TLR2/PSMB9/HSP90B1/MMP2/ICAM1/ACAA2/CASP3/HILPDA/CASP1/HK2/VASN/FAS/CDK4/CYBB/PSMC2/CA9/PGK1/PLOD1/PAM/CCNA2/ATP6V1G1/HIF1A/CITED2/ANG/TGFBR2/ZFP36L1/P4HB/PLK3/MT-ATP6/AGTRAP/PSMB8/HDAC2/NFE2L2/THBS1/ACTN4/ADAM17/MT-ND4/PSME2/SOD3/STC1/MDM2/PSMA5/FAM162A/TWIST1/PSMD14…
GOBP_RESPONSE_TO_TUMOR_NECROSIS_FACTOR	GOBP_RESPONSE_TO_TUMOR_NECROSIS_FACTOR	GOBP_RESPONSE_TO_TUMOR_NECROSIS_FACTOR	278	0.524078	1.56823	1e-10	3.97875e-09	2.21447e-09	5748	tags=48%, list=25%, signal=36%	CHI3L1/TNFRSF12A/COL1A1/CCL2/GBP1/ZFP36/POSTN/GBP2/TMSB4X/CASP4/YBX3/CARD16/CD58/VCAM1/ADAM9/TNFRSF1A/STAT1/GBP3/ZFP36L2/HSPA1B/HAMP/PSMB9/TNFRSF19/NPNT/LAPTM5/CD14/ICAM1/CASP3/UBD/CASP1/FAS/LTBR/PSMC2/TXNDC17/TNFAIP3/PLVAP/LIMS1/CCL5/CASP8/ZFP36L1/AKAP12/ASAH1/TAX1BP1/PSMB8/HAS2/CXCL16/NFE2L2/THBS1/PIAS3/ACTN4/ADAM17/TNFSF13B/PSME2/TNFRSF11B/RIPK1/CARD8/HSPA1A/HYAL2/PSMA5/TANK/PSMD14/TNFSF13/PSM…
GOBP_RESPONSE_TO_TYPE_I_INTERFERON	GOBP_RESPONSE_TO_TYPE_I_INTERFERON	GOBP_RESPONSE_TO_TYPE_I_INTERFERON	82	0.66963	1.89922	1e-10	3.97875e-09	2.21447e-09	5707	tags=79%, list=25%, signal=60%	GBP2/IFITM3/EGR1/HLA-B/STAT1/MYD88/OAS1/SP100/IRF1/HLA-C/HLA-A/LSM14A/IFITM1/OAS2/MX1/IFITM2/ISG20/NLRC5/PSMB8/BST2/IRF2/IP6K2/ISG15/HLA-F/YTHDF2/IFI6/MX2/ABCE1/OAS3/HLA-E/PTPN1/XAF1/CNOT7/WNT5A/SAMHD1/PTPN2/PTPN6/UBE2K/RSAD2/TBK1/IFIT3/HLA-H/IRF9/MUL1/IRF5/STAT2/IFIT2/FADD/OASL/USP18/JAK1/IFNAR2/IFI35/IRF7/HSP90AB1/ADAR/IFNAR1/PTPN11/IFIT1/IFI27/IKBKE/IRAK1/YTHDF3/SETD2/TRIM6
GOBP_RESPONSE_TO_VIRUS	GOBP_RESPONSE_TO_VIRUS	GOBP_RESPONSE_TO_VIRUS	301	0.574366	1.72291	1e-10	3.97875e-09	2.21447e-09	6061	tags=60%, list=26%, signal=45%	GBP1/PLSCR1/IFITM3/IFI16/CXCR4/PARP9/RNASE2/NPC2/IFI44/STAT1/ACTA2/GBP3/CXCL10/H19/HSPB1/APOBEC3C/NMI/MYD88/OAS1/BCL3/PTPRC/VAMP8/IRF1/LSM14A/ZMPSTE24/FLNA/IFITM1/APOBEC3G/IFNGR2/IFI44L/LAMTOR5/TNFAIP3/OAS2/TSPAN6/IFNGR1/ODC1/HIF1A/CCL5/MX1/IFITM2/TRIM22/ISG20/DTX3L/IL10RB/NLRC5/RNASE6/HERC5/RNF135/TPT1/FOSL1/BST2/DDX3X/IRF2/ISG15/IFIH1/LGALS9/IFI6/CLU/EXT1/TRIM5/LILRB1/PCBP2/LYST/CCT5/HYAL2/MX2/…
GOBP_RIBONUCLEOPROTEIN_COMPLEX_BIOGENESIS	GOBP_RIBONUCLEOPROTEIN_COMPLEX_BIOGENESIS	GOBP_RIBONUCLEOPROTEIN_COMPLEX_BIOGENESIS	413	0.48772	1.47228	1e-10	3.97875e-09	2.21447e-09	9210	tags=71%, list=40%, signal=44%	RPL11/SF3B1/RPS27L/NOP10/NPM1/SRSF10/SNRPG/PRKDC/SF3A3/RPF1/XRN2/RAN/ISG20/POP4/SMN1/ESF1/DCAF13/SBDS/KRR1/DDX3X/RPS16/SRSF9/RPL26/RPS7/LUC7L2/EXOSC10/LTV1/SNRPC/ABCE1/RPL14/ERI1/GNL2/EIF3I/EIF3M/SMN2/RPL35A/HSP90AA1/DKC1/DDX47/SDAD1/TAF9/RPS19/CUL4A/WDR77/MRPL36/NSA2/RPS2/PAK1IP1/SNRPF/BRIX1/LYAR/DDX18/RPS27/EXOSC9/NOL8/NOP16/RIOK3/LSM6/DENR/RPL26L1/SRSF6/EIF2S2/RPL27/SNRPD3/WBP11/PTGES3/LSG1/CU…
GOBP_RNA_CATABOLIC_PROCESS	GOBP_RNA_CATABOLIC_PROCESS	GOBP_RNA_CATABOLIC_PROCESS	382	0.525297	1.58335	1e-10	3.97875e-09	2.21447e-09	7031	tags=63%, list=30%, signal=45%	VIM/ZFP36/SLC11A1/YBX3/RNASE2/YBX1/ZFP36L2/HSPA1B/HSPB1/PSMB9/MYD88/PNRC2/RPL11/SERBP1/PSMC2/NPM1/SSB/OAS2/XRN2/ISG20/ZFP36L1/DDX5/RNASE6/HNRNPD/IGF2BP2/MAGOH/PSMB8/RPS16/PATL1/CNOT11/SYNCRIP/PSME2/RPL26/RPS7/YTHDF2/EXOSC10/RNASEH2A/IGF2BP3/HSPA1A/ELAVL1/ZC3HAV1/PSMA5/RPL22/LSM1/RPL14/RPL39/NSUN2/PABPC4/PSMD14/TNFSF13/UPF3B/PSMD12/RPL37/CSDE1/CNOT7/RPS18/RPL35A/YWHAZ/GSPT1/DKC1/ZCCHC8/RPS19/PSMB2…
GOBP_RNA_SPLICING	GOBP_RNA_SPLICING	GOBP_RNA_SPLICING	421	0.535514	1.61677	1e-10	3.97875e-09	2.21447e-09	7539	tags=69%, list=32%, signal=47%	LGALS3/YBX1/SRSF11/SRSF4/SF3B1/SRRM1/PRDX6/WTAP/SREK1/SRSF10/PCBP1/BCAS2/SNRPG/SF3A3/TRA2A/DNAJC8/PRPF38B/POLR2B/DDX5/SMN1/HNRNPD/SNRNP27/MAGOH/SNRNP40/NCL/ZRANB2/RRAGC/LSM10/SF3B4/SRSF9/SYNCRIP/DHX15/LARP7/LUC7L2/POLR2J/PCBP2/HSPA1A/HNRNPF/SNRPC/PTBP1/SRSF3/ELAVL1/SYF2/NSRP1/LSM1/HNRNPA3/HNRNPK/HNRNPH1/UPF3B/SMN2/SNRPB2/HNRNPL/SRSF7/POLR2K/SNW1/REST/RBM3/SRSF2/CWC15/DDX47/ZCCHC8/HNRNPA2B1/WDR77/…
GOBP_RNA_SPLICING_VIA_TRANSESTERIFICATION_REACTIONS	GOBP_RNA_SPLICING_VIA_TRANSESTERIFICATION_REACTIONS	GOBP_RNA_SPLICING_VIA_TRANSESTERIFICATION_REACTIONS	335	0.535723	1.60957	1e-10	3.97875e-09	2.21447e-09	7053	tags=68%, list=30%, signal=48%	YBX1/SRSF11/SRSF4/SF3B1/SRRM1/PRDX6/WTAP/SRSF10/PCBP1/BCAS2/SNRPG/SF3A3/TRA2A/DNAJC8/POLR2B/DDX5/SMN1/HNRNPD/SNRNP27/MAGOH/SNRNP40/NCL/SF3B4/SRSF9/SYNCRIP/DHX15/LARP7/LUC7L2/POLR2J/PCBP2/HNRNPF/SNRPC/PTBP1/SRSF3/ELAVL1/SYF2/NSRP1/LSM1/HNRNPA3/HNRNPK/HNRNPH1/UPF3B/SMN2/SNRPB2/HNRNPL/SRSF7/POLR2K/SNW1/REST/RBM3/SRSF2/CWC15/ZCCHC8/HNRNPA2B1/WDR77/RAVER1/HNRNPUL1/HNRNPH3/HNRNPR/SNRPF/THRAP3/PPIH/SRRT…
GOBP_SIGNAL_TRANSDUCTION_BY_P53_CLASS_MEDIATOR	GOBP_SIGNAL_TRANSDUCTION_BY_P53_CLASS_MEDIATOR	GOBP_SIGNAL_TRANSDUCTION_BY_P53_CLASS_MEDIATOR	249	0.559041	1.66671	1e-10	3.97875e-09	2.21447e-09	7067	tags=66%, list=30%, signal=47%	CD44/GADD45A/CD74/IFI16/CDK2/PCNA/RBBP4/TPX2/FOXM1/CCNB1/CDK1/SP100/BCL3/RPL11/AURKB/RPS27L/ZMPSTE24/HDAC1/RBBP8/TAF12/DDX5/PLK3/GTSE1/AURKA/TAF7/HDAC2/RPA3/BCL2L12/SNAI2/SPRED2/CNOT11/RPL26/BLM/RPS7/MEAF6/MDM2/DYRK3/TWIST1/RPA2/HNRNPK/MUC1/CNOT7/SNW1/ARMC10/RHNO1/CDKN1A/RBBP7/TAF9/RFC3/PRMT6/HIPK1/PAK1IP1/RPA1/ING2/TP53INP1/RFC4/RBL2/TRIAP1/SSRP1/SMYD2/CHEK1/PTTG1IP/HINT1/SPRED1/CHEK2/BRCA1/HUS1…
GOBP_SISTER_CHROMATID_SEGREGATION	GOBP_SISTER_CHROMATID_SEGREGATION	GOBP_SISTER_CHROMATID_SEGREGATION	181	0.590482	1.74564	1e-10	3.97875e-09	2.21447e-09	6662	tags=67%, list=29%, signal=48%	UBE2C/CENPF/SMC4/PTTG1/NUSAP1/CDC20/TOP2A/CCNB1/KIF2C/PSRC1/NDC80/NUF2/TACC3/AURKB/PRC1/CDCA8/RB1/KIFC1/ZWINT/MAD2L1/CENPK/KIF23/NEK6/NCAPH/KIF4A/DUSP1/KPNB1/NCAPG/RAN/TPR/KNTC1/BUB1/RAB11A/DLGAP5/NCAPG2/BUB1B/PSMG2/NEK2/NUP62/NCAPD2/PLK1/SMC5/FBXO5/CTNNB1/CDC6/TRIP13/TOP2B/TUBG1/ZNF207/KIF18B/EML4/NSL1/TTK/CHMP2B/NAA50/ESPL1/CHMP5/KNSTRN/SFPQ/SMC3/DSN1/RACGAP1/SMC2/CHMP2A/SPDL1/CDCA5/PHF13/MIS12…
GOBP_TISSUE_MIGRATION	GOBP_TISSUE_MIGRATION	GOBP_TISSUE_MIGRATION	278	0.521002	1.55903	1e-10	3.97875e-09	2.21447e-09	5464	tags=47%, list=23%, signal=36%	ANXA1/VEGFA/MMP9/TGFB2/GADD45A/TMSB4X/FSTL1/HMOX1/LOXL2/ADAM9/SRPX2/ANGPT2/RAB13/PTN/ACTA2/HSPB1/SP100/SERPINF1/MYH9/SOX9/RHOA/NR2F2/ACTG2/PFN1/DCN/SPARC/ITGB2/RHOJ/MEOX2/HIF1A/NRP1/EFNB2/TGFBR1/TGFBR2/RAB11A/KANK2/HAS2/NFE2L2/RRAS/THBS1/HMGB1/ADAM17/DUSP10/TGFB1/ITGA3/STC1/EFNA1/MAP2K3/LGALS8/LPXN/PXN/MIA3/RAC1/FAP/PRCP/HDAC7/WNT5A/PLCG1/ARF6/PLXND1/GLIPR2/GPX1/EPHA2/CDH5/CTSH/PDGFB/ADIPOR1/PDCD…
GOBP_TOLL_LIKE_RECEPTOR_SIGNALING_PATHWAY	GOBP_TOLL_LIKE_RECEPTOR_SIGNALING_PATHWAY	GOBP_TOLL_LIKE_RECEPTOR_SIGNALING_PATHWAY	140	0.610166	1.78295	1e-10	3.97875e-09	2.21447e-09	5898	tags=63%, list=25%, signal=47%	LTF/CAV1/CTSS/LY96/S100A8/TLR2/NMI/MYD88/CTSK/HSP90B1/S100A9/CD14/IRF1/LYN/CTSB/CTSL/TNFAIP3/ITGB2/COLEC12/CASP8/RFTN1/HAVCR2/UBE2D3/HMGB1/DDX3X/TLR1/HSPD1/BTK/RIPK1/TANK/TAB2/CD300A/BIRC2/CYBA/RSAD2/TBK1/IRAK4/PIK3AP1/BCL10/RPS6KA3/MAP3K7/PJA2/CD36/TLR3/CD40/LGMN/FADD/MAPKAPK2/ITGAM/FLOT1/UNC93B1/APPL2/SCIMP/UBA52/MAPKAPK3/BIRC3/F2RL1/MAP3K1/TAB3/TICAM2/SLC15A4/IFI35/IRF7/PIK3R4/NFKBIA/UBC/UBE2D…
GOBP_T_CELL_ACTIVATION	GOBP_T_CELL_ACTIVATION	GOBP_T_CELL_ACTIVATION	419	0.533722	1.61144	1e-10	3.97875e-09	2.21447e-09	5748	tags=49%, list=25%, signal=38%	ANXA1/IGFBP2/HLA-DRA/MSN/HLA-DPA1/FCER1G/GPNMB/CD44/CCL2/B2M/CD74/LGALS3/EGR1/CAV1/SLC11A1/HLA-DPB1/HLA-DRB1/VCAM1/HLA-DMB/LGALS1/FCGR2B/ZFP36L2/VSIG4/RAC2/LAPTM5/TWSG1/BCL3/MDK/HLA-DOA/PTPRC/ICAM1/CASP3/CDC42/IRF1/LILRB4/LYN/HLA-A/RUNX1/FZD7/CD276/FOXJ1/MYH9/DDOST/AIF1/BTN2A2/CTSL/CD4/PRKDC/CCL5/CASP8/STAT3/CD86/NCSTN/IL18/TGFBR2/ZFP36L1/SDC4/LCP1/LEF1/FKBP1A/CLEC7A/HAVCR2/BTN3A1/HMGB1/ADAM17/AP…
GOBP_T_CELL_PROLIFERATION	GOBP_T_CELL_PROLIFERATION	GOBP_T_CELL_PROLIFERATION	173	0.566837	1.67412	1e-10	3.97875e-09	2.21447e-09	5357	tags=51%, list=23%, signal=40%	ANXA1/IGFBP2/MSN/HLA-DPA1/GPNMB/LGALS3/SLC11A1/HLA-DPB1/HLA-DRB1/VCAM1/HLA-DMB/VSIG4/RAC2/TWSG1/PTPRC/CASP3/IRF1/LILRB4/HLA-A/CD276/FOXJ1/AIF1/BTN2A2/CD4/CCL5/CD86/NCSTN/IL18/TGFBR2/SDC4/HAVCR2/BTN3A1/HMGB1/TNFSF13B/NCKAP1L/LGALS9/NCK1/NCK2/LILRB1/SASH3/CD151/CD46/PNP/HLA-E/CTPS1/TNFRSF14/CEBPB/LRRC32/DOCK2/IGF2/PTPN6/CD3E/IL6ST/IL6/SYK/ELF4/EFNB1/IL1B/HES1/TFRC/FADD/TNFRSF1B/PYCARD/DOCK8/LILRB2/…
GOBP_VIRAL_LIFE_CYCLE	GOBP_VIRAL_LIFE_CYCLE	GOBP_VIRAL_LIFE_CYCLE	310	0.533164	1.59983	1e-10	3.97875e-09	2.21447e-09	7888	tags=67%, list=34%, signal=45%	LTF/CCL2/PLSCR1/CD74/IFITM3/IFI16/CAV1/ITGB1/HLA-DRB1/PTX3/CXCR4/ITGA5/TOP2A/LGALS1/CAV2/HSPA1B/APOBEC3C/FAM111A/CDK1/OAS1/KPNA2/ICAM1/VAMP8/CDC42/SLC1A5/IFITM1/APOBEC3G/RAB1A/PCBP1/CTSL/LAMTOR5/SNX3/KPNB1/CD4/OAS2/RAN/DEK/NRP1/TPR/CCL5/EFNB2/MX1/IFITM2/TRIM22/CLEC5A/ISG20/CD86/P4HB/DYNLT1/PPIB/SPCS1/RAB7A/BST2/CIITA/VAPA/PDCD6IP/NUP62/DDX3X/ISG15/NUP107/LGALS9/SLPI/TRIM5/PCBP2/HSPA1A/HYAL2/ZC3HA…
GOBP_WOUND_HEALING	GOBP_WOUND_HEALING	GOBP_WOUND_HEALING	450	0.538126	1.6281	1e-10	3.97875e-09	2.21447e-09	3411	tags=36%, list=15%, signal=32%	ANXA1/TIMP1/PDPN/TNFRSF12A/FN1/COL1A1/COL3A1/SERPINE1/FCER1G/CD44/TNC/SERPING1/PLAU/VEGFA/COL1A2/ANXA5/POSTN/CLIC1/PLSCR1/TGFB2/SERPINA1/MYL12A/SAA1/HMOX1/CAV1/ITGB1/PLAT/SLC11A1/F3/CXCR4/PLAUR/TFPI/ITGA5/PROS1/COL5A1/ALOX5/LOX/S100A8/MYL9/HSPB1/F2R/F13A1/ACTB/MCAM/CAPZA1/MYOF/ANO6/LCP2/FKBP10/CASP3/CDC42/IRF1/LYN/CD9/ELK3/FZD7/PLEK/FLNA/RHOC/HDAC1/VCL/MYH9/RHOA/DCN/TNFAIP3/SPARC/STXBP3/HIF1A/TLN…
GOCC_ACTIN_CYTOSKELETON	GOCC_ACTIN_CYTOSKELETON	GOCC_ACTIN_CYTOSKELETON	461	0.474261	1.43535	1e-10	3.97875e-09	2.21447e-09	6191	tags=44%, list=27%, signal=33%	ANXA1/GBP1/CNN3/GNG12/PDLIM1/ACTN1/MYL12A/CALD1/CLIC4/IQGAP2/VCAM1/IQGAP1/PDLIM4/PDLIM3/PLS3/ACTA2/MYL9/SCIN/SPRY2/PALLD/ARPC5/TPM4/RAC2/FBLIM1/ACTB/AVIL/CAPZA1/MYO1B/HCLS1/MYL12B/TWF1/CAPG/ZYX/ACTR3/FLNA/ARPC1B/LIMA1/VCL/MYH9/TRIP6/AIF1/MYADM/RDX/ACTG2/SIPA1L1/CAP1/ARPC3/CAPZB/CAPZA2/PTPN12/CDH2/COTL1/SWAP70/ANG/WASF2/KNTC1/FHL3/LCP1/CNN2/NEXN/DDR2/ARC/VASP/PDCD6IP/GAS2L3/BAG3/ACTN4/ADAM17/RHOQ/…
GOCC_AZUROPHIL_GRANULE	GOCC_AZUROPHIL_GRANULE	GOCC_AZUROPHIL_GRANULE	136	0.635495	1.85412	1e-10	3.97875e-09	2.21447e-09	4936	tags=64%, list=21%, signal=51%	SERPINA3/ANXA2/FABP5/LYZ/CTSC/CD68/RNASE2/NPC2/FTL/SDCBP/FUCA2/CMTM6/GLIPR1/MGST1/C3/RAP1B/FPR1/TXNDC5/VAMP8/PRDX6/CD63/DDOST/GNS/LAMP2/GCA/C3AR1/HEXB/CAP1/GGH/FUCA1/NCSTN/BST2/VAPA/GLA/CREG1/B4GALT1/CCT8/CKAP4/MNDA/GUSB/CTSA/MAGT1/BRI3/PRCP/TUBB/AGA/GLB1/TMEM179B/SNAP23/PRKCD/PLAC8/TRAPPC1/HEBP2/RNASET2/DSN1/CYB5R3/HLA-H/DNAJC3/SURF4/ACTR2/RAB5C/VAMP7/FAF2/TUBB4B/CPPED1/PYCARD/VAT1/LPCAT1/STOM/A…
GOCC_AZUROPHIL_GRANULE_LUMEN	GOCC_AZUROPHIL_GRANULE_LUMEN	GOCC_AZUROPHIL_GRANULE_LUMEN	78	0.662739	1.87365	1e-10	3.97875e-09	2.21447e-09	4936	tags=65%, list=21%, signal=52%	SERPINA3/ANXA2/FABP5/LYZ/CTSC/RNASE2/NPC2/FTL/SDCBP/FUCA2/C3/TXNDC5/PRDX6/GNS/GCA/HEXB/CAP1/GGH/FUCA1/GLA/CREG1/CCT8/MNDA/GUSB/CTSA/TUBB/AGA/GLB1/PRKCD/PLAC8/TRAPPC1/HEBP2/RNASET2/DSN1/CYB5R3/DNAJC3/ACTR2/FAF2/TUBB4B/CPPED1/PYCARD/VAT1/ACLY/GRN/NHLRC3/CCT2/MAN2B1/PA2G4/VCP/C6orf120/GALNS
GOCC_BLOOD_MICROPARTICLE	GOCC_BLOOD_MICROPARTICLE	GOCC_BLOOD_MICROPARTICLE	97	0.704184	2.02085	1e-10	3.97875e-09	2.21447e-09	2652	tags=47%, list=11%, signal=42%	SERPINA3/FN1/C1R/MSN/IGKC/SERPING1/IGHG1/CP/CLIC1/HSPA7/C1S/IGLC3/IGHG2/IGLC2/IGHA1/C1QB/PROS1/C1QC/IGLC1/SDCBP/HSPA6/C1RL/HSPA1B/F13A1/ACTB/C3/C4B/CFH/ACTG2/C4A/PFN1/IGHG3/ENG/TGFB1/LGALS3BP/IGHA2/CLU/HSPA1A/IGHM/BCHE/APOL1/YWHAZ/HP/ACTG1/ANGPTL4/A2M
GOCC_CELL_SUBSTRATE_JUNCTION	GOCC_CELL_SUBSTRATE_JUNCTION	GOCC_CELL_SUBSTRATE_JUNCTION	409	0.592418	1.78747	1e-10	3.97875e-09	2.21447e-09	6693	tags=66%, list=29%, signal=48%	ANXA1/VIM/MSN/CD44/TNC/PLAU/CNN3/ANXA5/PDLIM1/B2M/ACTN1/MMP14/CAV1/ITGB1/PLAUR/IQGAP1/HSPG2/CD99/MRC2/ITGA5/ADAM9/CSRP2/SDCBP/FLNC/CAV2/HSPA1B/HSPB1/PALLD/ARPC5/TPM4/RAC2/FBLIM1/HSPA5/ACTB/MCAM/LAP3/AVIL/HSP90B1/RND3/DOCK7/REXO2/SPRY4/PTPRC/ICAM1/TWF1/CDC42/CD9/CAPN5/ZYX/ACTR3/FLNA/ARPC1B/NPM1/LIMA1/VCL/MYH9/TRIP6/RHOA/KIF23/RDX/PFN1/DAB2/RSU1/PPP1CB/ITGB2/LIMS1/CAP1/ARPC3/NRP1/TLN1/EFNB2/PTPN12/…
GOCC_CHROMOSOMAL_REGION	GOCC_CHROMOSOMAL_REGION	GOCC_CHROMOSOMAL_REGION	294	0.554912	1.66402	1e-10	3.97875e-09	2.21447e-09	6931	tags=66%, list=30%, signal=47%	CENPF/SMC4/PCNA/TOP2A/CCNB1/CDK1/KIF2C/SP100/NDC80/NUF2/AURKB/BIRC5/ITGB3BP/CDCA8/DYNLT3/ZWINT/MAD2L1/CENPK/MCM3/CENPA/PPP1CB/NCAPG/PRKDC/SSB/RAD51AP1/HJURP/RCC2/TPR/CBX3/NABP1/POLR2B/KNTC1/EZH2/BUB1/HAT1/MCM2/BUB1B/NDE1/NEK2/DYNLL1/NCAPD2/NUP107/BLM/PLK1/CENPW/SMC5/SKA2/MEAF6/CENPH/CENPN/PPP1CC/MIS18BP1/RPA2/DYNC1LI2/NUDCD2/ZNF207/DPY30/MCM6/MCM4/CSNK1A1/ZNF330/NSL1/CEBPB/TTK/HNRNPA2B1/LRIF1/DCL…
GOCC_CHROMOSOME_CENTROMERIC_REGION	GOCC_CHROMOSOME_CENTROMERIC_REGION	GOCC_CHROMOSOME_CENTROMERIC_REGION	177	0.579316	1.71167	1e-10	3.97875e-09	2.21447e-09	6258	tags=66%, list=27%, signal=49%	CENPF/SMC4/TOP2A/CCNB1/KIF2C/NDC80/NUF2/AURKB/BIRC5/ITGB3BP/CDCA8/DYNLT3/ZWINT/MAD2L1/CENPK/CENPA/NCAPG/HJURP/RCC2/TPR/CBX3/KNTC1/BUB1/BUB1B/NDE1/NEK2/DYNLL1/NCAPD2/NUP107/PLK1/CENPW/SMC5/SKA2/MEAF6/CENPH/CENPN/PPP1CC/MIS18BP1/DYNC1LI2/NUDCD2/ZNF207/CSNK1A1/ZNF330/NSL1/CEBPB/TTK/SUMO3/BOD1L1/MIS18A/SMC6/CENPL/KNSTRN/SMC3/ZWILCH/DSN1/OIP5/NUP37/SPDL1/ANAPC16/HELLS/CDCA5/PPP2CA/MIS12/SPC24/SKA1/RAD…
GOCC_COLLAGEN_CONTAINING_EXTRACELLULAR_MATRIX	GOCC_COLLAGEN_CONTAINING_EXTRACELLULAR_MATRIX	GOCC_COLLAGEN_CONTAINING_EXTRACELLULAR_MATRIX	369	0.594476	1.78998	1e-10	3.97875e-09	2.21447e-09	3650	tags=41%, list=16%, signal=35%	ANXA1/TIMP1/SERPINA3/ANXA2/COL4A1/S100A10/FN1/COL1A1/COL3A1/COL4A2/SERPINE1/MGP/TGFBI/AEBP1/TNC/SERPING1/SERPINH1/COL1A2/MMP9/ANXA5/POSTN/EFEMP1/PLSCR1/TGFB2/S100A4/LUM/SERPINA1/BGN/COL6A2/LGALS3/CTSC/S100A6/LAMC1/LAMB1/F3/CTSS/COL5A2/PCOLCE/HSPG2/RARRES2/LOXL2/GDF15/SRPX2/C1QB/CTHRC1/FBLN5/C1QC/ANGPT2/SULF1/LGALS1/PTN/COL5A1/IGFBP7/S100A8/FMOD/LOXL1/F13A1/NPNT/EMILIN2/MFAP2/NID1/HSP90B1/MMP2/S10…
GOCC_ENDOCYTIC_VESICLE	GOCC_ENDOCYTIC_VESICLE	GOCC_ENDOCYTIC_VESICLE	289	0.523479	1.56865	1e-10	3.97875e-09	2.21447e-09	6323	tags=53%, list=27%, signal=39%	LTF/VIM/HLA-DRA/HLA-DPA1/CD163/B2M/MSR1/SAA1/CD74/CAV1/SLC11A1/HLA-DPB1/HLA-DRB1/HLA-B/CTSS/RAB13/HLA-DQA1/TLR2/RAP1A/RAC2/RAB34/HSP90B1/RAB32/VAMP8/CDC42/HLA-C/CD9/HLA-A/ZYX/CYBB/PLA2G5/WLS/TAP1/LAMP2/SNX3/SPARC/STXBP3/COLEC12/FCGR1A/RAB8A/RAB11A/VAMP3/RAB7A/RALA/GOLIM4/RAB9A/SEC22B/TLR1/EHD2/HLA-F/EHD4/NCF4/HYAL2/MDM2/ATP6V0E1/CAMK2D/ITGAV/PDIA3/HLA-DQB1/TCIRG1/HLA-E/NCF2/ITGB5/RAB5A/HSP90AA1/W…
GOCC_ENDOPLASMIC_RETICULUM_LUMEN	GOCC_ENDOPLASMIC_RETICULUM_LUMEN	GOCC_ENDOPLASMIC_RETICULUM_LUMEN	270	0.589259	1.76196	1e-10	3.97875e-09	2.21447e-09	3544	tags=44%, list=15%, signal=38%	TIMP1/SPP1/COL4A1/FN1/COL1A1/COL3A1/COL4A2/IGFBP3/TNC/CP/SERPINH1/COL1A2/B2M/IGFBP5/SERPINA1/FSTL1/COL6A2/CTSC/CALU/LAMC1/PRSS23/LAMB1/PLAUR/COL5A2/PDIA4/LGALS1/COL5A1/IGFBP7/GPX8/COL22A1/FUCA2/GPX7/PDIA5/HSPA5/C3/HSP90B1/FAM20C/IGFBP4/FKBP10/TXNDC5/DNAJB11/PDIA6/MANF/LTBP1/C4A/CD4/COL8A1/COL6A3/PDGFA/CDH2/APLP2/P4HB/DNAJC10/COL6A1/PPIB/COL11A1/FKBP7/SDC2/TXNDC12/THBS1/ADAMTSL4/CTSZ/COL27A1/DBI/P…
GOCC_ENDOSOME_MEMBRANE	GOCC_ENDOSOME_MEMBRANE	GOCC_ENDOSOME_MEMBRANE	475	0.470975	1.42504	1e-10	3.97875e-09	2.21447e-09	6675	tags=48%, list=29%, signal=35%	ANXA1/ANXA2/HLA-DRA/HLA-DPA1/GPNMB/B2M/STEAP3/IFITM3/HLA-DMA/CAV1/SLC11A1/HLA-DPB1/HLA-DRB1/CD68/HLA-B/LAPTM4A/PDLIM4/CD164/HLA-DMB/RAB13/LY96/CMTM6/HLA-DQA1/MYD88/MYO1B/SNX10/CD14/HLA-DOA/VAMP8/HLA-C/HLA-A/FZD7/CD63/WLS/TMBIM1/LAMP2/ECE1/LAMTOR5/SNX3/OSBPL9/PSENEN/LEPROT/ANTXR2/ITM2B/LITAF/RCC2/DTX3L/NCSTN/FCGR1A/RAB8A/PMEPA1/RAB11A/LAMTOR3/VAMP3/ARC/RAB7A/SNX2/GOLIM4/VPS29/WIPI1/UBE2D3/TMEM165/…
GOCC_EXTERNAL_ENCAPSULATING_STRUCTURE	GOCC_EXTERNAL_ENCAPSULATING_STRUCTURE	GOCC_EXTERNAL_ENCAPSULATING_STRUCTURE	482	0.562835	1.70351	1e-10	3.97875e-09	2.21447e-09	3650	tags=37%, list=16%, signal=32%	CHI3L1/ANXA1/TIMP1/SERPINA3/ANXA2/COL4A1/S100A10/FN1/COL1A1/COL3A1/COL4A2/SERPINE1/MGP/TGFBI/AEBP1/TNC/SERPING1/VEGFA/SERPINH1/COL1A2/MMP9/ANXA5/POSTN/EFEMP1/PLSCR1/TGFB2/S100A4/LUM/SERPINA1/BGN/COL6A2/LGALS3/MMP14/CTSC/S100A6/LAMC1/LAMB1/F3/PTX3/FCGBP/CTSS/COL5A2/PCOLCE/CD248/HSPG2/RARRES2/LOXL2/GDF15/SRPX2/C1QB/CTHRC1/FBLN5/C1QC/ANGPT2/SULF1/LGALS1/PTN/COL5A1/IGFBP7/LOX/S100A8/COL22A1/FMOD/SPON…
GOCC_EXTERNAL_SIDE_OF_PLASMA_MEMBRANE	GOCC_EXTERNAL_SIDE_OF_PLASMA_MEMBRANE	GOCC_EXTERNAL_SIDE_OF_PLASMA_MEMBRANE	300	0.527236	1.58187	1e-10	3.97875e-09	2.21447e-09	5767	tags=44%, list=25%, signal=34%	ANXA1/FCER1G/IGKC/IGHG1/FCGR3A/CD163/B2M/MSR1/CD74/IGLC3/IL13RA2/IGHG2/HLA-DRB1/F3/CXCR4/OSMR/VCAM1/CD248/IGLC2/IGHA1/ITGA5/ADAM9/IGLC1/FCGR2B/CXCL10/BTN3A2/IL13RA1/MCAM/CD14/PTPRC/ICAM1/FAS/CCR1/TMEM123/CD276/BTN2A2/ECE1/IGHG3/ITGB2/CD4/ENG/SPA17/CD86/TGFBR2/ACKR3/P4HB/SERPINA5/BTN3A1/GPC4/THBS1/SDC1/CLEC2B/HLA-F/B4GALT1/IGHA2/ITGA3/LILRB1/ITGA1/HYAL2/MR1/CD302/IGHM/IL2RG/ENPEP/TRDC/ITGAV/IL1R1/…
GOCC_FICOLIN_1_RICH_GRANULE	GOCC_FICOLIN_1_RICH_GRANULE	GOCC_FICOLIN_1_RICH_GRANULE	170	0.598149	1.76567	1e-10	3.97875e-09	2.21447e-09	5409	tags=63%, list=23%, signal=49%	FCER1G/MMP9/PYGL/SERPINA1/LGALS3/SLC11A1/CD58/CTSS/ALOX5/HSPA6/HSPA1B/ARPC5/TNFAIP6/CD93/FPR1/PGM2/CTSB/PSMC2/VCL/RHOA/GNS/LAMP2/COPB1/KPNB1/ITGB2/PRDX4/COTL1/SRP14/ASAH1/DYNLT1/IDH1/OSTF1/HMGB1/DDX3X/FTH1/DYNLL1/SERPINB6/CTSZ/NCKAP1L/CCT8/MNDA/HSPA1A/PSMA5/GUSB/DOK3/BIN2/PNP/HK3/TCIRG1/TIMP2/PSMD14/RAC1/PSMD12/PRCP/FGL2/ITGAX/HSP90AA1/GMFG/CD300A/NBEAL2/GLB1/TMEM179B/ILF2/CTSH/MVP/YPEL5/CSTB/PPI…
GOCC_FICOLIN_1_RICH_GRANULE_LUMEN	GOCC_FICOLIN_1_RICH_GRANULE_LUMEN	GOCC_FICOLIN_1_RICH_GRANULE_LUMEN	120	0.604723	1.75603	1e-10	3.97875e-09	2.21447e-09	5837	tags=69%, list=25%, signal=52%	MMP9/PYGL/SERPINA1/CTSS/ALOX5/HSPA6/HSPA1B/ARPC5/TNFAIP6/PGM2/CTSB/PSMC2/VCL/GNS/KPNB1/PRDX4/COTL1/SRP14/ASAH1/DYNLT1/IDH1/OSTF1/HMGB1/DDX3X/FTH1/CTSZ/CCT8/MNDA/HSPA1A/PSMA5/GUSB/BIN2/PNP/HK3/TIMP2/PSMD14/PSMD12/FGL2/HSP90AA1/GMFG/GLB1/ILF2/CTSH/MVP/YPEL5/CSTB/PPIA/DERA/KCMF1/ACTR2/GYG1/QPCT/PGM1/PSMD11/PSMD7/CAT/ALAD/CTSD/CSNK2B/ACLY/MAPK14/PSMD6/JUP/PSMD2/HSP90AB1/CAND1/CAB39/LTA4H/AMPD3/VCP/NM…
GOCC_NUCLEAR_ENVELOPE	GOCC_NUCLEAR_ENVELOPE	GOCC_NUCLEAR_ENVELOPE	422	0.487667	1.47273	1e-10	3.97875e-09	2.21447e-09	8738	tags=64%, list=38%, signal=40%	CLIC1/ALOX5AP/S100A6/CENPF/TMEM176B/SDCBP/YBX1/ALOX5/LMNB1/RAC2/MYOF/DPY19L1/SLC16A3/CDK4/MGST2/WTAP/CETN2/ZMPSTE24/CYBB/UBXN4/MAD2L1/OSBPL3/HOXA7/KPNB1/LYPLA1/RAN/TPR/MX1/CBX3/TMEM43/PHF11/AKIRIN1/ITGB4/ANXA4/SMAD1/MNS1/VAPA/NUCB2/NUP62/CETN3/DNAJC2/HTATIP2/NRM/RCC1/NUP107/ENY2/MRPL19/MX2/CEPT1/POM121/BCHE/BNIP2/PLA2G4A/ITPRIP/SUMO1/MTDH/TUBB/GAPDH/YEATS4/AGFG1/DTL/CACYBP/LBR/DMPK/BNIP3L/RRM1/UB…
GOCC_NUCLEAR_SPECK	GOCC_NUCLEAR_SPECK	GOCC_NUCLEAR_SPECK	376	0.500583	1.50832	1e-10	3.97875e-09	2.21447e-09	7822	tags=62%, list=34%, signal=42%	NAMPT/GADD45A/IFI16/SMC4/HSPA1B/SRSF11/SRSF4/SF3B1/SRRM1/WTAP/SREK1/SRSF10/PCBP1/BCAS2/NEK6/STK17A/ARHGAP18/SF3A3/MEOX2/HIF1A/TRIM22/CCNL2/MAGOH/SNRNP40/NCAPG2/PIAS3/PATL1/ITPKC/DUSP10/SRSF9/DHX15/SMC5/ZNF217/INPPL1/SLC2A4RG/LUC7L2/CKAP4/HSPA1A/SRSF3/FYTTD1/SYF2/NSRP1/PPP1CC/DYRK3/LPXN/SNRPB2/SUMO1/CNOT7/SRSF7/SNW1/CSNK1A1/SRSF2/NSL1/CWC15/BRD2/MORF4L1/MBD4/HIPK1/PRKACA/TMEM179B/THRAP3/CMYA5/PPIH…
GOCC_PHAGOCYTIC_VESICLE	GOCC_PHAGOCYTIC_VESICLE	GOCC_PHAGOCYTIC_VESICLE	129	0.612265	1.78448	1e-10	3.97875e-09	2.21447e-09	4655	tags=59%, list=20%, signal=47%	LTF/VIM/B2M/SLC11A1/HLA-B/CTSS/TLR2/RAP1A/RAC2/RAB34/RAB32/VAMP8/CDC42/HLA-C/HLA-A/ZYX/CYBB/PLA2G5/TAP1/LAMP2/SNX3/STXBP3/RAB8A/RAB11A/VAMP3/RAB7A/RAB9A/SEC22B/TLR1/HLA-F/NCF4/ATP6V0E1/ITGAV/PDIA3/TCIRG1/HLA-E/NCF2/ITGB5/RAB5A/TRIM14/SNAP23/WAS/NCF1/CYBA/HVCN1/RAB8B/RAB10/SYK/HLA-H/CD36/STX12/MYO1C/RAB31/VAMP7/BECN1/CALR/RAB20/UNC93B1/APPL2/MTOR/SCIMP/GNLY/RAB14/OCRL/RAB23/ATP6V0C/ABCA1/CLCN3/ZDH…
GOCC_RIBONUCLEOPROTEIN_GRANULE	GOCC_RIBONUCLEOPROTEIN_GRANULE	GOCC_RIBONUCLEOPROTEIN_GRANULE	227	0.529462	1.57418	1e-10	3.97875e-09	2.21447e-09	7019	tags=60%, list=30%, signal=42%	ZFP36/IQGAP1/YBX1/EIF4E/APOBEC3C/ACTB/PNRC2/PABPC1L/CDC42/LSM14A/PSMC2/SERPINB1/APOBEC3G/PCBP1/SNRPG/KPNB1/TOP1/ZFP36L1/SMN1/RNF135/RBPMS/ARC/HOXD10/NCL/TUBA1A/DDX3X/PATL1/YTHDF2/SOCS1/CKAP4/TRIM5/ELAVL1/TRIM21/LSM1/DYRK3/NSUN2/HNRNPK/PABPC4/RAC1/SMN2/CSDE1/SNRPB2/SUMO1/HNRNPL/CNOT7/OGFOD1/TUBB/EID1/STAU1/CARHSP1/LSM6/EIF2S1/CTSH/NFKBIZ/ROCK1/KHNYN/DHX36/TARDBP/MOV10/DDX19B/EIF4G1/PSMA4/G3BP1/GAB…
GOCC_SECRETORY_GRANULE_MEMBRANE	GOCC_SECRETORY_GRANULE_MEMBRANE	GOCC_SECRETORY_GRANULE_MEMBRANE	265	0.578272	1.72632	1e-10	3.97875e-09	2.21447e-09	4576	tags=51%, list=20%, signal=41%	FABP5/FCER1G/CD44/PLAU/LGALS3/CAV1/FCGR2A/SLC11A1/CD68/CD58/IQGAP2/HLA-B/PLAUR/CD53/IQGAP1/MOXD1/CAV2/LAIR1/CMTM6/TLR2/GLIPR1/RAP1A/C5AR1/MGST1/CD93/RAP1B/ANO6/FPR1/CD14/PTPRC/TYROBP/VAMP8/HLA-C/CD9/CYBB/CD63/TMBIM1/DDOST/RHOA/TMED2/LAMP2/COPB1/OLR1/C3AR1/PAM/SPARC/ITGB2/LHFPL2/CLEC5A/NCSTN/APLP2/NRAS/SERPINA5/LAMTOR3/RAB7A/DEGS1/BST2/VAPA/TMED10/DYNLL1/SERPINB6/NCKAP1L/B4GALT1/CYSTM1/SIGLEC9/SLC…
GOCC_SIDE_OF_MEMBRANE	GOCC_SIDE_OF_MEMBRANE	GOCC_SIDE_OF_MEMBRANE	494	0.511515	1.54904	1e-10	3.97875e-09	2.21447e-09	6218	tags=46%, list=27%, signal=35%	ANXA1/HLA-DRA/HLA-DPA1/FCER1G/IGKC/GNG5/IGHG1/GNG12/FCGR3A/CD163/B2M/MSR1/PLEKHA4/CD74/RGS1/S100A6/IGLC3/IL13RA2/HLA-DPB1/IGHG2/HLA-DRB1/F3/HLA-B/CXCR4/OSMR/VCAM1/IQGAP1/CD248/GEM/IGLC2/IGHA1/ITGA5/ADAM9/IGLC1/FCGR2B/CAV2/CXCL10/BTN3A2/HLA-DQA1/IL13RA1/GNAI3/MCAM/CD14/PTPRC/ICAM1/HLA-C/LILRB4/LYN/HLA-A/FAS/CCR1/TMEM123/CD276/MYH9/RHOA/BTN2A2/ECE1/IGHG3/ITGB2/CD4/LITAF/ENG/SLA/SPA17/CD86/TGFBR2/AC…
GOCC_SPECIFIC_GRANULE	GOCC_SPECIFIC_GRANULE	GOCC_SPECIFIC_GRANULE	142	0.601671	1.75902	1e-10	3.97875e-09	2.21447e-09	5815	tags=58%, list=25%, signal=44%	CHI3L1/LTF/PLAU/B2M/LYZ/PTX3/PLAUR/CD53/LAIR1/CMTM6/RAP1A/CD93/ANO6/VAMP8/CYBB/TMBIM1/VCL/OLR1/C3AR1/KPNB1/ITGB2/STXBP3/GGH/CLEC5A/CNN2/CYFIP1/LAMTOR3/DEGS1/CTSZ/SLPI/SLC2A5/CKAP4/ERP44/ITGAV/TIMP2/RAP2B/BST1/CD47/CD33/HP/MLEC/SNAP23/NFKB1/DOCK2/CYBA/PTPN6/HVCN1/ILF2/DNASE1L1/MOSPD2/OSCAR/CD59/CD36/RAB27A/QPCT/TNFRSF1B/ITGAM/NIT2/ITGAL/CTSD/STOM/LAMTOR2/ATP6V1D/STXBP2/CLCN3/GPR84/ALDH3B1/SLC15A4/…
GOCC_SPINDLE	GOCC_SPINDLE	GOCC_SPINDLE	346	0.499609	1.50205	1e-10	3.97875e-09	2.21447e-09	6505	tags=54%, list=28%, signal=40%	CENPF/NUSAP1/CDC20/GEM/TPX2/HSPB1/CCNB1/CDK1/KIF2C/PSRC1/TACC3/AURKB/BIRC5/PRC1/CDC42/CAPG/CDCA8/RB1/KIFC1/LSM14A/MAD2L1/NPM1/MYH9/KIF23/NEK6/KIF4A/RCC2/TPR/KIF20A/CBX3/ECT2/KNTC1/PLK3/ARL2BP/DYNLT1/TPT1/RAB11A/SHCBP1/AURKA/DLGAP5/NEDD1/CKAP2/BUB1B/MAPRE1/NDE1/SBDS/NEK2/NUP62/HAUS1/DYNLL1/NEDD9/PLK1/KIF15/SKA2/FBXO5/CDC7/CTNNB1/PLK4/CDC6/ASPM/NSUN2/TUBG1/ODF2/NUDCD2/ZNF207/FAM83D/KIF18B/EML4/PTP4…
GOCC_SPLICEOSOMAL_COMPLEX	GOCC_SPLICEOSOMAL_COMPLEX	GOCC_SPLICEOSOMAL_COMPLEX	177	0.565397	1.67054	1e-10	3.97875e-09	2.21447e-09	8697	tags=83%, list=37%, signal=52%	LGALS3/YBX1/SF3B1/SRRM1/SREK1/BCAS2/SNRPG/SF3A3/TRA2A/PRPF38B/RHEB/DDX5/MAGOH/SNRNP40/NCL/SF3B4/SYNCRIP/DHX15/LUC7L2/HNRNPF/SNRPC/SYF2/HNRNPA3/HNRNPK/HNRNPH1/SNRPB2/SNW1/RBM3/CWC15/ZCCHC8/HNRNPA2B1/HNRNPH3/HNRNPR/SNRPF/PPIH/LSM5/BUD31/PRPF40A/LSM6/PRPF38A/TTF2/ZCRB1/HNRNPA1/SNRPD3/SNRPA/WBP11/HTATSF1/SMNDC1/HNRNPC/MYEF2/SNRPB/SNRPD2/AQR/U2AF2/IK/LUC7L3/SRSF1/RNPC3/PHF5A/TRA2B/CWC25/USP39/PPP1R8/C…
GOCC_TERTIARY_GRANULE	GOCC_TERTIARY_GRANULE	GOCC_TERTIARY_GRANULE	143	0.628164	1.83746	1e-10	3.97875e-09	2.21447e-09	4500	tags=58%, list=19%, signal=47%	LTF/FCER1G/PLAU/MMP9/B2M/LGALS3/LYZ/SLC11A1/PTX3/CD58/CTSS/CD53/LAIR1/TNFAIP6/CD93/ANO6/FPR1/VAMP8/CYBB/RHOA/LAMP2/COPB1/OLR1/ITGB2/STXBP3/GGH/CLEC5A/CNN2/ASAH1/NRAS/IDH1/CYFIP1/LAMTOR3/FTH1/DYNLL1/SERPINB6/NCKAP1L/CYSTM1/DOK3/TCIRG1/TIMP2/RAC1/PRCP/RAP2B/RAP2C/ITGAX/CD300A/NBEAL2/CD47/CD33/HP/TMEM179B/SNAP23/CYBA/PTPN6/ILF2/GOLGA7/CTSH/YPEL5/OSCAR/CSTB/CD59/QPCT/PTAFR/ITGAM/NIT2/PGM1/LILRB2/CD55…
GOCC_VACUOLAR_LUMEN	GOCC_VACUOLAR_LUMEN	GOCC_VACUOLAR_LUMEN	154	0.594795	1.74412	1e-10	3.97875e-09	2.21447e-09	5648	tags=60%, list=24%, signal=46%	SERPINA3/ANXA2/FABP5/IFI30/LUM/BGN/CD74/LYZ/CTSC/CTSS/HSPG2/RNASE2/NPC2/FTL/SDCBP/FUCA2/FMOD/C3/CTSK/TXNDC5/PRDX6/CTSB/GNS/LAMP2/GCA/CTSL/DCN/HEXB/CAP1/GGH/FUCA1/SDC4/ASAH1/SDC2/GPC4/GLA/SDC1/CREG1/CCT8/MNDA/PPT1/GUSB/CTSA/HSP90AA1/TUBB/AGA/GLB1/PRKCD/PLAC8/GALC/TRAPPC1/LIPA/HEBP2/RNASET2/DSN1/CYB5R3/DNAJC3/ACTR2/LGMN/SCARB2/GYG1/FAF2/TUBB4B/CPPED1/PYCARD/SDC3/VAT1/PDGFRB/CTSD/ACLY/HEXA/GRN/NHLRC…
GOCC_VESICLE_LUMEN	GOCC_VESICLE_LUMEN	GOCC_VESICLE_LUMEN	288	0.601779	1.80283	1e-10	3.97875e-09	2.21447e-09	4676	tags=55%, list=20%, signal=44%	CHI3L1/TIMP1/LTF/SERPINA3/ANXA2/S100A11/FABP5/FN1/SERPINE1/SERPING1/VEGFA/B2M/ACTN1/TGFB2/PYGL/TMSB4X/SERPINA1/LYZ/CTSC/SRGN/PTX3/RARRES2/RNASE2/NPC2/PROS1/FTL/SDCBP/ALOX5/HSPA6/S100A8/FUCA2/ARPC5/F13A1/C3/TXNDC5/S100A9/FAM3C/PGM2/PRDX6/PSMC2/SERPINB1/VCL/GNS/GCA/KPNB1/SPARC/HEXB/CAP1/GGH/FUCA1/PDGFA/PRDX4/COTL1/SRP14/CNN2/DYNLT1/IDH1/CYFIP1/OSTF1/OLA1/THBS1/HMGB1/ACTN4/GLA/DDX3X/CTSZ/CREG1/CCT8/…
GOMF_CADHERIN_BINDING	GOMF_CADHERIN_BINDING	GOMF_CADHERIN_BINDING	306	0.53287	1.5992	1e-10	3.97875e-09	2.21447e-09	6166	tags=54%, list=26%, signal=40%	ANXA1/ANXA2/S100A11/TAGLN2/CNN3/PDLIM1/CLIC1/LDHA/ITGB1/CALD1/IQGAP1/STAT1/CCNB2/SH3GLB1/HSPA5/CAST/CAPZA1/FNBP1L/MYO1B/TWF1/CAPG/PRDX6/VASN/SERBP1/DNAJB1/FLNA/LIMA1/RAB1A/VCL/MYH9/PCBP1/CDH11/FXYD5/RDX/PFN1/EIF4G2/ARHGAP18/BZW1/RAN/TLN1/CAPZB/PAICS/CDH2/SWAP70/WASF2/CNN2/IDH1/PRDX1/MAPRE1/SNX2/VASP/ARGLU1/VAPA/OLA1/BAG3/DDX3X/CLINT1/ZC3H15/CCT8/EHD4/NCK1/STK38/HSPA1A/CTNNB1/SNX9/ZC3HAV1/PLIN3/CD…
GOMF_CELL_ADHESION_MOLECULE_BINDING	GOMF_CELL_ADHESION_MOLECULE_BINDING	GOMF_CELL_ADHESION_MOLECULE_BINDING	493	0.527297	1.59659	1e-10	3.97875e-09	2.21447e-09	6166	tags=51%, list=26%, signal=39%	ANXA1/SPP1/ANXA2/S100A11/FN1/COL3A1/MSN/TGFBI/GPNMB/TAGLN2/CNN3/PDLIM1/POSTN/CLIC1/LDHA/ACTN1/MMP14/ITGB1/S1PR3/CALD1/LAMB1/VCAM1/IQGAP1/ITGA5/ESM1/ADAM9/FBLN5/STAT1/PTN/COL5A1/CCNB2/PALLD/IBSP/SH3GLB1/NPNT/HSPA5/CAST/CAPZA1/FNBP1L/MYO1B/ECM2/ICAM1/TWF1/PTPRZ1/CAPG/LYN/CD9/PRDX6/VASN/SERBP1/DNAJB1/FLNA/LIMA1/RAB1A/VCL/MYH9/PCBP1/CDH11/FXYD5/RDX/PFN1/EIF4G2/ARHGAP18/ITGB2/BZW1/RAN/TLN1/CAPZB/PAICS…
GOMF_COLLAGEN_BINDING	GOMF_COLLAGEN_BINDING	GOMF_COLLAGEN_BINDING	60	0.726094	2.01376	1e-10	3.97875e-09	2.21447e-09	3476	tags=62%, list=15%, signal=53%	FN1/TGFBI/AEBP1/CD44/SERPINH1/MMP9/LUM/COL6A2/ITGB1/CTSS/PCOLCE/MRC2/ADAM9/LOX/NID1/CTSK/ECM2/CTSB/NID2/CTSL/DCN/SPARC/PDGFA/COL6A1/PPIB/DDR2/THBS1/ITGA3/PCOLCE2/ITGA1/C1QTNF1/PDGFB/ANTXR1/COL5A3/HSD17B12/COL14A1/CRTAP
GOMF_ENZYME_INHIBITOR_ACTIVITY	GOMF_ENZYME_INHIBITOR_ACTIVITY	GOMF_ENZYME_INHIBITOR_ACTIVITY	300	0.515716	1.54731	1e-10	3.97875e-09	2.21447e-09	7332	tags=55%, list=32%, signal=38%	ANXA1/TIMP1/LTF/SERPINA3/ANXA2/SERPINE1/SERPING1/SERPINH1/ANXA5/SOCS3/SERPINA1/LGALS3/PTTG1/APOC2/CARD16/IQGAP2/TFPI/IQGAP1/PARP9/PKIB/CDKN2C/PROS1/SLN/PTN/HSPB1/SPRY2/C3/CAST/CSTA/RPL11/PINLYP/SPRY4/BIRC5/CASP3/LILRB4/LXN/C4B/SERPINF1/PI3/SERPINB1/NPM1/TRIB2/C4A/SERPINB8/COL6A3/ANP32E/DTX3L/APLP2/TNFAIP8/SERPINA5/ANXA4/BST2/CRB2/DYNLL1/SERPINB6/SPRED2/RPS7/SLPI/DPEP1/NCK1/SOCS1/FBXO5/HYAL2/ABCE1…
GOMF_EXTRACELLULAR_MATRIX_STRUCTURAL_CONSTITUENT	GOMF_EXTRACELLULAR_MATRIX_STRUCTURAL_CONSTITUENT	GOMF_EXTRACELLULAR_MATRIX_STRUCTURAL_CONSTITUENT	145	0.654531	1.9158	1e-10	3.97875e-09	2.21447e-09	3323	tags=46%, list=14%, signal=39%	CHI3L1/COL4A1/FN1/COL1A1/COL3A1/COL4A2/MGP/TGFBI/AEBP1/TNC/COL1A2/POSTN/EFEMP1/LUM/BGN/COL6A2/LAMC1/LAMB1/COL5A2/PCOLCE/HSPG2/SRPX2/CTHRC1/FBLN5/COL5A1/IGFBP7/COL22A1/FMOD/NPNT/EMILIN2/MFAP2/NID1/MFAP4/LTBP1/MATN2/NID2/EFEMP2/DCN/SPARC/CD4/COL8A1/COL6A3/COL6A1/SRPX/COL11A1/THBS1/COL27A1/LAMA4/MXRA5/EMILIN3/LAMA2/FGL2/LAMB2/EMILIN1/VWA1/PXDN/COL12A1/COL5A3/ECM1/COL18A1/FBLN1/COL9A3/ELN/COL8A2/ABI3…
GOMF_GROWTH_FACTOR_BINDING	GOMF_GROWTH_FACTOR_BINDING	GOMF_GROWTH_FACTOR_BINDING	125	0.618678	1.80223	1e-10	3.97875e-09	2.21447e-09	5308	tags=57%, list=23%, signal=44%	IGFBP2/COL4A1/COL1A1/COL3A1/IGFBP3/COL1A2/IGFBP5/OSMR/ESM1/SRPX2/PTN/COL5A1/IGFBP7/TWSG1/IGFBP4/VASN/SEC61B/LTBP1/SHC1/NGFR/DUSP1/NRP1/PDGFA/TGFBR1/ENG/TGFBR2/ITGB4/COL6A1/RHBDF1/THBS1/HYAL2/IL2RG/HTRA3/ITGAV/IL1R1/FGFRL1/ACVR1/RPS19/RPS2/LRRC32/PXDN/IL6ST/IL10RA/PDGFB/FGFBP2/TGFB3/RHBDF2/A2M/CD36/FGFR1/NRP2/IL1RN/EGFR/IGF2R/CD109/ITGA6/PDGFRB/KDR/HAX1/API5/GPC1/S100A13/LTBP2/CEP57/SORT1/FURIN/IL…
GOMF_INTEGRIN_BINDING	GOMF_INTEGRIN_BINDING	GOMF_INTEGRIN_BINDING	128	0.628956	1.83227	1e-10	3.97875e-09	2.21447e-09	3850	tags=52%, list=17%, signal=43%	SPP1/FN1/COL3A1/TGFBI/GPNMB/ACTN1/MMP14/ITGB1/S1PR3/LAMB1/VCAM1/ITGA5/ESM1/ADAM9/FBLN5/PTN/COL5A1/IBSP/NPNT/ECM2/ICAM1/PTPRZ1/LYN/CD9/MYH9/ITGB2/TLN1/P4HB/LCP1/ITGB4/THBS4/THBS1/HMGB1/ACTN4/ADAM17/ISG15/ITGA3/FERMT3/FERMT2/CD151/ITGAV/LGALS8/TIMP2/FAP/ITGB5/LAMB2/ITGAX/EMILIN1/PTPN2/IGF2/JAM2/SYK/ITGB8/PPIA/IL1B/EGFR/ITGAM/CALR/JAM3/ITGA4/EMP2/FBN1/ANXA7/FGF1/ITGB1BP1/KDR
GOMF_PEPTIDASE_REGULATOR_ACTIVITY	GOMF_PEPTIDASE_REGULATOR_ACTIVITY	GOMF_PEPTIDASE_REGULATOR_ACTIVITY	163	0.573973	1.68839	1e-10	3.97875e-09	2.21447e-09	3179	tags=39%, list=14%, signal=34%	TIMP1/LTF/SERPINA3/ANXA2/FN1/SERPINE1/SERPING1/SERPINH1/SERPINA1/CAV1/CTSC/PTTG1/CARD16/TFPI/PCOLCE/PROS1/C3/CAST/CSTA/BIRC5/RPS27L/LXN/CASP1/C4B/SERPINF1/PI3/SERPINB1/C4A/SERPINB8/PSENEN/COL6A3/APLP2/TNFAIP8/SERPINA5/BST2/CRB2/SERPINB6/PSME2/SLPI/DPEP1/CARD8/PCOLCE2/TANK/TIMP2/PSMD14/RPS6KA1/GAPDH/PRDX3/BIRC2/SPINK8/PSME1/CTSH/CSTB/USP14/ROCK1/RPS6KA3/EBAG9/A2M/PSMF1/FBLN1/PSME4/SIMC1/PYCARD/CD1…
GOMF_UBIQUITIN_LIKE_PROTEIN_LIGASE_BINDING	GOMF_UBIQUITIN_LIKE_PROTEIN_LIGASE_BINDING	GOMF_UBIQUITIN_LIKE_PROTEIN_LIGASE_BINDING	294	0.512256	1.53611	1e-10	3.97875e-09	2.21447e-09	6930	tags=59%, list=30%, signal=42%	HSPA7/UBE2C/CXCR4/PARP9/STAT1/HSPA6/HSPA1B/CCNB1/JUN/HSPA5/LAPTM5/UBE2A/RPL11/LYN/PRDX6/RB1/UBE2T/LTBR/TUBA1B/VCL/TRIB2/NGFR/NEK6/SUMO2/HIF1A/CASP8/DTX3L/EGR2/UBE2B/AURKA/UBE2L6/UBE2N/RALA/HSPD1/ISG15/RIPK1/CLU/PCBP2/HSPA1A/MDM2/SNX9/TANK/FZD6/RPA2/CCDC50/SKI/CUL1/SUMO1/YWHAZ/HSP90AA1/TUBB/TRAF5/CDKN1A/TNFRSF14/UBE2J1/CEBPB/CACYBP/CUL4A/PRKACA/SUMO3/PSMA3/TMBIM6/SMC6/ACTG1/MAP1LC3B/UBE2K/JKAMP/TR…
GOBP_POSITIVE_REGULATION_OF_CELL_CYCLE	GOBP_POSITIVE_REGULATION_OF_CELL_CYCLE	GOBP_POSITIVE_REGULATION_OF_CELL_CYCLE	341	0.494266	1.48541	1.08746e-10	4.29985e-09	2.39319e-09	7241	tags=57%, list=31%, signal=40%	ANXA1/PLSCR1/TGFB2/GADD45A/UBE2C/CDK2/CKS2/NUSAP1/PCNA/EIF4E/CCNB1/CDK1/PSRC1/EVI2B/NDC80/AURKB/CDC42/RB1/CDK4/MAD2L1/NPM1/RHOA/AIF1/KIF23/RDX/RAD51AP1/RCC2/TPR/CITED2/ECT2/PLK3/GTSE1/EZH2/FOSL1/RAB11A/UBE2B/AURKA/DLGAP5/LSM10/NUP62/ADAM17/DDX3X/CNOT11/RPL26/SMC5/ADAMTS1/FBXO5/CDC7/DBF4/MDM2/PLK4/CDC6/TRIM21/DYRK3/MUC1/FAP/FAM83D/CNOT7/RHNO1/CDKN1A/DTL/WNT5A/CUL4A/PKD2/PRKACA/WIZ/IGF2/ESPL1/RBL2/…
GOBP_NEGATIVE_REGULATION_OF_CELL_ACTIVATION	GOBP_NEGATIVE_REGULATION_OF_CELL_ACTIVATION	GOBP_NEGATIVE_REGULATION_OF_CELL_ACTIVATION	171	0.55086	1.62658	1.47933e-10	5.8132e-09	3.23549e-09	6968	tags=56%, list=30%, signal=40%	ANXA1/GPNMB/CD74/HMOX1/LGALS3/IL13RA2/HLA-DRB1/FCGR2B/VSIG4/LAPTM5/TWSG1/SAMSN1/MDK/PTPRC/TYROBP/CASP3/IRF1/LILRB4/LYN/CD9/RUNX1/FOXJ1/BTN2A2/TNFAIP3/PDGFA/CD86/SDC4/HAVCR2/INPP5D/HMGB1/BTK/HLA-F/LGALS9/SOCS1/MNDA/LILRB1/CNR1/LOXL3/C1QTNF1/FGL2/BCL6/CD300A/CBFB/SH2B3/TNFRSF14/EMILIN1/CEBPB/THBD/HLX/PTPN2/LRRC32/IL4R/PTPN6/PRKCD/LST1/SOCS6/PDGFB/MERTK/FGR/HFE/LILRB2/PDCD1LG2/MICA/CD84/ZC3H12A/PRKA…
GOBP_LYMPHOCYTE_ACTIVATION_INVOLVED_IN_IMMUNE_RESPONSE	GOBP_LYMPHOCYTE_ACTIVATION_INVOLVED_IN_IMMUNE_RESPONSE	GOBP_LYMPHOCYTE_ACTIVATION_INVOLVED_IN_IMMUNE_RESPONSE	153	0.565425	1.65728	1.53811e-10	6.00711e-09	3.34341e-09	4833	tags=52%, list=21%, signal=41%	ANXA1/HLA-DRA/FCER1G/CD74/LGALS3/SLC11A1/HLA-DRB1/HLA-DMB/LGALS1/FCGR2B/BCL3/MDK/PTPRC/ICAM1/CLCF1/SWAP70/STAT3/CD86/IL18/LCP1/LEF1/HAVCR2/UNG/HMGB1/APBB1IP/HSPD1/GPR183/HLA-F/TGFB1/LGALS9/LILRB1/XBP1/CD46/TNFSF13/LOXL3/GAPT/ITM2A/FGL2/BCL6/HLX/IL4R/RELB/IL6/NFKBIZ/CD40/RAB27A/EXO1/TFRC/VAMP7/MSH6/MFNG/ITGAL/MAD2L2/DOCK11/BATF/MTOR/PAXIP1/NBN/CD180/LIG4/DOCK10/ZC3H12A/TP53/MSH2/EXOSC3/F2RL1/PLCG2…
GOBP_NEGATIVE_REGULATION_OF_IMMUNE_RESPONSE	GOBP_NEGATIVE_REGULATION_OF_IMMUNE_RESPONSE	GOBP_NEGATIVE_REGULATION_OF_IMMUNE_RESPONSE	125	0.59002	1.71875	1.5577e-10	6.00989e-09	3.34496e-09	3537	tags=44%, list=15%, signal=38%	ANXA1/COL3A1/SERPING1/HMOX1/LGALS3/IFI16/IL13RA2/HLA-DRB1/HLA-B/FCGR2B/VSIG4/NMI/SAMSN1/PTPRC/LILRB4/LYN/HLA-A/FOXJ1/TNFAIP3/SLAMF8/PARP14/NLRC5/HAVCR2/INPP5D/DUSP10/HLA-F/LGALS9/YTHDF2/LILRB1/TRIM21/HLA-E/LOXL3/CNOT7/FGL2/BCL6/CD300A/TNFRSF14/SAMHD1/RPS19/HLX/PSMB4/LYAR/PTPN2/IL4R/PTPN6/GPX1/IL33/CD59/A2M/MUL1/HFE/MICA/CD55/CD84/ZC3H12A
GOCC_LAMELLIPODIUM	GOCC_LAMELLIPODIUM	GOCC_LAMELLIPODIUM	185	0.550514	1.62905	1.5577e-10	6.00989e-09	3.34496e-09	5863	tags=55%, list=25%, signal=42%	PDPN/CD44/ITGB1/IQGAP2/PDLIM4/RAB13/ACTA2/PALLD/ARPC5/RAC2/ACTB/AVIL/ARAP3/CAPG/ACTR3/RHOA/AIF1/RDX/ACTG2/ARPC3/CDH2/SWAP70/WASF2/P4HB/DYNLT1/CYFIP1/SNX2/VASP/APBB1IP/DDX3X/NEDD9/INPPL1/ARPC2/FERMT2/ARHGEF6/ITGAV/PLCE1/PXN/RAC1/FAP/CTNNA1/CTNND1/PLCG1/MYLK/PODXL/GDPD2/STX2/PKD2/PHACTR4/PLEK2/CTTNBP2NL/PLXND1/EPHA2/ABI3/PTPN13/ANTXR1/ROCK1/PIP5K1A/ACTR2/NRBP1/PKN2/VAMP7/SLC9A1/FLOT1/DOCK8/DAG1/PAR…
GOBP_POSITIVE_REGULATION_OF_IMMUNE_EFFECTOR_PROCESS	GOBP_POSITIVE_REGULATION_OF_IMMUNE_EFFECTOR_PROCESS	GOBP_POSITIVE_REGULATION_OF_IMMUNE_EFFECTOR_PROCESS	190	0.546436	1.61856	1.8516e-10	7.10078e-09	3.95212e-09	4724	tags=45%, list=20%, signal=36%	ANXA1/HLA-DRA/B2M/CD74/HMOX1/IL13RA2/HLA-DRB1/HLA-B/HLA-DMB/RAP1A/RAC2/LAPTM5/C3/PTPRC/TYROBP/VAMP8/LYN/HLA-A/CLCF1/PLA2G5/ITGB2/CD86/IL18/CLEC7A/HSPD1/BTK/HLA-F/TGFB1/LGALS9/LILRB1/XBP1/MR1/SASH3/CD46/IL1R1/SNX4/HLA-E/TNFSF13/CD300A/TNFRSF14/WNT5A/RPS19/HLX/IL4R/RSAD2/DDX60/IL33/IL6/NFKBIZ/DDX21/BCL10/SYK/HLA-H/MAP3K7/DHX36/CD36/IL1B/CD40/TFRC/FADD/VAMP7/FGR/PTAFR/FES/ITGAM/MAD2L2/APPL2/SCIMP/PA…
GOBP_NEGATIVE_REGULATION_OF_APOPTOTIC_SIGNALING_PATHWAY	GOBP_NEGATIVE_REGULATION_OF_APOPTOTIC_SIGNALING_PATHWAY	GOBP_NEGATIVE_REGULATION_OF_APOPTOTIC_SIGNALING_PATHWAY	201	0.535865	1.58912	2.06752e-10	7.88132e-09	4.38655e-09	6586	tags=59%, list=28%, signal=42%	SERPINE1/CD44/MMP9/SOD2/HMGB2/CD74/HMOX1/LGALS3/YBX3/PLAUR/HSPA1B/HSPB1/GNAI3/ICAM1/ACAA2/RB1/FAS/HDAC1/TMBIM1/TNFAIP3/HIF1A/TGFBR1/CASP8/ACKR3/TPT1/MCL1/TXNDC12/NFE2L2/THBS1/DDX3X/BCL2L12/YAP1/SNAI2/EYA2/RIPK1/HGF/IFI6/CLU/XBP1/HSPA1A/MDM2/ITGAV/MUC1/PTPN1/ITPRIP/CTNNA1/GCLM/ARMC10/FAIM/ACVR1/TAF9/ING2/TMBIM6/TNFRSF10B/TMEM14A/GPX1/TRIAP1/PTTG1IP/DNAJA1/PPIA/IL1B/BRCA1/MAPK7/LRRK2/FADD/RAF1/URI1…
GOBP_REGULATION_OF_DNA_BINDING_TRANSCRIPTION_FACTOR_ACTIVITY	GOBP_REGULATION_OF_DNA_BINDING_TRANSCRIPTION_FACTOR_ACTIVITY	GOBP_REGULATION_OF_DNA_BINDING_TRANSCRIPTION_FACTOR_ACTIVITY	394	0.478952	1.44412	2.3038e-10	8.67809e-09	4.83001e-09	8227	tags=57%, list=35%, signal=38%	LTF/VEGFA/SFRP4/TMSB4X/HMOX1/CAV1/CARD16/S100A8/HSPA1B/TLR2/JUN/MYD88/IL1RAP/SP100/DAP/HCLS1/FOS/S100A9/ICAM1/RB1/CYTL1/FLNA/NPM1/FOXJ1/LAMTOR5/BHLHE40/TNFAIP3/ITGB2/TRIM22/TAF12/STAT3/IL18/NLRC5/ADORA3/CEBPG/EZH2/FOSL1/DDR2/ANXA4/TAX1BP1/HAVCR2/UBE2N/HDAC2/PIM1/BTK/LGALS9/RIPK1/CARD8/HCK/CLU/TRIM5/ID3/HSPA1A/CTNNB1/TRIM21/LRRFIP1/TAB2/FZD1/FZD6/TWIST1/STK36/SUMO1/MTDH/TRAF5/FANCD2/TCF3/WNT5A/PRD…
GOBP_RNA_LOCALIZATION	GOBP_RNA_LOCALIZATION	GOBP_RNA_LOCALIZATION	221	0.527736	1.56798	2.3038e-10	8.67809e-09	4.83001e-09	9121	tags=78%, list=39%, signal=48%	ZFP36/YBX1/SRSF11/EIF4E/CCT6A/SRSF4/SRRM1/CETN2/NOP10/NPM1/SSB/RAN/TPR/TGFBR2/ZFP36L1/IGF2BP2/RFTN1/MAGOH/ARC/BICD1/NUP62/CETN3/SRSF9/NUP107/CCT8/ENY2/EXOSC10/IGF2BP3/LTV1/CCT5/MX2/SRSF3/FYTTD1/ABCE1/POM121/NSUN2/UPF3B/SRSF7/AGFG1/SRSF2/DKC1/SDAD1/HNRNPA2B1/SLBP/NCBP2/THOC2/MRPL18/ZC3H11A/SRSF6/SFPQ/NXT1/MVP/HNRNPA1/XPOT/LSG1/KHDRBS1/NUP37/NUTF2/DHX36/NUP205/ZNHIT6/MYO1C/DDX19B/KHSRP/PNPT1/U2AF2/…
GOBP_RESPONSE_TO_TOPOLOGICALLY_INCORRECT_PROTEIN	GOBP_RESPONSE_TO_TOPOLOGICALLY_INCORRECT_PROTEIN	GOBP_RESPONSE_TO_TOPOLOGICALLY_INCORRECT_PROTEIN	191	0.537711	1.59279	2.34318e-10	8.77451e-09	4.88368e-09	6883	tags=61%, list=30%, signal=43%	SERPINH1/CCL2/HSPA7/HSPA6/HSPA1B/HSPB1/ATF3/PDIA5/HSPA5/HSPE1/HSP90B1/DNAJB11/PDIA6/MANF/UBXN4/DNAJB1/TMED2/SHC1/TLN1/THBS4/NFE2L2/WIPI1/BAG3/THBS1/EXTL2/HSPD1/NCK1/CLU/NCK2/XBP1/CANX/CTDSP2/HSPA1A/KDELR3/ERP44/PPP1R15A/SSR1/PTPN1/EDEM2/EIF2AK3/HSP90AA1/DNAJB9/SEC31A/TMBIM6/DNAJB4/PTPN2/EIF2S1/TM7SF3/JKAMP/DNAJA1/DERL2/DNAJC3/DDIT3/TOR1A/FKBP14/FAF2/PPP1R15B/STT3B/CALR/CREB3L2/ASNS/HERPUD2/EDEM1/…
GOBP_BIOLOGICAL_PROCESS_INVOLVED_IN_INTERACTION_WITH_HOST	GOBP_BIOLOGICAL_PROCESS_INVOLVED_IN_INTERACTION_WITH_HOST	GOBP_BIOLOGICAL_PROCESS_INVOLVED_IN_INTERACTION_WITH_HOST	191	0.53745	1.59202	2.42194e-10	9.01641e-09	5.01831e-09	7443	tags=62%, list=32%, signal=43%	PLSCR1/CD74/IFITM3/CAV1/ITGB1/TYMS/HLA-DRB1/PTX3/CXCR4/ITGA5/LGALS1/CAV2/HSPA1B/FUCA2/CDK1/KPNA2/ICAM1/VAMP8/SLC1A5/IFITM1/CTSL/SNX3/KPNB1/CD4/NRP1/EFNB2/IFITM2/TRIM22/CLEC5A/CASP8/CD86/P4HB/DYNLT1/RAB7A/CIITA/VAPA/LGALS9/TRIM5/HSPA1A/HYAL2/CTNNB1/CD46/TRIM21/ITGAV/ANPEP/ITGB5/TNFRSF14/CTNND1/CHMP2B/XPR1/TRIM14/THOC2/TRIM38/EPHA2/RRAGA/PPIA/CHMP2A/KPNA4/CCR5/SCARB2/TFRC/EGFR/DAG1/CD55/GRB2/PPID/Z…
GOBP_MORPHOGENESIS_OF_AN_EPITHELIUM	GOBP_MORPHOGENESIS_OF_AN_EPITHELIUM	GOBP_MORPHOGENESIS_OF_AN_EPITHELIUM	493	0.462892	1.40158	2.54008e-10	9.35625e-09	5.20746e-09	7591	tags=51%, list=33%, signal=35%	PDPN/COL4A1/MSN/CD44/TNC/VEGFA/IGFBP5/SOCS3/TGFB2/PLEKHA4/MMP14/CLIC4/CXCR4/RDH10/SPRY1/ITGA5/CTHRC1/ADM/SULF1/STAT1/COL5A1/CXCL10/SPRY2/PSMB9/TEAD2/NPNT/ACTB/MDK/CASP3/CDC42/HOXB2/FZD7/PSMC2/FLNA/RHOC/FRZB/IFT57/CA9/VCL/SOX9/RHOA/TMED2/NGFR/PFN1/DAB2/LMO4/HIF1A/NRP1/SALL1/TIMELESS/PDGFA/ENG/TGFB1I1/TGFBR2/LIF/SDC4/LEF1/ST14/PSMB8/RALA/VASP/GPC4/ADAM17/HOXA5/YAP1/WDR1/PSME2/RPS7/TGFB1/HGF/GORAB/C…
GOBP_REGULATION_OF_CHROMOSOME_SEGREGATION	GOBP_REGULATION_OF_CHROMOSOME_SEGREGATION	GOBP_REGULATION_OF_CHROMOSOME_SEGREGATION	80	0.648785	1.83713	2.54262e-10	9.35625e-09	5.20746e-09	5813	tags=69%, list=25%, signal=52%	PLSCR1/UBE2C/CENPF/PTTG1/CDC20/CCNB1/KIF2C/NDC80/TACC3/AURKB/RB1/ZWINT/MAD2L1/NEK6/DUSP1/RCC2/TPR/KNTC1/BUB1/DLGAP5/BUB1B/MKI67/PSMG2/PLK1/SMC5/FBXO5/CDC6/TRIP13/ZNF207/TTK/SMC6/ESPL1/SPDL1/BECN1/RAD21/IK/MAD2L2/CENPE/RIOK2/CDC23/CDC26/CSNK2A2/RMI2/CUL3/HNRNPU/ZW10/ANAPC4/ANAPC7/BUB3/RAD18/CSNK2A1/GEN1/PCID2/NSMCE2/CDC16
GOBP_SKELETAL_SYSTEM_DEVELOPMENT	GOBP_SKELETAL_SYSTEM_DEVELOPMENT	GOBP_SKELETAL_SYSTEM_DEVELOPMENT	430	0.468886	1.41655	2.61884e-10	9.58134e-09	5.33274e-09	5292	tags=38%, list=23%, signal=30%	CHI3L1/TIMP1/LTF/ANXA2/COL1A1/COL3A1/MGP/TGFBI/CD44/SERPINH1/COL1A2/MMP9/SFRP4/EFEMP1/TGFB2/LUM/BGN/MMP14/TYMS/COL5A2/RDH10/LOXL2/SULF1/PLS3/LOX/SCIN/SNX10/MMP2/MDK/PTPRC/TYROBP/CYTL1/HOXB2/RUNX1/ZMPSTE24/FRZB/SOX9/RHOA/CDH11/HOXA7/HEXB/HIF1A/SHOX2/HOXB3/USP1/TGFBR1/ENG/SLC2A10/WASF2/TGFBR2/HOXA10/PPIB/PRDX1/TIPARP/HOXC10/COL11A1/HOXD10/SMAD1/HAS2/EN1/HOXA4/SLC39A1/TEAD4/PRRX1/SBDS/HOXA5/SNAI2/CH…
GOBP_REGULATION_OF_CELLULAR_AMIDE_METABOLIC_PROCESS	GOBP_REGULATION_OF_CELLULAR_AMIDE_METABOLIC_PROCESS	GOBP_REGULATION_OF_CELLULAR_AMIDE_METABOLIC_PROCESS	387	0.482257	1.45398	2.65822e-10	9.6149e-09	5.35142e-09	9096	tags=67%, list=39%, signal=42%	VIM/ZFP36/IGFBP5/TYMS/YBX3/TNFRSF1A/YBX1/ZFP36L2/HSPB1/EIF4E/BCL3/GSAP/CASP3/RPS27L/CDK4/LSM14A/NPM1/TMED2/EIF4G2/PRKDC/IFNGR1/TPR/CCL5/ANG/STAT3/ZFP36L1/HNRNPD/IGF2BP2/CYFIP1/MAGOH/SRP9/NCL/RGS2/NFE2L2/TMED10/THBS1/ORMDL1/DDX3X/CNOT11/SYNCRIP/RPL26/YTHDF2/NCK1/CLU/DHFR/NCK2/IGF2BP3/EFNA1/ELAVL1/RPL22/PPP1R15A/PAIP2/UPF3B/ORMDL2/CSDE1/DPH3/EIF1B/RPS6KA1/EIF2AK3/CNOT7/OGFOD1/GSPT1/GAPDH/RBM3/TSFM/…
GOMF_ENDOPEPTIDASE_REGULATOR_ACTIVITY	GOMF_ENDOPEPTIDASE_REGULATOR_ACTIVITY	GOMF_ENDOPEPTIDASE_REGULATOR_ACTIVITY	130	0.581545	1.69573	2.65822e-10	9.6149e-09	5.35142e-09	2770	tags=37%, list=12%, signal=33%	TIMP1/LTF/SERPINA3/ANXA2/SERPINE1/SERPING1/SERPINH1/SERPINA1/PTTG1/CARD16/TFPI/PROS1/C3/CAST/CSTA/BIRC5/LXN/C4B/SERPINF1/PI3/SERPINB1/C4A/SERPINB8/PSENEN/COL6A3/APLP2/TNFAIP8/SERPINA5/BST2/CRB2/SERPINB6/PSME2/SLPI/DPEP1/TIMP2/PSMD14/RPS6KA1/GAPDH/PRDX3/BIRC2/SPINK8/PSME1/CSTB/USP14/ROCK1/RPS6KA3/A2M/PSMF1
GOBP_REGULATION_OF_INTRINSIC_APOPTOTIC_SIGNALING_PATHWAY	GOBP_REGULATION_OF_INTRINSIC_APOPTOTIC_SIGNALING_PATHWAY	GOBP_REGULATION_OF_INTRINSIC_APOPTOTIC_SIGNALING_PATHWAY	142	0.569677	1.66549	3.24893e-10	1.16851e-08	6.50365e-09	5470	tags=57%, list=24%, signal=44%	CD44/MMP9/SOD2/CD74/CAV1/YBX3/PLAUR/S100A8/HSPB1/RPL11/S100A9/HDAC1/HIF1A/ACKR3/P4HB/TPT1/MCL1/TXNDC12/NFE2L2/DDX3X/BCL2L12/SNAI2/RPL26/RPS7/NCK1/CLU/NCK2/XBP1/HSPA1A/MDM2/HNRNPK/MUC1/PTPN1/EIF2AK3/ARMC10/TAF9/ING2/TMBIM6/PTPN2/GPX1/TRIAP1/SFPQ/PTTG1IP/DNAJA1/DDIT3/PPIA/MAPK7/LRRK2/URI1/BECN1/PYCARD/NME5/SNAI1/ENO1/NUPR1/PLAGL2/FIGNL1/PRKRA/NONO/TP53/SIAH1/USP47/SYVN1/BCLAF1/BAX/IVNS1ABP/PARK7/PT…
GOBP_REGULATION_OF_MYELOID_CELL_DIFFERENTIATION	GOBP_REGULATION_OF_MYELOID_CELL_DIFFERENTIATION	GOBP_REGULATION_OF_MYELOID_CELL_DIFFERENTIATION	205	0.530792	1.57354	3.28831e-10	1.17603e-08	6.5455e-09	6485	tags=55%, list=28%, signal=40%	LTF/ZFP36/B2M/HMGB2/CD74/LGALS3/HLA-DRB1/C1QC/STAT1/LOX/MYL9/SCIN/HSPA1B/CA2/JUN/EVI2B/HCLS1/FOS/TYROBP/LILRB4/LYN/TREM2/RB1/RUNX1/CCR1/SPI1/HDAC1/HOXA7/CD4/PRKDC/HIF1A/CASP8/STAT3/ZFP36L1/LIF/KLF10/LEF1/NCAPG2/INPP5D/THBS1/PIAS3/HMGB1/HOXA5/NCKAP1L/ISG15/FAM210B/TGFB1/RIPK1/MAFB/LILRB1/HSPA1A/LRRC17/GNAS/DPY30/CBFB/CEBPB/CUL4A/PRMT6/PTPN2/CSF3R/TFE3/CDK6/TRIB1/CSF1/TLR3/MOV10/MEIS1/CTR9/CDC73/FA…
GOCC_PIGMENT_GRANULE	GOCC_PIGMENT_GRANULE	GOCC_PIGMENT_GRANULE	103	0.612062	1.76311	3.44927e-10	1.22671e-08	6.82755e-09	4500	tags=55%, list=19%, signal=45%	ANXA2/GPNMB/MMP14/ITGB1/CALU/PDIA4/SDCBP/HSPA5/HSP90B1/RAB32/CAPG/SERPINF1/PDIA6/SLC1A5/CTSB/CD63/RAB1A/SYPL1/ATP1B3/RAN/GGH/NCSTN/SYTL2/P4HB/PPIB/ATP1A1/PRDX1/RAB7A/PDCD6IP/RAB9A/TMED10/SEC22B/CANX/PDIA3/RAC1/GNA13/RAB5A/YWHAZ/HSP90AA1/GANAB/MREG/YWHAB/CLTC/RPN1/MYO7A/RAB27A/RAB5C/TFRC/FLOT1/CTSD/STOM/YWHAE/HSP90AB1/AHCY/TMEM33/NAP1L1/LAMP1
GOBP_CELL_CYCLE_G2_M_PHASE_TRANSITION	GOBP_CELL_CYCLE_G2_M_PHASE_TRANSITION	GOBP_CELL_CYCLE_G2_M_PHASE_TRANSITION	258	0.513426	1.53125	3.48521e-10	1.2326e-08	6.86036e-09	5528	tags=52%, list=24%, signal=40%	CENPF/CDK2/WEE1/CCNB2/TPX2/FOXM1/CCNB1/PSMB9/CDK1/MELK/AURKB/CDK4/CETN2/PSMC2/ATF5/NPM1/PPP1CB/CCNA2/RCC2/NABP1/PLK3/GTSE1/RAB11A/AURKA/PSMB8/NEDD1/MAPRE1/NDE1/NEK2/TUBA1A/HAUS1/DYNLL1/PSME2/BLM/PLK1/FBXO5/CDC7/SYF2/PLK4/PSMA5/DYNC1I2/CDC6/DYRK3/TUBG1/ODF2/PSMD14/PSMD12/CUL1/DONSON/HSP90AA1/TUBB/CDKN1A/DTL/PSMB2/HMMR/PSMD5/PRKACA/SKP1/NES/PSMB4/PSMA3/PSME1/HAUS5/CHEK1/KHDRBS1/CDC25B/FBXL7/CHEK2/B…
GOBP_HOMEOSTASIS_OF_NUMBER_OF_CELLS	GOBP_HOMEOSTASIS_OF_NUMBER_OF_CELLS	GOBP_HOMEOSTASIS_OF_NUMBER_OF_CELLS	228	0.524201	1.55834	3.60335e-10	1.26734e-08	7.05372e-09	7219	tags=58%, list=31%, signal=40%	ANXA1/VEGFA/PLA2G2A/ZFP36/B2M/HMGB2/FSTL1/CD74/HMOX1/STAT1/CCNB2/HSPA1B/HAMP/F2R/HCLS1/CASP3/LYN/RB1/FAS/SPI1/SOX9/TNFAIP3/PRKDC/HIF1A/CDH2/STAT3/NCSTN/ZFP36L1/CEBPG/EZH2/NCAPG2/INPP5D/HMGB1/ADAM17/HOXA5/TNFSF13B/GPR183/NCKAP1L/ISG15/FAM210B/LGALS9/MAFB/BPGM/HSPA1A/SASH3/DYRK3/TCIRG1/SP3/GAPT/BCL6/SH2B3/RPS19/LYAR/PTPN2/SMO/IL6/TMEM14C/MERTK/CDK6/LIPA/CSF1/BCL10/FADD/TMOD3/DOCK11/JAM3/FH/DOCK10/V…
GOBP_REGULATION_OF_REACTIVE_OXYGEN_SPECIES_METABOLIC_PROCESS	GOBP_REGULATION_OF_REACTIVE_OXYGEN_SPECIES_METABOLIC_PROCESS	GOBP_REGULATION_OF_REACTIVE_OXYGEN_SPECIES_METABOLIC_PROCESS	159	0.559656	1.64332	3.64273e-10	1.27415e-08	7.09163e-09	6083	tags=60%, list=26%, signal=44%	SOD2/GADD45A/CAV1/PTX3/FBLN5/ALOX5/FOXM1/H19/RAC2/GNAI3/ARF4/TYROBP/ICAM1/HK2/STK17A/ITGB2/HIF1A/TGFBR2/CLEC7A/NFE2L2/THBS1/GLA/DYNLL1/TGFB1/RIPK1/CLU/DHFR/RAC1/VDAC1/PRCP/HSP90AA1/MT-CO2/BST1/CDKN1A/CD47/HP/PKD2/BIRC2/CYBA/RGN/PRKCD/MPV17/HVCN1/PDGFB/CD34/SYK/CD36/IL1B/BRCA1/RAB27A/BNIP3/KHSRP/EGFR/TSPO/BECN1/ITGAM/NOX4/MTOR/PDGFRB/GRB2/ROMO1/ZC3H12A/WDR35/TP53/CX3CR1/MAPK14/F2RL1/GNAI2/PDK3/CLC…
GOBP_RESPONSE_TO_PEPTIDE	GOBP_RESPONSE_TO_PEPTIDE	GOBP_RESPONSE_TO_PEPTIDE	460	0.46454	1.40609	3.83963e-10	1.33569e-08	7.43411e-09	8122	tags=54%, list=35%, signal=36%	ANXA1/TIMP1/VIM/COL1A1/MMP9/IGFBP5/SOCS3/EGR1/CAV1/CASP4/VCAM1/IQGAP1/UCP2/RARRES2/SOCS2/GDF15/RBBP4/ADM/RAB13/STAT1/FCGR2B/CAV2/CA2/TLR2/RAP1B/MMP2/SRSF4/ICAM1/LYN/TREM2/SERPINF1/CDK4/CYBB/SHC1/NGFR/TNFAIP3/LEPROT/SPARC/PRKDC/STXBP3/CCNA2/GGH/ATP6V1G1/TIMELESS/STAT3/EGR2/AP3S1/ZFP36L1/RAB8A/KLF10/CYFIP1/AGTRAP/ERRFI1/NFE2L2/RHOQ/INPPL1/NCK1/SOCS1/CITED1/XBP1/GRB14/MDM2/ATP6V0E1/CDC6/PXN/TCIRG1/P…
GOCC_MEMBRANE_MICRODOMAIN	GOCC_MEMBRANE_MICRODOMAIN	GOCC_MEMBRANE_MICRODOMAIN	298	0.501224	1.50372	4.0763e-10	1.41031e-08	7.84945e-09	6873	tags=51%, list=30%, signal=36%	PDPN/ANXA2/S100A10/SERPINH1/PLSCR1/HMOX1/CAV1/ITGB1/TFPI/IQGAP1/SULF1/SDCBP/TNFRSF1A/CAV2/MS4A4A/TLR2/F2R/GNAI3/MYOF/LCP2/CD14/PTPRC/ICAM1/CASP3/LYN/TREM2/FAS/CD48/TUBA1B/PGK1/MYADM/LAMP2/OLR1/LAMTOR5/PLVAP/ITGB2/CD4/ATP1B3/TGFBR1/CDH2/CASP8/TGFBR2/SDC4/RFTN1/ATP1A1/LAMTOR3/ARC/HAS2/INPP5D/BST2/TUBA1A/ADAM17/RGS19/RHOQ/TLR1/EHD2/BTK/RIPK1/HCK/CNR1/ITGA1/HYAL2/PPT1/KCNE3/VDAC1/CTNNA1/RAB5A/RAP2B/T…
GOBP_NUCLEOBASE_CONTAINING_COMPOUND_TRANSPORT	GOBP_NUCLEOBASE_CONTAINING_COMPOUND_TRANSPORT	GOBP_NUCLEOBASE_CONTAINING_COMPOUND_TRANSPORT	235	0.521112	1.54952	4.5512e-10	1.5661e-08	8.71655e-09	9121	tags=76%, list=39%, signal=47%	ZFP36/YBX1/SRSF11/EIF4E/SRSF4/SRRM1/CETN2/NPM1/SSB/RAN/TPR/TGFBR2/ZFP36L1/IGF2BP2/RFTN1/MAGOH/ARC/NUP62/SLC25A24/CETN3/SRSF9/NUP107/ENY2/RIPK1/IGF2BP3/LTV1/MX2/SRSF3/FYTTD1/ABCE1/POM121/NSUN2/UPF3B/SRSF7/AGFG1/SRSF2/SDAD1/SLC29A1/CD47/HNRNPA2B1/SLBP/NCBP2/THOC2/MRPL18/ZC3H11A/SLC35D1/SRSF6/GJA1/SFPQ/NXT1/MVP/HNRNPA1/SLC35A1/XPOT/LSG1/KHDRBS1/NUP37/NUTF2/NUP205/MYO1C/DDX19B/KHSRP/PNPT1/SLC35D2/U2A…
GOCC_ENDOPLASMIC_RETICULUM_PROTEIN_CONTAINING_COMPLEX	GOCC_ENDOPLASMIC_RETICULUM_PROTEIN_CONTAINING_COMPLEX	GOCC_ENDOPLASMIC_RETICULUM_PROTEIN_CONTAINING_COMPLEX	112	0.599055	1.73175	5.50099e-10	1.88276e-08	1.0479e-08	6565	tags=69%, list=28%, signal=50%	B2M/SEC61G/OSTC/HSPA5/RPN2/HLA-A/PDIA6/SEC61B/TAP1/DDOST/OST4/SPCS2/P4HB/DNAJC10/STT3A/SPCS1/FKBP1A/SRP9/ORMDL1/SPTLC1/SPTSSA/PIGT/PDIA3/PIGK/SEC11A/MAGT1/SPCS3/ORMDL2/SEC11C/EXT2/GANAB/PIGC/SEC61A1/INSIG2/PYURF/TMEM258/OS9/DAD1/DERL2/KRTCAP2/RPN1/FAF2/RINT1/STT3B/CALR/ARL6IP1/HSD17B12/EMC3/EMC1/EMC7/RP9/SYVN1/DERL1/FAM8A1/AMFR/SEC63/AUP1/EMC8/ZW10/VCP/HYOU1/PIGP/ALG14/RNF139/SSR4/MMGT1/SRPRB/HM1…
GOBP_REGULATION_OF_WOUND_HEALING	GOBP_REGULATION_OF_WOUND_HEALING	GOBP_REGULATION_OF_WOUND_HEALING	106	0.603415	1.73832	5.74418e-10	1.95548e-08	1.08837e-08	3332	tags=40%, list=14%, signal=34%	ANXA1/TNFRSF12A/SERPINE1/SERPING1/PLAU/CAV1/ITGB1/PLAT/F3/CXCR4/PLAUR/TFPI/PROS1/ALOX5/F2R/ANO6/CD9/TNFAIP3/PDGFA/CLEC7A/NFE2L2/THBS1/HMGB1/FERMT2/XBP1/FAP/C1QTNF1/VKORC1/SH2B3/THBD/MYLK/ACTG1/PRKCD/SRSF6/GJA1/PDGFB/EPHB2/CD34/CD36/HBEGF/CD109/MTOR
GOBP_NEGATIVE_REGULATION_OF_PROTEIN_MODIFICATION_PROCESS	GOBP_NEGATIVE_REGULATION_OF_PROTEIN_MODIFICATION_PROCESS	GOBP_NEGATIVE_REGULATION_OF_PROTEIN_MODIFICATION_PROCESS	493	0.460151	1.39328	6.29249e-10	2.13074e-08	1.18592e-08	7628	tags=52%, list=33%, signal=36%	IGFBP3/SOCS3/GADD45A/LGALS3/CAV1/WWTR1/SPRY1/PKIB/CDKN2C/PTN/HSPA1B/HSPB1/SPRY2/PBK/CCNB1/DUSP6/SAMSN1/RPL11/SPRY4/PTPRC/CASP3/LILRB4/LYN/RB1/MAD2L1/NPM1/SPI1/TRIB2/NR2F2/TMED2/MYADM/DUSP1/TNFAIP3/PRKDC/ENG/PARP14/SWAP70/DUSP14/DTX3L/DNAJC10/PMEPA1/FKBP1A/UBE2B/ERRFI1/RGS2/TAF7/HDAC2/PIAS3/NUP62/SPRED2/DUSP10/NCKAP1L/ISG15/TMEM59/RPS7/TGFB1/PLK1/TIPRL/HGF/DBI/NCK1/DUSP5/SOCS1/STK38/FBXO5/NCK2/CTD…
GOBP_POSITIVE_REGULATION_OF_VASCULATURE_DEVELOPMENT	GOBP_POSITIVE_REGULATION_OF_VASCULATURE_DEVELOPMENT	GOBP_POSITIVE_REGULATION_OF_VASCULATURE_DEVELOPMENT	136	0.578631	1.68822	6.37164e-10	2.14613e-08	1.19448e-08	5527	tags=55%, list=24%, signal=42%	CHI3L1/SERPINE1/VEGFA/HMOX1/ITGB1/F3/HSPB6/CXCR4/ITGA5/ADM/ANGPT2/HSPB1/C5AR1/C3/MDK/HK2/RUNX1/CYBB/BTG1/C3AR1/ITGB2/HIF1A/ADAM12/ENG/TGFBR2/SMAD1/NFE2L2/RRAS/THBS1/HMGB1/HGF/XBP1/PDCL3/TWIST1/PAK4/MTDH/ITGAX/WNT5A/PLCG1/HIPK1/CDH5/CTSH/CD34/ECM1/ITGB8/ANGPTL4/NR2E1/IL1B/BRCA1/TLR3/CD40/JAK1/SP1/TNFSF12/ZC3H12A/PRKD2/FGF1/CX3CR1/KDR/ZNF304/RHOB/GRN/JUP/ABL1/PDCD6/PRKD1/AGGF1/APLNR/NODAL/SPHK1/FGF…
GOMF_TRANSCRIPTION_COREGULATOR_ACTIVITY	GOMF_TRANSCRIPTION_COREGULATOR_ACTIVITY	GOMF_TRANSCRIPTION_COREGULATOR_ACTIVITY	444	0.470302	1.42278	6.45079e-10	2.16135e-08	1.20296e-08	9336	tags=68%, list=40%, signal=41%	PDLIM1/ACTN1/HMGB2/WWTR1/PARP9/NMI/SMARCE1/RB1/DNAJB1/NPM1/HDAC1/BTG1/SS18/RBBP8/ACTL6A/CITED2/PARP14/TRIM22/TGFB1I1/TAF12/FHL3/MYCBP/AKIRIN1/ARL2BP/EZH2/RBPMS/IRF2BP2/CIITA/DR1/LMO2/SUB1/PIAS3/HMGB1/ACTN4/YAP1/PSMC3IP/HTATIP2/CREG1/ENY2/ARID5A/CITED1/TRIM5/HSPA1A/HYAL2/CTNNB1/CAMTA1/TRIM21/TRIP13/LPXN/PXN/MUC1/PCBD1/MTDH/CNOT7/RAP2C/SNW1/ARID1A/AKIRIN2/CBFB/MED10/SRSF2/EID1/TAF9/WDR77/GMNN/THRAP…
GOBP_ANTIGEN_PROCESSING_AND_PRESENTATION_OF_EXOGENOUS_PEPTIDE_ANTIGEN_VIA_MHC_CLASS_I	GOBP_ANTIGEN_PROCESSING_AND_PRESENTATION_OF_EXOGENOUS_PEPTIDE_ANTIGEN_VIA_MHC_CLASS_I	GOBP_ANTIGEN_PROCESSING_AND_PRESENTATION_OF_EXOGENOUS_PEPTIDE_ANTIGEN_VIA_MHC_CLASS_I	74	0.650771	1.83357	6.6356e-10	2.21164e-08	1.23094e-08	4136	tags=66%, list=18%, signal=55%	IFI30/FCER1G/B2M/HLA-B/PSMB9/VAMP8/HLA-C/HLA-A/CYBB/PSMC2/TAP1/FCGR1A/VAMP3/PSMB8/SEC22B/PSME2/HLA-F/NCF4/PSMA5/ITGAV/PDIA3/PSMD14/HLA-E/PSMD12/NCF2/ITGB5/PSMB2/PSMD5/PSMB4/PSMA3/SNAP23/NCF1/CYBA/FCGR1B/PSME1/HLA-H/CD36/PSMF1/PSMA4/PSME4/PSMC4/PSMD11/CALR/PSMD7/PSME3/PSMD8/PSMD10/PSMD6/PSMD2
GOBP_REGULATION_OF_COAGULATION	GOBP_REGULATION_OF_COAGULATION	GOBP_REGULATION_OF_COAGULATION	59	0.684171	1.89824	7.04708e-10	2.33655e-08	1.30046e-08	2684	tags=46%, list=12%, signal=41%	SERPINE1/SERPING1/PLAU/ANXA5/CAV1/PLAT/F3/PLAUR/TFPI/PROS1/F2R/ANO6/CD9/PDGFA/NFE2L2/THBS1/PROCR/FAP/C1QTNF1/VKORC1/SH2B3/THBD/PRKCD/PDGFB/EPHB2/CD34/CD36
GOBP_POSITIVE_REGULATION_OF_CELL_CYCLE_PROCESS	GOBP_POSITIVE_REGULATION_OF_CELL_CYCLE_PROCESS	GOBP_POSITIVE_REGULATION_OF_CELL_CYCLE_PROCESS	255	0.512261	1.52784	7.16314e-10	2.36272e-08	1.31503e-08	7128	tags=59%, list=31%, signal=42%	ANXA1/PLSCR1/GADD45A/UBE2C/CDK2/NUSAP1/PCNA/CCNB1/CDK1/NDC80/AURKB/CDC42/RB1/CDK4/MAD2L1/NPM1/RHOA/AIF1/KIF23/RDX/RAD51AP1/RCC2/TPR/ECT2/PLK3/GTSE1/EZH2/RAB11A/UBE2B/AURKA/DLGAP5/LSM10/NUP62/ADAM17/DDX3X/CNOT11/RPL26/SMC5/ADAMTS1/FBXO5/CDC7/DBF4/MDM2/PLK4/CDC6/DYRK3/MUC1/FAP/FAM83D/CNOT7/RHNO1/CDKN1A/DTL/WNT5A/CUL4A/PKD2/PRKACA/WIZ/IGF2/ESPL1/RBL2/TRIAP1/SFPQ/PDGFB/SVIL/RACGAP1/CDC25B/CHEK2/IL1B/…
GOCC_CONDENSED_CHROMOSOME	GOCC_CONDENSED_CHROMOSOME	GOCC_CONDENSED_CHROMOSOME	185	0.543034	1.60692	7.95464e-10	2.61027e-08	1.45281e-08	6258	tags=58%, list=27%, signal=43%	HMGB2/CENPF/TOP2A/CCNB1/KIF2C/NDC80/NUF2/AURKB/BIRC5/ITGB3BP/DYNLT3/ZWINT/MAD2L1/CENPK/CENPA/NCAPG/HJURP/CBX3/KNTC1/BUB1/BUB1B/NDE1/MKI67/NEK2/HMGB1/RCC1/NCAPD2/NUP107/BLM/PLK1/CENPW/SMC5/SKA2/MEAF6/CENPH/CENPN/PPP1CC/MIS18BP1/TUBG1/NUDCD2/ZNF207/CSNK1A1/FANCD2/NSL1/CEBPB/RAD51/BOD1L1/SMC6/UBE2I/KNSTRN/SMC3/ZWILCH/DSN1/CHEK1/NUP37/SMC2/SPDL1/ANAPC16/BRCA1/BANF1/HUS1/SMARCA5/MIS12/SPC24/SKA1/RAD1/…
GOCC_CONDENSED_CHROMOSOME_CENTROMERIC_REGION	GOCC_CONDENSED_CHROMOSOME_CENTROMERIC_REGION	GOCC_CONDENSED_CHROMOSOME_CENTROMERIC_REGION	102	0.614915	1.76922	8.04182e-10	2.62534e-08	1.4612e-08	5953	tags=70%, list=26%, signal=52%	CENPF/CCNB1/KIF2C/NDC80/NUF2/AURKB/BIRC5/ITGB3BP/DYNLT3/ZWINT/MAD2L1/CENPK/CENPA/NCAPG/HJURP/CBX3/KNTC1/BUB1/BUB1B/NDE1/NEK2/NCAPD2/NUP107/PLK1/CENPW/SKA2/MEAF6/CENPH/CENPN/PPP1CC/MIS18BP1/NUDCD2/ZNF207/CSNK1A1/NSL1/CEBPB/BOD1L1/KNSTRN/ZWILCH/DSN1/NUP37/SPDL1/ANAPC16/MIS12/SPC24/SKA1/CKAP5/NCAPD3/SKA3/CENPE/BOD1/SPAG5/CHAMP1/CENPM/SMC1A/HNRNPU/ZW10/PHF6/INCENP/PHF2/BUB3/SPC25/DCTN6/CENPO/NUP85/OR…
GOBP_EXTRINSIC_APOPTOTIC_SIGNALING_PATHWAY	GOBP_EXTRINSIC_APOPTOTIC_SIGNALING_PATHWAY	GOBP_EXTRINSIC_APOPTOTIC_SIGNALING_PATHWAY	201	0.529106	1.56907	8.35195e-10	2.71268e-08	1.50981e-08	6944	tags=59%, list=30%, signal=42%	TNFRSF12A/SERPINE1/TGFB2/HMGB2/HMOX1/LGALS3/CAV1/TNFRSF1A/G0S2/HSPA1B/ATF3/SP100/BCL2A1/PTPRC/ICAM1/CASP3/FAS/LTBR/TMBIM1/TNFAIP3/TGFBR1/CASP8/SRPX/MCL1/BAG3/THBS1/DDX3X/BCL2L12/YAP1/SNAI2/EYA2/TGFB1/RIPK1/HGF/IFI6/HSPA1A/HYAL2/ITGAV/PDIA3/ITPRIP/CTNNA1/GCLM/FAIM/ACVR1/DDX47/HIPK1/TNFRSF10B/GPX1/IL33/BCL10/IL1B/BRCA1/STK3/TLR3/MAPK7/FGFR1/FADD/RAF1/STRADB/TNFRSF1B/PYCARD/DEDD/MKNK2/ITM2C/PPP1CA/I…
GOBP_REPRODUCTIVE_SYSTEM_DEVELOPMENT	GOBP_REPRODUCTIVE_SYSTEM_DEVELOPMENT	GOBP_REPRODUCTIVE_SYSTEM_DEVELOPMENT	359	0.482272	1.45185	8.82919e-10	2.84156e-08	1.58154e-08	7654	tags=52%, list=33%, signal=36%	ANXA1/SPP1/TNC/VEGFA/SOCS3/TGFB2/HMGB2/MMP14/PTX3/YBX3/RDH10/ADM/SULF1/RAB13/PTN/MGST1/HSPA5/C3/ICAM1/CASP3/SERPINF1/FLNA/SOX9/NR2F2/TMED2/DCN/HIF1A/SALL1/CITED2/TGFBR1/PRDX4/CASP8/ANG/ZFP36L1/LIF/JUNB/HOXA10/LEF1/ST14/IDH1/SERPINA5/FOSL1/TIPARP/SDC1/NUP107/ADAMTS1/STC1/CITED1/PLK4/MMP19/UBE2Q1/NASP/SP3/CSDE1/CTNNA1/PHLDA2/CEBPB/WNT5A/PRDX3/WDR77/PKD2/ING2/BIRC2/HSD17B4/IMMP2L/IGF2/PTPN6/RRM1/EIF…
GOBP_MITOTIC_SPINDLE_ORGANIZATION	GOBP_MITOTIC_SPINDLE_ORGANIZATION	GOBP_MITOTIC_SPINDLE_ORGANIZATION	109	0.595386	1.71988	8.83801e-10	2.84156e-08	1.58154e-08	5530	tags=61%, list=24%, signal=47%	CDC20/TPX2/MYBL2/HSPA1B/CCNB1/PSRC1/NDC80/NUF2/TACC3/AURKB/PRC1/KIFC1/LSM14A/FLNA/RHOA/KIF23/KIF4A/KPNB1/RAN/TPR/RAB11A/AURKA/DLGAP5/SBDS/NEK2/NUP62/RCC1/PLK1/CENPH/HSPA1A/TUBG1/ZNF207/TTK/CHMP2B/EFHC1/CLTC/KIF11/CHMP5/SMC3/RACGAP1/CHMP2A/CHEK2/WRAP73/CKAP5/DCTN2/CHMP1B/GPSM2/RAE1/EFHC2/BORA/ARHGEF10/CENPE/STMN1/STAG1/WDR62/SMC1A/HNRNPU/MAP9/VCP/BCCIP/STIL/ANKRD53/SPC25/DCTN6/SPICE1/TBCE/PIBF1
GOBP_VIRAL_GENE_EXPRESSION	GOBP_VIRAL_GENE_EXPRESSION	GOBP_VIRAL_GENE_EXPRESSION	194	0.529661	1.56976	8.98827e-10	2.86096e-08	1.59234e-08	9177	tags=79%, list=39%, signal=48%	ZFP36/IFITM3/JUN/RPL11/HDAC1/SSB/TPR/CCL5/POLR2B/LEF1/SPCS1/NUP62/RPS16/RPL26/NUP107/CHD1/RPS7/GTF2B/LARP7/POLR2J/PCBP2/PTBP1/RPL22/TRIM21/POM121/RPL14/RPL39/SPCS3/RPL37/CSDE1/RPS18/POLR2K/RPL35A/SNW1/REST/MDFIC/RPS19/RPS26/RPS2/TRIM14/RPS27/DENR/RPL31/RPL27/RPL36A/NUP37/RPL23A/NUP205/TARDBP/POLR2C/RPS8/RPL32/RPS25/RPL19/SP1/RPS15A/SEC13/RPL5/ZNF639/DHX9/UBA52/RPS20/RPS3A/RAE1/EIF3A/RPL28/NUP160/…
GOMF_DNA_BINDING_TRANSCRIPTION_FACTOR_BINDING	GOMF_DNA_BINDING_TRANSCRIPTION_FACTOR_BINDING	GOMF_DNA_BINDING_TRANSCRIPTION_FACTOR_BINDING	351	0.482602	1.45152	8.98827e-10	2.86096e-08	1.59234e-08	8684	tags=64%, list=37%, signal=41%	PARP9/PCNA/STAT1/HSPB1/EIF4E/JUN/ACTB/HCLS1/FOS/SMARCE1/RB1/NPM1/SPI1/HDAC1/SOX9/TRIP6/NEK6/RBBP8/BHLHE40/HIF1A/PTMA/TGFB1I1/TEAD3/DTX3L/STAT3/EGR2/DDX5/GTF2A2/HMGN3/LEF1/ANXA4/NCAPG2/TAF7/HDAC2/CIITA/LMO2/NFE2L2/PRRX1/DCAF13/WIPI1/PIAS3/HMGB1/ACTN4/YAP1/GTF2B/FBP1/CREM/ARID5A/UBA3/CTNNB1/TWIST1/SKI/MEF2A/MTDH/HDAC7/SNW1/ARID1A/TCF3/CEBPB/MDFIC/CRY1/TAF9/LRIF1/GMNN/THRAP3/LYAR/BUD31/PTPN2/EXOSC9/…
GOBP_ENDOTHELIAL_CELL_MIGRATION	GOBP_ENDOTHELIAL_CELL_MIGRATION	GOBP_ENDOTHELIAL_CELL_MIGRATION	197	0.533027	1.58012	9.78367e-10	3.09865e-08	1.72463e-08	5302	tags=49%, list=23%, signal=38%	ANXA1/VEGFA/GADD45A/TMSB4X/FSTL1/HMOX1/LOXL2/SRPX2/ANGPT2/RAB13/PTN/HSPB1/SP100/SERPINF1/MYH9/RHOA/NR2F2/DCN/SPARC/ITGB2/RHOJ/MEOX2/HIF1A/NRP1/EFNB2/TGFBR1/NFE2L2/RRAS/THBS1/HMGB1/ADAM17/TGFB1/STC1/EFNA1/MAP2K3/LGALS8/LPXN/PXN/MIA3/RAC1/FAP/PRCP/HDAC7/WNT5A/PLCG1/PLXND1/GPX1/EPHA2/CDH5/PDGFB/PDCD10/SPRED1/NR2E1/CD40/FGFR1/LGMN/NRP2/CALR/ROBO1/PAXIP1/S100A2/SP1/EMP2/TNFSF12/PTP4A3/ZC3H12A/KRIT1/PR…
GOMF_GDP_BINDING	GOMF_GDP_BINDING	GOMF_GDP_BINDING	72	0.653741	1.83935	1.02918e-09	3.24343e-08	1.80521e-08	5343	tags=61%, list=23%, signal=47%	GBP1/DIRAS3/GEM/RAP1A/GNAI3/RAP1B/RAN/PRPS2/RHEB/RAB8A/NRAS/RIT1/RAB42/RAB7A/RALA/RRAGC/RRAS/RAB9A/RAB12/RAB5A/RAP2B/RAP2C/ARF6/SRP54/RAB8B/RAB18/RAB10/RAB27A/RAB5C/RALB/RAB31/ARL8B/RAB28/RAB14/SUCLG2/RHOB/RAB21/ARF1/RAB4A/NME2/RAB22A/RRAS2/RAB35/RASL12
GOBP_EPITHELIAL_CELL_PROLIFERATION	GOBP_EPITHELIAL_CELL_PROLIFERATION	GOBP_EPITHELIAL_CELL_PROLIFERATION	334	0.485183	1.45759	1.042e-09	3.25165e-08	1.80979e-08	5501	tags=42%, list=24%, signal=32%	IGFBP3/VEGFA/CCL2/ZFP36/B2M/IGFBP5/TGFB2/HMGB2/HMOX1/MMP14/CAV1/LAMC1/LAMB1/F3/FABP7/LOXL2/SULF1/STAT1/PTN/ALOX5/CAV2/C5AR1/IGFBP4/MDK/CDC42/APLN/SERPINF1/RB1/FZD7/SERPINB1/IFT57/SOX9/NR2F2/NGFR/TNFAIP3/SPARC/PRKDC/COL8A1/HIF1A/NRP1/TGFBR1/ANG/NCSTN/ZFP36L1/NRAS/THBS4/HAS2/ERRFI1/THBS1/HMGB1/ADAM17/HOXA5/YAP1/SNAI2/DUSP10/B4GALT1/TGFB1/HGF/XBP1/PDCL3/IQGAP3/TWIST1/PEX2/FAP/RPS6KA1/IFT80/CEBPB/WNT…
GOBP_GLAND_DEVELOPMENT	GOBP_GLAND_DEVELOPMENT	GOBP_GLAND_DEVELOPMENT	381	0.478326	1.4416	1.042e-09	3.25165e-08	1.80979e-08	7594	tags=51%, list=33%, signal=35%	ANXA1/MSN/TNC/VEGFA/IGFBP5/TGFB2/HMOX1/CAV1/TYMS/UCP2/SOCS2/PCNA/SULF1/PTN/CCNB2/HAMP/RAP1A/TWSG1/MDK/CDC42/APLN/HK2/SERPINF1/ZMPSTE24/FRZB/SOX9/PAM/TNFAIP3/PRKDC/OAS2/LMO4/HIF1A/SALL1/HOXB3/CITED2/PDGFA/TGFBR1/TGFBR2/HNRNPD/CEBPG/LEF1/EZH2/SERPINA5/AURKA/HOXA5/HOXD9/TGFB1/HGF/MAFB/XBP1/IQGAP3/SP3/IGSF3/RPS6KA1/MT-CO2/CEBPB/SLC29A1/WNT5A/WDR77/HLX/PKD2/NTN1/AK4/SMO/ARF6/IGF2/RGN/PLXND1/GPX1/EPHA2…
GOBP_REGULATION_OF_CELL_CYCLE_G2_M_PHASE_TRANSITION	GOBP_REGULATION_OF_CELL_CYCLE_G2_M_PHASE_TRANSITION	GOBP_REGULATION_OF_CELL_CYCLE_G2_M_PHASE_TRANSITION	202	0.528451	1.56701	1.07382e-09	3.33459e-08	1.85595e-08	5528	tags=55%, list=24%, signal=42%	CENPF/CDK2/TPX2/CCNB1/PSMB9/CDK1/AURKB/CDK4/CETN2/PSMC2/ATF5/NPM1/RCC2/NABP1/GTSE1/RAB11A/AURKA/PSMB8/NEDD1/MAPRE1/NDE1/NEK2/TUBA1A/HAUS1/DYNLL1/PSME2/BLM/PLK1/FBXO5/CDC7/SYF2/PLK4/PSMA5/DYNC1I2/CDC6/DYRK3/TUBG1/ODF2/PSMD14/PSMD12/CUL1/DONSON/HSP90AA1/TUBB/CDKN1A/DTL/PSMB2/HMMR/PSMD5/PRKACA/SKP1/PSMB4/PSMA3/PSME1/HAUS5/CHEK1/CDC25B/FBXL7/BRCA1/HUS1/CSNK1D/PSMF1/CNTRL/PSMA4/PSME4/RINT1/PSMC4/TUBB4…
GOBP_INTEGRIN_MEDIATED_SIGNALING_PATHWAY	GOBP_INTEGRIN_MEDIATED_SIGNALING_PATHWAY	GOBP_INTEGRIN_MEDIATED_SIGNALING_PATHWAY	97	0.609526	1.7492	1.09081e-09	3.37093e-08	1.87618e-08	5184	tags=60%, list=22%, signal=47%	TIMP1/FN1/COL3A1/ITGB1/ITGA5/ADAM9/PTN/CDC42/ZYX/PLEK/FLNA/CD63/MYH9/ITGB2/LIMS1/RCC2/NRP1/TLN1/SLC2A10/ITGB4/ISG15/NEDD9/ADAMTS1/ITGA3/HCK/FERMT3/FERMT2/ITGA1/ITGAV/LOXL3/CTNNA1/ITGB5/ITGAX/VAV3/BST1/CD47/PHACTR4/ITGA7/SYK/ITGB8/FGR/ITGAM/ITGAL/ITGA4/ITGA6/EMP2/ILK/ITGB1BP1/ZNF304/ABL1/CUL3/ITGA2/VAV1/PRKD1/NME2/PTPN11/ITGBL1/ITGAE
GOBP_TRANSLATIONAL_INITIATION	GOBP_TRANSLATIONAL_INITIATION	GOBP_TRANSLATIONAL_INITIATION	184	0.537496	1.58963	1.12154e-09	3.44914e-08	1.91971e-08	9406	tags=85%, list=40%, signal=51%	HSPB1/EIF4E/RPL11/NPM1/TMED2/EIF4G2/TPR/CCL5/DDX3X/RPS16/RPL26/RPS7/YTHDF2/NCK1/NCK2/ABCE1/RPL22/RPL14/PPP1R15A/RPL39/EIF3I/EIF3M/EIF1AX/PAIP2/RPL37/CSDE1/EIF1B/EIF2AK3/RPS18/RPL35A/RPS19/RPS26/RPS2/NCBP2/EIF1/EIF2AK1/RPS27/DENR/RPL31/EIF2S1/EIF2S2/RPL27/RPL36A/KHDRBS1/DNAJC3/EIF5/RPL23A/IMPACT/PAIP1/EIF3J/EIF4G1/PPP1R15B/YTHDF1/RPS8/EIF4A2/RPL32/RPS25/RPL19/MTOR/PPP1CA/RPS15A/RPL5/DDX1/UBA52/EIF…
GOBP_POSITIVE_REGULATION_OF_LEUKOCYTE_MIGRATION	GOBP_POSITIVE_REGULATION_OF_LEUKOCYTE_MIGRATION	GOBP_POSITIVE_REGULATION_OF_LEUKOCYTE_MIGRATION	121	0.581307	1.68927	1.13745e-09	3.48125e-08	1.93757e-08	4501	tags=48%, list=19%, signal=39%	SERPINE1/VEGFA/CD74/LGALS3/MMP14/CD99/RARRES2/PTN/CXCL10/C5AR1/RAC2/ANO6/MDK/ICAM1/TREM2/CCR1/RHOA/AIF1/C3AR1/PLVAP/CCL5/SWAP70/AKIRIN1/THBS4/GPSM3/THBS1/HMGB1/ADAM17/NCKAP1L/LGALS9/IL1R1/MIA3/RAC1/TNFRSF14/WNT5A/JAM2/PDGFD/IL6/MOSPD2/CSF1/CSF1R/LGMN/FADD/PTAFR/PYCARD/DOCK8/CALR/JAM3/ITGA4/C1QBP/CXCL14/CX3CR1/F2RL1/CCL20/APP/P2RX4/ITGA2/WNK1
GOBP_POSITIVE_REGULATION_OF_RESPONSE_TO_BIOTIC_STIMULUS	GOBP_POSITIVE_REGULATION_OF_RESPONSE_TO_BIOTIC_STIMULUS	GOBP_POSITIVE_REGULATION_OF_RESPONSE_TO_BIOTIC_STIMULUS	215	0.525772	1.56044	1.2329e-09	3.75532e-08	2.09012e-08	5928	tags=53%, list=25%, signal=40%	FCER1G/PLSCR1/HMGB2/IFI16/HLA-DRB1/PARP9/LY96/NMI/PSMB9/TYROBP/LYN/LSM14A/PLA2G5/PSMC2/PRKDC/CCL5/NLRC5/NRAS/HAVCR2/PSMB8/HMGB1/HSPD1/PSME2/HLA-F/HCK/TRIM5/MNDA/MR1/PSMA5/TAB2/MUC1/PSMD14/HLA-E/PSMD12/CUL1/HSP90AA1/AKIRIN2/WNT5A/RPS19/PSMB2/LY86/PSMD5/PRKACA/SKP1/PSMB4/PSMA3/NFKB1/CYBA/PRKCD/RELB/UBE2K/RIOK3/TBK1/GBP5/DDX60/PSME1/SFPQ/BCL10/SYK/MAP3K7/PSMF1/FADD/PSMA4/RAF1/PSME4/PSMC4/PYCARD/PSMD…
GOBP_REGULATION_OF_RESPONSE_TO_CYTOKINE_STIMULUS	GOBP_REGULATION_OF_RESPONSE_TO_CYTOKINE_STIMULUS	GOBP_REGULATION_OF_RESPONSE_TO_CYTOKINE_STIMULUS	157	0.558393	1.63873	1.26471e-09	3.81572e-08	2.12373e-08	5838	tags=61%, list=25%, signal=46%	SOCS3/CD74/CAV1/CASP4/CARD16/CXCR4/PARP9/TNFRSF1A/STAT1/HSPA1B/TLR2/LAPTM5/PTPRC/TREM2/CASP1/RUNX1/LSM14A/IFNGR2/TNFAIP3/IFNGR1/HIF1A/CCL5/PARP14/CASP8/NLRC5/TAX1BP1/ADAM17/IFIH1/RIPK1/YTHDF2/CARD8/SOCS1/HSPA1A/ABCE1/IL1R1/PTPN1/SPPL2A/SUMO1/CNOT7/CBFB/SH2B3/WNT5A/SAMHD1/TAF9/HIPK1/BIRC2/PTPN2/PTPN6/UBE2K/PXDN/TBK1/IL6/CSF1/ECM1/SYK/ELF1/MUL1/MAPK7/FADD/IL1RN/USP18/PYCARD/JAK1/ROBO1/VRK2/DDX58/DH…
GOCC_KINETOCHORE	GOCC_KINETOCHORE	GOCC_KINETOCHORE	124	0.584038	1.70002	1.26471e-09	3.81572e-08	2.12373e-08	6931	tags=71%, list=30%, signal=50%	CENPF/CCNB1/KIF2C/NDC80/NUF2/AURKB/BIRC5/ITGB3BP/DYNLT3/ZWINT/MAD2L1/CENPK/CENPA/HJURP/TPR/KNTC1/BUB1/BUB1B/NDE1/NEK2/DYNLL1/NUP107/PLK1/CENPW/SKA2/MEAF6/CENPH/CENPN/PPP1CC/MIS18BP1/DYNC1LI2/NUDCD2/ZNF207/CSNK1A1/NSL1/TTK/SUMO3/BOD1L1/KNSTRN/ZWILCH/DSN1/NUP37/SPDL1/ANAPC16/MIS12/SPC24/SKA1/CLIP1/CKAP5/DCTN2/SEC13/CENPQ/SKA3/CENPE/PPP1R12A/BOD1/XPO1/NUP160/SPAG5/NUP98/KIF18A/CHAMP1/CENPM/SMC1A/HNR…
GOBP_REGULATION_OF_CHROMOSOME_ORGANIZATION	GOBP_REGULATION_OF_CHROMOSOME_ORGANIZATION	GOBP_REGULATION_OF_CHROMOSOME_ORGANIZATION	250	0.509611	1.5192	1.36016e-09	4.08433e-08	2.27324e-08	8487	tags=67%, list=36%, signal=43%	VEGFA/UBE2C/CENPF/PTTG1/CDC20/PKIB/TOP2A/CCNB1/NDC80/CCT6A/TACC3/AURKB/RB1/ZWINT/MAD2L1/NEK6/DUSP1/TPR/SSBP1/KNTC1/LIF/HNRNPD/BUB1/DLGAP5/MCM2/UBE2N/BUB1B/PSMG2/NEK2/CCT8/PLK1/SMC5/EXOSC10/FBXO5/CCT5/CTNNB1/GNL3/CDC6/TRIP13/MUC1/ZNF207/FBXO4/BCL6/SNW1/DKC1/TTK/HNRNPA2B1/ING2/ESPL1/POT1/SFPQ/HNRNPA1/SPDL1/DHX36/HNRNPC/IL1B/BRCA1/CDCA5/PAXBP1/LRRK2/CTR9/MIER1/BECN1/RAD21/IK/MAD2L2/ATR/PAXIP1/XRCC1/…
GOBP_REGULATION_OF_CELL_CYCLE_G1_S_PHASE_TRANSITION	GOBP_REGULATION_OF_CELL_CYCLE_G1_S_PHASE_TRANSITION	GOBP_REGULATION_OF_CELL_CYCLE_G1_S_PHASE_TRANSITION	152	0.562673	1.64842	1.39198e-09	4.16025e-08	2.31549e-08	6620	tags=62%, list=28%, signal=45%	ANXA1/GPNMB/CCL2/GADD45A/CDK2/WEE1/PCNA/CDKN2C/CCNB1/CDK1/RPS27L/RB1/CDK4/AIF1/RDX/PRKDC/PLK3/GTSE1/EZH2/KANK2/AURKA/LSM10/ADAM17/DDX3X/CNOT11/PSME2/RPL26/ADAMTS1/CTDSP2/MDM2/CDC6/RPA2/MUC1/FAM83D/CNOT7/CDKN1A/CUL4A/PKD2/PTPN6/RBL2/TRIAP1/PSME1/CDK6/SLFN11/CHEK2/CDC73/EIF4G1/EGFR/ID2/CCND2/SUSD2/APPL2/ZNF655/FHL1/PSME3/CARM1/BTG2/CDC25C/CNOT4/CNOT1/TP53/CDKN2B/RFWD3/TFDP1/BAX/PLRG1/TMEM14B/CASP2/…
GOBP_REGULATION_OF_PROTEIN_MODIFICATION_BY_SMALL_PROTEIN_CONJUGATION_OR_REMOVAL	GOBP_REGULATION_OF_PROTEIN_MODIFICATION_BY_SMALL_PROTEIN_CONJUGATION_OR_REMOVAL	GOBP_REGULATION_OF_PROTEIN_MODIFICATION_BY_SMALL_PROTEIN_CONJUGATION_OR_REMOVAL	215	0.525013	1.55818	1.42379e-09	4.23545e-08	2.35735e-08	6974	tags=62%, list=30%, signal=44%	UBE2C/EGR1/CAV1/CDC20/HSPA1B/SPRY2/NMI/HSPA5/LAPTM5/RPL11/MAD2L1/RAB1A/TNFAIP3/ARRDC3/HIF1A/TGFBR1/DTX3L/FKBP1A/ARRDC4/UBE2N/PIAS3/DDX3X/ISG15/RPS7/PLK1/FBXO5/HSPA1A/CTNNB1/GNL3/TANK/TRIM21/FBXO4/HSP90AA1/FANCI/CRY1/RPS2/SKP1/BIRC2/UBE2I/UBE2S/PTTG1IP/DNAJA1/BMI1/UBA2/BCL10/HMG20B/RWDD3/PPIA/BRCA1/MUL1/LRRK2/CTR9/PEF1/U2AF2/TSPO/MAD2L2/LIMK1/MTOR/USP4/PAXIP1/RCHY1/AIMP2/RPL5/SQSTM1/ZC3H12A/ANGPT1…
GOCC_COLLAGEN_TRIMER	GOCC_COLLAGEN_TRIMER	GOCC_COLLAGEN_TRIMER	81	0.633713	1.79561	1.48891e-09	4.40857e-08	2.4537e-08	3323	tags=41%, list=14%, signal=35%	COL4A1/COL1A1/COL3A1/COL4A2/COL1A2/LUM/MSR1/COL6A2/COL5A2/C1QB/CTHRC1/C1QC/COL5A1/LOX/COL22A1/EMILIN2/DCN/COL8A1/COL6A3/COLEC12/COL6A1/COL11A1/C1QA/COL27A1/C1QTNF1/EMILIN1/COL12A1/COL5A3/COL18A1/C1QTNF6/COL9A3/COL8A2/COL14A1
GOBP_SIGNAL_TRANSDUCTION_IN_RESPONSE_TO_DNA_DAMAGE	GOBP_SIGNAL_TRANSDUCTION_IN_RESPONSE_TO_DNA_DAMAGE	GOBP_SIGNAL_TRANSDUCTION_IN_RESPONSE_TO_DNA_DAMAGE	121	0.579447	1.68387	1.50333e-09	4.43066e-08	2.466e-08	6722	tags=69%, list=29%, signal=50%	CD44/GADD45A/CD74/CDK2/PCNA/FOXM1/CCNB1/CDK1/SP100/BCL3/RPS27L/ZMPSTE24/PRKDC/DDX5/PLK3/GTSE1/AURKA/SNAI2/SPRED2/CNOT11/RPL26/PLK1/MDM2/DYRK3/TWIST1/MUC1/CNOT7/CDKN1A/DTL/RBL2/TRIAP1/SMYD2/CHEK1/PTTG1IP/SPRED1/CHEK2/BRCA1/RINT1/SNAI1/MAD2L2/BATF/ATR/PPM1D/PAXIP1/NBN/GRB2/CARM1/BRCC3/BTG2/CDC25C/CNOT4/PSMD10/CNOT1/TP53/EEF1E1/MAPK14/TFDP1/BAX/CDC5L/ABL1/CASP2/MYO6/PLAGL1/KDM1A/STK33/E2F1/E2F7/CNOT…
GOBP_ESTABLISHMENT_OF_ORGANELLE_LOCALIZATION	GOBP_ESTABLISHMENT_OF_ORGANELLE_LOCALIZATION	GOBP_ESTABLISHMENT_OF_ORGANELLE_LOCALIZATION	400	0.47226	1.42446	1.59878e-09	4.69026e-08	2.61048e-08	6820	tags=53%, list=29%, signal=38%	SERPINA1/HMOX1/CTSC/ITGB1/IL13RA2/CENPF/NUSAP1/GEM/SPRY1/TMEM230/SPRY2/CCNB1/RAC2/KIF2C/PSRC1/FNBP1L/MYO1B/NDC80/SEC24D/NUF2/DOCK7/AURKB/VAMP8/CDC42/LYN/CDCA8/KIFC1/ACTR3/MAD2L1/NPM1/RAB1A/MYH9/TMED2/CENPA/KPNB1/RAN/HIF1A/MX1/AP3S1/LMAN1/DYNLT1/RAB11A/BET1/UBE2B/DLGAP5/NDE1/BICD1/FAM91A1/TFG/WIPI1/SNAPIN/TMED10/NUP62/ACTN4/SEC22B/CTSZ/BTK/PLK1/LGALS9/LTV1/MX2/TMED9/ABCE1/SNX4/TCIRG1/FAM83D/YWHAZ/…
GOBP_SPINDLE_ORGANIZATION	GOBP_SPINDLE_ORGANIZATION	GOBP_SPINDLE_ORGANIZATION	168	0.54556	1.60922	1.64666e-09	4.80856e-08	2.67633e-08	6124	tags=58%, list=26%, signal=43%	CDC20/CCNB2/TPX2/MYBL2/HSPA1B/CCNB1/PSRC1/NDC80/NUF2/TACC3/AURKB/PRC1/KIFC1/LSM14A/FLNA/MYH9/RHOA/KIF23/NEK6/KIF4A/KPNB1/RAN/TPR/RAB11A/AURKA/DLGAP5/MAPRE1/SBDS/NEK2/NUP62/HAUS1/RCC1/PLK1/FBXO5/CENPH/HSPA1A/ASPM/TUBG1/ZNF207/TUBB/TTK/CHMP2B/EFHC1/CLTC/KIF11/ESPL1/CHMP5/LIMK2/KNSTRN/SMC3/HAUS5/RACGAP1/CHMP2A/CHEK2/CSNK1D/WRAP73/CKAP5/DCTN2/CHMP1B/HAUS8/GPSM2/RAE1/EFHC2/BORA/ARHGEF10/CENPE/STMN1/SP…
GOCC_VACUOLAR_MEMBRANE	GOCC_VACUOLAR_MEMBRANE	GOCC_VACUOLAR_MEMBRANE	390	0.472033	1.42284	1.87048e-09	5.43719e-08	3.02621e-08	9138	tags=64%, list=39%, signal=39%	ANXA2/HLA-DRA/HLA-DPA1/CP/CD74/IFITM3/HLA-DMA/HLA-DPB1/HLA-DRB1/CD68/LAPTM4A/CD164/HLA-DMB/AP1S2/CMTM6/HLA-DQA1/GLIPR1/MGST1/SH3GLB1/LAPTM5/GNAI3/DRAM2/RAP1B/FPR1/HLA-DOA/VAMP8/RPN2/VMP1/VASN/CD63/TMBIM1/DDOST/LAMP2/ECE1/DAB2/LAMTOR5/C3AR1/LITAF/ATP6V1G1/CYBRD1/DTX3L/NCSTN/RHEB/COL6A1/LAMTOR3/RAB7A/BST2/RRAGC/VAPA/WIPI1/SNAPIN/TMEM165/HLA-F/B4GALT1/TMEM59/CKAP4/SLC15A3/ENPEP/CTSA/ANPEP/HLA-DQB1/M…
GOBP_ACTIN_FILAMENT_ORGANIZATION	GOBP_ACTIN_FILAMENT_ORGANIZATION	GOBP_ACTIN_FILAMENT_ORGANIZATION	395	0.475992	1.43536	1.90245e-09	5.505e-08	3.06395e-08	5277	tags=42%, list=23%, signal=33%	S100A10/PDLIM1/ACTN1/TMSB4X/CALD1/IQGAP2/PLS3/SCIN/ARPC5/TPM4/RAC2/AVIL/CAPZA1/MYO1B/HSP90B1/HCLS1/RND3/ICAM1/TWF1/TMSB10/CDC42/CAPG/ZYX/GPR65/ACTR3/PLEK/FLNA/ARPC1B/RHOC/LIMA1/RHOA/AIF1/MYADM/RDX/PFN1/ARHGAP18/ARPC3/NRP1/CAPZB/CAPZA2/EPS8/TGFBR1/COTL1/SWAP70/ANG/WASF2/SDC4/LCP1/CYFIP1/VASP/GAS2L3/ARHGAP25/NCKAP1L/WDR1/NEDD9/PLEKHG2/INPPL1/NCK1/ARPC2/HCK/NCK2/FERMT2/SNX9/DSTN/PXN/RAC1/TMOD1/CTNNA…
GOBP_DNA_DEPENDENT_DNA_REPLICATION	GOBP_DNA_DEPENDENT_DNA_REPLICATION	GOBP_DNA_DEPENDENT_DNA_REPLICATION	145	0.562193	1.64553	2.06232e-09	5.94059e-08	3.30638e-08	8420	tags=79%, list=36%, signal=50%	PCNA/FAM111A/ZMPSTE24/RECQL/MCM3/TIMELESS/MGME1/SSBP1/MCM2/RPA3/BLM/FBXO5/CDC7/DBF4/CDC6/RPA2/MCM6/MCM4/DONSON/BCL6/CDC45/SAMHD1/RFC3/GMNN/CDK2AP1/RPA1/RAD51/BOD1L1/BAZ1A/EME1/WIZ/RFC4/GINS1/POLD3/GINS2/POLE3/DDX21/SLFN11/CHEK2/RFC5/RFC2/ORC6/METTL4/RFC1/TOPBP1/MCM5/ATR/NBN/LIG1/WDHD1/POLE2/TIPIN/RFWD3/MCMBP/HMGA1/GINS3/TERF1/ZNF830/ETAA1/ORC1/DSCC1/ALYREF/E2F7/PRIM2/SRPK2/GINS4/MCM7/MCM10/GEN1/W…
GOBP_NEGATIVE_REGULATION_OF_CYTOKINE_PRODUCTION	GOBP_NEGATIVE_REGULATION_OF_CYTOKINE_PRODUCTION	GOBP_NEGATIVE_REGULATION_OF_CYTOKINE_PRODUCTION	245	0.509781	1.51803	2.28613e-09	6.55563e-08	3.6487e-08	5974	tags=47%, list=26%, signal=35%	ANXA1/LTF/FN1/GPNMB/GBP1/ZFP36/TGFB2/TMSB4X/HMOX1/SRGN/SLC11A1/HLA-DRB1/CARD16/FCGR2B/VSIG4/NMI/LAPTM5/TWSG1/BCL3/PTPRC/TYROBP/LILRB4/TREM2/SERPINB1/FOXJ1/TRIB2/BTN2A2/TNFAIP3/SLC2A10/NLRC5/HERC5/RNF135/LEF1/FKBP1A/ANXA4/TAX1BP1/HAVCR2/ERRFI1/UBE2L6/INPP5D/BST2/THBS1/HMGB1/NCKAP1L/ISG15/BTK/IFIH1/HLA-F/TGFB1/LGALS9/HGF/CARD8/LILRB1/PCBP2/TWIST1/RAC1/BCL6/HDAC7/CD33/LRRC32/NFKB1/PTPN6/RELB/TBK1/IL…
GOCC_NUCLEAR_CHROMOSOME	GOCC_NUCLEAR_CHROMOSOME	GOCC_NUCLEAR_CHROMOSOME	204	0.524856	1.55605	2.3181e-09	6.61751e-08	3.68314e-08	7808	tags=66%, list=34%, signal=44%	PCNA/RBBP4/TOP2A/CCNB1/JUN/NDC80/NUF2/BIRC5/SMARCE1/CENPK/HDAC1/MCM3/BCAS2/CENPA/ACTL6A/TOP1/ANP32E/TIMELESS/BUB1/MCM2/BUB1B/HDAC2/NEK2/RPA3/RCC1/NCAPD2/BLM/PLK1/MIS18BP1/TUBG1/RPA2/MCM6/ING3/MCM4/MORF4L1/LRIF1/RPA1/RAD51/ING2/BAZ1A/EXOSC9/GINS1/UBE2I/POLD3/CHRAC1/GINS2/SMC3/POLE3/DSN1/CHEK1/SMARCAD1/SMC2/BRCA1/HUS1/TARDBP/SMARCA5/ORC6/PHF12/TRIM24/MIS12/RAD1/TOPBP1/RAD21/IK/MCM5/RSPH1/BRD4/WDHD1…
GOBP_NEGATIVE_REGULATION_OF_PROTEOLYSIS	GOBP_NEGATIVE_REGULATION_OF_PROTEOLYSIS	GOBP_NEGATIVE_REGULATION_OF_PROTEOLYSIS	256	0.503089	1.50027	2.50994e-09	7.13317e-08	3.97014e-08	7431	tags=53%, list=32%, signal=37%	TIMP1/LTF/SERPINA3/ANXA2/SERPINE1/CD44/SERPING1/VEGFA/SERPINH1/MMP9/SERPINA1/IFI16/PLAT/PTTG1/CARD16/PLAUR/TFPI/PROS1/SDCBP/PBK/C3/CAST/CSTA/RPL11/LXN/C4B/SERPINF1/PI3/SERPINB1/NGFR/C4A/SERPINB8/LAMTOR5/COL6A3/APLP2/TNFAIP8/SERPINA5/BST2/CRB2/TMED10/THBS1/DDX3X/BCL2L12/SERPINB6/CTSZ/TMEM59/RPS7/SLPI/HGF/DPEP1/CARD8/IFI6/EFNA1/PDCL3/TRIM21/TIMP2/RPS6KA1/GAPDH/TAF9/PRDX3/SPINK8/GPX1/TRIAP1/CSTB/USP…
GOBP_POSITIVE_REGULATION_OF_CELLULAR_PROTEIN_LOCALIZATION	GOBP_POSITIVE_REGULATION_OF_CELLULAR_PROTEIN_LOCALIZATION	GOBP_POSITIVE_REGULATION_OF_CELLULAR_PROTEIN_LOCALIZATION	273	0.497145	1.48725	2.66981e-09	7.55378e-08	4.20425e-08	6245	tags=51%, list=27%, signal=38%	MSN/LGALS3/ITGB1/WWTR1/IQGAP1/PARP9/PTN/SH3GLB1/CDK1/RAC2/NDC80/CCT6A/HCLS1/TYROBP/TREM2/FLNA/PDCD5/NGFR/RDX/LAMTOR5/LEPROT/ITGB2/RAN/TPR/CASP8/ECT2/DTX3L/LIF/GTSE1/RAB11A/ZIC1/CNPY4/BICD1/BAG3/NUP62/UBE2D3/YAP1/CCT8/TGFB1/PLK1/LARP7/ITGA3/FERMT2/CCT5/HYAL2/GNL3/RER1/EIF2AK3/YWHAQ/YWHAZ/DKC1/YWHAB/SMO/ARF6/PRKCD/EPHA2/LIMK2/STAC/EPHB2/MFF/NUTF2/PTPN9/TARDBP/MYO1C/RHOG/TFRC/EGFR/AKT2/MICALL2/ITGAM…
GOBP_POSITIVE_REGULATION_OF_HEMOPOIESIS	GOBP_POSITIVE_REGULATION_OF_HEMOPOIESIS	GOBP_POSITIVE_REGULATION_OF_HEMOPOIESIS	140	0.561611	1.64107	3.05349e-09	8.60111e-08	4.78717e-08	5608	tags=54%, list=24%, signal=41%	ANXA1/HLA-DRA/CD74/MMP14/HLA-DRB1/CA2/JUN/EVI2B/HCLS1/FOS/MDK/PTPRC/TYROBP/LILRB4/TREM2/RB1/RUNX1/CCR1/CD4/PRKDC/CASP8/CD86/IL18/TGFBR2/ZFP36L1/LIF/KLF10/LEF1/INPP5D/HMGB1/DUSP10/NCKAP1L/BTK/TGFB1/LGALS9/RIPK1/SOCS1/XBP1/SASH3/CD46/PNP/GNAS/BCL6/CBFB/HLX/IL4R/TRIB1/NFKBIZ/CSF1/SYK/CD83/FADD/FES/CD101/TMEM64/LILRB2/ZBTB1/CREB1/HAX1/RIPK2/GLI3/RARA/RUNX3/MALT1/RHOH/NOTCH2/IL15/ATP11C/IL2RA/AP3B1/TR…
GOBP_RESPONSE_TO_INTERLEUKIN_1	GOBP_RESPONSE_TO_INTERLEUKIN_1	GOBP_RESPONSE_TO_INTERLEUKIN_1	181	0.541609	1.60115	3.08546e-09	8.65289e-08	4.81598e-08	5738	tags=51%, list=25%, signal=39%	CHI3L1/ANXA1/CCL2/GBP1/GBP2/EGR1/TFPI/GBP3/PSMB9/MYD88/IL1RAP/ICAM1/PSMC2/SOX9/HIF1A/CCL5/AKAP12/PSMB8/HAS2/UBE2N/PSME2/LGALS9/CITED1/HYAL2/PSMA5/MAP3K8/TANK/TAB2/IL1R1/PSMD14/PSMD12/CUL1/CEBPB/CD47/TAF9/PSMB2/PSMD5/SKP1/PSMB4/PSMA3/NFKB1/UBE2V1/IL6/PSME1/IRAK4/HNMT/MAP3K7/IL1B/PSMF1/CD40/IL1RN/PSMA4/ADAMTS7/PSME4/PSMC4/PYCARD/PSMD11/PSMD7/VRK2/PSME3/SQSTM1/ZC3H12A/UBA52/PSMD8/PSMD10/PSMD6/CCL20/…
GOBP_RESPONSE_TO_TRANSFORMING_GROWTH_FACTOR_BETA	GOBP_RESPONSE_TO_TRANSFORMING_GROWTH_FACTOR_BETA	GOBP_RESPONSE_TO_TRANSFORMING_GROWTH_FACTOR_BETA	237	0.509855	1.51649	3.11744e-09	8.70421e-08	4.84455e-08	5974	tags=47%, list=26%, signal=35%	COL1A1/COL3A1/COL4A2/COL1A2/POSTN/TGFB2/CAV1/SPRY1/GDF15/ADAM9/SDCBP/LOX/ZFP36L2/CAV2/FMOD/SPRY2/JUN/HSPA5/TWSG1/FOS/ZYX/VASN/LTBP1/PDCD5/SOX9/RHOA/DAB2/LIMS1/CITED2/TGFBR1/ENG/TGFB1I1/SLC2A10/TGFBR2/ZFP36L1/PMEPA1/SMAD1/HDAC2/THBS1/ADAM17/SPRED2/TGFB1/MXRA5/ITGA3/CITED1/FERMT2/HSPA1A/HYAL2/HTRA3/LPXN/PXN/SKI/ITGB5/SNW1/ACVR1/EMILIN1/WNT5A/ING2/LRRC32/PDGFD/LEFTY2/CDH5/TGFB3/ROCK1/NREP/SPRED1/ITG…
GOBP_DNA_INTEGRITY_CHECKPOINT	GOBP_DNA_INTEGRITY_CHECKPOINT	GOBP_DNA_INTEGRITY_CHECKPOINT	144	0.561169	1.64245	3.18138e-09	8.84397e-08	4.92233e-08	6620	tags=66%, list=28%, signal=47%	GADD45A/CDK2/PCNA/CCNB1/CDK1/RPS27L/PRKDC/TIMELESS/PLK3/GTSE1/AURKA/CNOT11/RPL26/BLM/PLK1/TIPRL/MDM2/SYF2/CDC6/RPA2/MUC1/FBXO4/CNOT7/DONSON/RHNO1/CDKN1A/CDC45/FANCD2/DTL/CRY1/CUL4A/EME1/RBL2/TRIAP1/CHEK1/CHEK2/BRCA1/HUS1/RINT1/RAD1/TOPBP1/CLSPN/WDR76/RAD17/ATR/NBN/CARM1/BRCC3/BTG2/CDC25C/NEK11/CNOT4/CNOT1/TP53/MDC1/TIPIN/MSH2/MAPK14/RFWD3/TFDP1/BAX/CDC5L/CASP2/ZNF830/ETAA1/PLAGL1/ORC1/STK33/E2F1/…
GOBP_NUCLEAR_EXPORT	GOBP_NUCLEAR_EXPORT	GOBP_NUCLEAR_EXPORT	193	0.529215	1.56865	3.30959e-09	9.16038e-08	5.09844e-08	9152	tags=79%, list=39%, signal=48%	SRSF11/EIF4E/SP100/SRSF4/SRRM1/TXN/NPM1/SSB/RAN/TPR/EGR2/GTSE1/MAGOH/ANP32B/BAG3/NUP62/SRSF9/NUP107/TGFB1/ENY2/LTV1/SRSF3/FYTTD1/ABCE1/POM121/NSUN2/UPF3B/SRSF7/AGFG1/SRSF2/SDAD1/HNRNPA2B1/PRKACA/SLBP/NCBP2/THOC2/ZC3H11A/SRSF6/NXT1/HNRNPA1/XPOT/LSG1/KHDRBS1/NUP37/NUTF2/NUP205/IL1B/DDX19B/STRADB/U2AF2/IWS1/CALR/SRSF1/EIF5A/SEC13/DHX9/NCBP1/RAE1/YWHAE/EIF4A3/EMD/CSE1L/TP53/RIOK2/ALKBH5/XPO1/NUP160/N…
GOBP_PROTEIN_LOCALIZATION_TO_NUCLEUS	GOBP_PROTEIN_LOCALIZATION_TO_NUCLEUS	GOBP_PROTEIN_LOCALIZATION_TO_NUCLEUS	254	0.503351	1.50101	3.37385e-09	9.29782e-08	5.17493e-08	7518	tags=61%, list=32%, signal=42%	COL1A1/GBP2/WWTR1/PARP9/CDK1/SP100/KPNA2/BCL3/CCT6A/HCLS1/RPL11/LILRB4/TXN/FLNA/SOX9/NGFR/LAMTOR5/KPNB1/RAN/TPR/ECT2/DTX3L/STAT3/LIF/GTSE1/ARL2BP/ZIC1/BAG3/NUP62/YAP1/NUP107/CCT8/TGFB1/PLK1/LARP7/FERMT2/UFM1/CCT5/HYAL2/MDM2/ELAVL1/POM121/CTNNA1/EIF2AK3/FBXO4/CDKN1A/DKC1/MDFIC/SKP1/SUMO3/SMO/PRKCD/NOL8/TOR1AIP1/LIMK2/NXT1/PTTG1IP/NUTF2/E2F3/SYK/CD36/TOR1A/KPNA4/PKIG/TARDBP/LRRK2/TNPO1/TFRC/BBS4/CA…
GOBP_REGULATION_OF_LEUKOCYTE_MIGRATION	GOBP_REGULATION_OF_LEUKOCYTE_MIGRATION	GOBP_REGULATION_OF_LEUKOCYTE_MIGRATION	189	0.531063	1.57295	3.43812e-09	9.43407e-08	5.25077e-08	5009	tags=43%, list=22%, signal=34%	ANXA1/MSN/SERPINE1/VEGFA/CCL2/CD74/HMOX1/LGALS3/MMP14/CD99/RARRES2/PTN/CXCL10/C5AR1/MYD88/RAC2/ANO6/MDK/ICAM1/LYN/TREM2/CCR1/RHOA/AIF1/HOXA7/C3AR1/DUSP1/PLVAP/CCL5/SLAMF8/SWAP70/AKIRIN1/THBS4/GPSM3/THBS1/HMGB1/ADAM17/NCKAP1L/LGALS9/IL1R1/MIA3/RAC1/CD300A/BST1/TNFRSF14/EMILIN1/WNT5A/JAM2/PDGFD/IL33/IL6/MOSPD2/CSF1/CSF1R/ECM1/RHOG/LGMN/FADD/PTAFR/PYCARD/DOCK8/CALR/JAM3/ITGA4/C1QBP/CXCL14/DPP4/CX3CR…
GOBP_ACUTE_INFLAMMATORY_RESPONSE	GOBP_ACUTE_INFLAMMATORY_RESPONSE	GOBP_ACUTE_INFLAMMATORY_RESPONSE	88	0.615857	1.75604	3.50588e-09	9.57873e-08	5.33128e-08	3344	tags=39%, list=14%, signal=33%	SERPINA3/FN1/CD163/PLSCR1/SERPINA1/SAA1/F3/OSMR/VCAM1/TREM1/FCGR2B/S100A8/HAMP/C3/ANO6/ICAM1/SAA2/BTK/B4GALT1/EXT1/CNR1/HLA-E/PRCP/ACVR1/CEBPB/HP/EIF2AK1/IL6ST/IL6/APOL2/IL1B/OSM/HFE/NUPR1
GOBP_PROCESS_UTILIZING_AUTOPHAGIC_MECHANISM	GOBP_PROCESS_UTILIZING_AUTOPHAGIC_MECHANISM	GOBP_PROCESS_UTILIZING_AUTOPHAGIC_MECHANISM	496	0.455005	1.37825	3.6309e-09	9.83588e-08	5.47441e-08	9138	tags=60%, list=39%, signal=38%	HMOX1/IFI16/S100A8/HSPB1/SH3GLB1/GNAI3/DRAM2/DAP/FNBP1L/CTSK/S100A9/VAMP8/CASP3/TREM2/CASP1/HK2/VMP1/ZMPSTE24/RAB1A/LAMP2/DCN/LAMTOR5/EIF4G2/ATP6V1G1/HIF1A/TRIM22/STAT3/RHEB/PLK3/TOMM5/RAB8A/ITGB4/SRPX/LAMTOR3/MCL1/RAB7A/RRAGC/WIPI1/SNAPIN/BAG3/HMGB1/SEC22B/RGS19/DYNLL1/SPTLC1/TMEM59/HGF/CLU/TOMM6/TRIM5/XBP1/UFM1/ATP6V0E1/VTA1/TRIM21/TAB2/CTSA/LGALS8/TCIRG1/VDAC1/FEZ2/RAB12/MTDH/RAB5A/HSP90AA1/GA…
GOBP_REGULATION_OF_ADAPTIVE_IMMUNE_RESPONSE	GOBP_REGULATION_OF_ADAPTIVE_IMMUNE_RESPONSE	GOBP_REGULATION_OF_ADAPTIVE_IMMUNE_RESPONSE	147	0.557909	1.63374	3.6309e-09	9.83588e-08	5.47441e-08	5511	tags=51%, list=24%, signal=39%	ANXA1/HLA-DRA/B2M/SLC11A1/HLA-DRB1/HLA-B/FCGR2B/C3/SAMSN1/PTPRC/IRF1/LILRB4/HLA-A/CD48/CLCF1/FOXJ1/TNFAIP3/CD4/IL18/HAVCR2/HMGB1/TNFSF13B/HSPD1/DUSP10/BTK/HLA-F/TGFB1/LILRB1/MR1/SASH3/IL1R1/HLA-E/TNFSF13/LOXL3/PLA2G4A/BCL6/TNFRSF14/HLX/WAS/IL4R/PTPN6/RSAD2/IL6ST/IL33/IL6/NFKBIZ/HLA-H/MAP3K7/IL1B/CD40/TFRC/FADD/TNFRSF1B/HFE/PYCARD/MAD2L2/PAXIP1/ZBTB1/ZC3H12A/MSH2/EXOSC3/SLC15A4/IRF7/STX7/RIPK2/MLH…
GOBP_ENTRY_INTO_HOST	GOBP_ENTRY_INTO_HOST	GOBP_ENTRY_INTO_HOST	132	0.569419	1.66177	3.69516e-09	9.96755e-08	5.54769e-08	4500	tags=48%, list=19%, signal=39%	PLSCR1/CD74/IFITM3/CAV1/ITGB1/HLA-DRB1/PTX3/CXCR4/ITGA5/LGALS1/CAV2/HSPA1B/FUCA2/CDK1/ICAM1/VAMP8/SLC1A5/IFITM1/CTSL/SNX3/CD4/NRP1/EFNB2/IFITM2/TRIM22/CLEC5A/CD86/P4HB/DYNLT1/CIITA/LGALS9/TRIM5/HSPA1A/HYAL2/CTNNB1/CD46/TRIM21/ITGAV/ANPEP/ITGB5/TNFRSF14/CTNND1/XPR1/TRIM14/TRIM38/EPHA2/PPIA/CCR5/SCARB2/TFRC/EGFR/DAG1/CD55/GRB2/ZNF639/DPP4/KPNA3/SIGLEC1/TRIM34/NUP153/MET/WWP1/ITGA2/LAMP1
GOBP_REGULATION_OF_INFLAMMATORY_RESPONSE	GOBP_REGULATION_OF_INFLAMMATORY_RESPONSE	GOBP_REGULATION_OF_INFLAMMATORY_RESPONSE	281	0.495542	1.4835	3.88795e-09	1.04433e-07	5.8125e-08	8303	tags=56%, list=36%, signal=36%	ANXA1/SERPINE1/MMP9/PLA2G2A/SOCS3/TMSB4X/SAA1/CTSC/CASP4/HLA-DRB1/OSMR/NEAT1/TNFRSF1A/ALOX5/FCGR2B/S100A8/PBK/HAMP/TLR2/NMI/TNFAIP6/MYD88/C3/S100A9/MDK/PTPRC/VAMP8/LYN/TREM2/CASP1/ZYX/SERPINF1/RB1/MGST2/TNFAIP3/CCL5/SLAMF8/IL18/GPSM3/DUSP10/BTK/SBNO2/RIPK1/HGF/HCK/CNR1/HYAL2/SIGLEC10/IL1R1/SNX4/HLA-E/BCL6/BST1/FANCD2/CEBPB/WNT5A/CD47/RPS19/PSMB4/BIRC2/PTPN2/NFKB1/PRKCD/ABCC1/IL6ST/GPX1/IL33/IL6/C…
GOBP_COLLAGEN_FIBRIL_ORGANIZATION	GOBP_COLLAGEN_FIBRIL_ORGANIZATION	GOBP_COLLAGEN_FIBRIL_ORGANIZATION	51	0.689164	1.88684	3.98807e-09	1.06672e-07	5.93713e-08	2553	tags=55%, list=11%, signal=49%	COL1A1/COL3A1/AEBP1/SERPINH1/COL1A2/TGFB2/LUM/COL5A2/LOXL2/COL5A1/LOX/FMOD/LOXL1/FKBP10/RB1/EFEMP2/TGFBR1/DDR2/COL11A1/EXT1/MMP11/COLGALT1/LOXL3/EMILIN1/PXDN/COL12A1/COL5A3/PLOD3
GOCC_COPII_COATED_ER_TO_GOLGI_TRANSPORT_VESICLE	GOCC_COPII_COATED_ER_TO_GOLGI_TRANSPORT_VESICLE	GOCC_COPII_COATED_ER_TO_GOLGI_TRANSPORT_VESICLE	86	0.616096	1.75305	4.02049e-09	1.0709e-07	5.96035e-08	4352	tags=57%, list=19%, signal=46%	HLA-DRA/HLA-DPA1/B2M/SERPINA1/CD74/CTSC/HLA-DPB1/HLA-DRB1/HLA-B/HLA-DQA1/SEC24D/TMED5/HLA-C/HLA-A/TMED2/LMAN1/TMED10/SEC22B/CTSZ/ERGIC1/HLA-F/CNIH4/TMED9/ERGIC2/HLA-DQB1/HLA-E/SAR1B/SEC31A/YIPF5/TMED4/CNIH1/CD59/HLA-H/HLA-DRB5/USO1/MCFD2/PEF1/SEC23B/LMAN2L/SEC13/TEX261/FOLR1/TICAM2/APP/PDCD6/SEC24B/SEC24A/HLA-DQA2/KLHL12
GOBP_POSITIVE_REGULATION_OF_CATABOLIC_PROCESS	GOBP_POSITIVE_REGULATION_OF_CATABOLIC_PROCESS	GOBP_POSITIVE_REGULATION_OF_CATABOLIC_PROCESS	417	0.467212	1.41082	4.145e-09	1.0949e-07	6.09394e-08	9090	tags=60%, list=39%, signal=37%	MSN/ZFP36/HMOX1/CAV1/CTSC/APOC2/CDC20/ADAM9/ZFP36L2/HSPA1B/HAMP/SH3GLB1/LAPTM5/GNAI3/TREM2/PSMC2/SOX9/TRIB2/ECSCR/RNFT1/RDX/DAB2/DCN/TNFAIP3/SUMO2/HIF1A/TRIM22/DTX3L/ZFP36L1/PLK3/HNRNPD/TIPARP/RNF19A/AURKA/RAB7A/NFE2L2/BAG3/HMGB1/SEC22B/SPTLC1/TMEM59/PLK1/YTHDF2/CLU/TRIM5/HSPA1A/MDM2/SNX9/ZC3HAV1/TRIM21/TWIST1/VDAC1/PTPN1/SUMO1/MTDH/CNOT7/HSP90AA1/CSNK1A1/DTL/WNT5A/RNF19B/HNRNPR/FBXL5/TRIM14/TP53…
GOBP_RESPONSE_TO_STEROID_HORMONE	GOBP_RESPONSE_TO_STEROID_HORMONE	GOBP_RESPONSE_TO_STEROID_HORMONE	296	0.486608	1.45969	4.145e-09	1.0949e-07	6.09394e-08	6244	tags=43%, list=27%, signal=32%	ANXA1/IGFBP2/SPP1/COL1A1/ZFP36/MAOB/TGFB2/HMGB2/CAV1/TYMS/TFPI/PCNA/ADAM9/ADM/PTN/IGFBP7/LOX/ZFP36L2/CA2/EIF4E/TLR2/FOS/ICAM1/CASP3/SERPINF1/RUNX1/CYBB/HDAC1/DAB2/DUSP1/PAM/SPARC/CBX3/CNGA3/ENG/FBXO32/TGFBR2/ZFP36L1/DDX5/LEF1/IDH1/PMEPA1/FOSL1/ATP1A1/KANK2/ERRFI1/TAF7/THBS1/HMGB1/YAP1/SDC1/TGFB1/STC1/UFM1/BCHE/ARID1A/CBFB/REST/CDKN1A/GLB1/RBBP7/CRY1/MT-ND3/FIBIN/IL6/GJB2/PGRMC2/DNAJA1/HNMT/TGFB3/…
GOBP_PLATELET_AGGREGATION	GOBP_PLATELET_AGGREGATION	GOBP_PLATELET_AGGREGATION	55	0.678498	1.86843	4.30362e-09	1.1321e-07	6.30099e-08	2870	tags=47%, list=12%, signal=42%	PDPN/FN1/CLIC1/MYL12A/MYL9/HSPB1/ACTB/LYN/CD9/PLEK/FLNA/VCL/MYH9/STXBP3/TLN1/FERMT3/GNAS/C1QTNF1/RAP2B/SH2B3/ACTG1/PTPN6/PRKCD/SYK/PPIA/METAP1
GOBP_INTERLEUKIN_8_PRODUCTION	GOBP_INTERLEUKIN_8_PRODUCTION	GOBP_INTERLEUKIN_8_PRODUCTION	75	0.636736	1.79603	4.41528e-09	1.15669e-07	6.43788e-08	4564	tags=56%, list=20%, signal=45%	CHI3L1/ANXA1/SERPINE1/TMSB4X/CD74/F3/CD58/HSPA1B/TLR2/MYD88/F2R/BCL3/CD14/PTPRC/RAB1A/LAMTOR5/STAT3/ANXA4/CLEC7A/HMGB1/TLR1/LGALS9/RIPK1/HSPA1A/HYAL2/WNT5A/CD33/IL6/BCL10/SYK/DDIT3/IL1B/TLR3/FADD/PYCARD/CD2/DDX58/PRKD2/F2RL1/NOD1/PARK7/TLR7
GOBP_REGULATION_OF_ACTIN_FILAMENT_BASED_PROCESS	GOBP_REGULATION_OF_ACTIN_FILAMENT_BASED_PROCESS	GOBP_REGULATION_OF_ACTIN_FILAMENT_BASED_PROCESS	355	0.477829	1.43753	5.1732e-09	1.3497e-07	7.51207e-08	5277	tags=41%, list=23%, signal=33%	PDPN/S100A10/TMSB4X/ARHGDIB/CAV1/IQGAP2/IQGAP1/SCIN/ABRACL/ARPC5/RAC2/AVIL/CAPZA1/HCLS1/RND3/MDK/ICAM1/TWF1/TMSB10/CDC42/CAPG/GPR65/ACTR3/PLEK/FLNA/ARPC1B/RHOC/LIMA1/MYH9/RHOA/MYADM/RDX/PFN1/ARHGAP18/PAM/ARPC3/NRP1/CAPZB/CAPZA2/EPS8/PDGFA/TGFBR1/COTL1/SWAP70/ECT2/WASF2/SDC4/CNN2/CYFIP1/ATP1A1/BST2/VASP/RHOQ/NCKAP1L/WDR1/PLEKHG2/NCK1/ARPC2/HCK/STC1/NCK2/FERMT2/SNX9/CAMK2D/DSTN/IQGAP3/PXN/RAC1/TMOD…
GOBP_REGULATION_OF_EXTRINSIC_APOPTOTIC_SIGNALING_PATHWAY	GOBP_REGULATION_OF_EXTRINSIC_APOPTOTIC_SIGNALING_PATHWAY	GOBP_REGULATION_OF_EXTRINSIC_APOPTOTIC_SIGNALING_PATHWAY	142	0.553158	1.61719	5.36599e-09	1.39428e-07	7.76022e-08	6944	tags=63%, list=30%, signal=44%	TNFRSF12A/SERPINE1/HMGB2/HMOX1/LGALS3/CAV1/G0S2/HSPA1B/ATF3/SP100/PTPRC/ICAM1/FAS/LTBR/TMBIM1/TNFAIP3/TGFBR1/CASP8/SRPX/MCL1/THBS1/DDX3X/BCL2L12/YAP1/SNAI2/EYA2/RIPK1/HGF/IFI6/HSPA1A/HYAL2/ITGAV/PDIA3/ITPRIP/CTNNA1/GCLM/FAIM/ACVR1/TNFRSF10B/GPX1/BCL10/IL1B/BRCA1/STK3/MAPK7/FGFR1/FADD/RAF1/STRADB/PYCARD/ITM2C/PPP1CA/ITGA6/PSME3/RNF34/TNFSF10/TNFSF12/UNC5B/PAK2/PARK7/RFFL/EYA3/AKT1/EYA4/CTTN/CFLAR/…
GOBP_ESTABLISHMENT_OF_RNA_LOCALIZATION	GOBP_ESTABLISHMENT_OF_RNA_LOCALIZATION	GOBP_ESTABLISHMENT_OF_RNA_LOCALIZATION	188	0.530012	1.56947	5.49451e-09	1.42187e-07	7.91379e-08	9121	tags=79%, list=39%, signal=49%	ZFP36/YBX1/SRSF11/EIF4E/SRSF4/SRRM1/CETN2/NPM1/SSB/RAN/TPR/TGFBR2/ZFP36L1/IGF2BP2/RFTN1/MAGOH/ARC/NUP62/CETN3/SRSF9/NUP107/ENY2/IGF2BP3/LTV1/MX2/SRSF3/FYTTD1/ABCE1/POM121/NSUN2/UPF3B/SRSF7/AGFG1/SRSF2/SDAD1/HNRNPA2B1/SLBP/NCBP2/THOC2/MRPL18/ZC3H11A/SRSF6/SFPQ/NXT1/MVP/HNRNPA1/XPOT/LSG1/KHDRBS1/NUP37/NUTF2/NUP205/MYO1C/DDX19B/KHSRP/PNPT1/U2AF2/IWS1/FLOT1/SRSF1/NPIPA1/CKAP5/ATR/EIF5A/SEC13/DHX9/NCB…
GOBP_NEGATIVE_REGULATION_OF_IMMUNE_EFFECTOR_PROCESS	GOBP_NEGATIVE_REGULATION_OF_IMMUNE_EFFECTOR_PROCESS	GOBP_NEGATIVE_REGULATION_OF_IMMUNE_EFFECTOR_PROCESS	107	0.58804	1.69518	5.56433e-09	1.43411e-07	7.98191e-08	5721	tags=56%, list=25%, signal=42%	ANXA1/SERPING1/TGFB2/HMOX1/LGALS3/IL13RA2/HLA-B/FCGR2B/VSIG4/PTPRC/LILRB4/HLA-A/FOXJ1/PRKDC/TSPAN6/SLAMF8/HAVCR2/BST2/DUSP10/HLA-F/TGFB1/LGALS9/LILRB1/PCBP2/HLA-E/LOXL3/FGL2/BCL6/CD300A/CD47/RPS19/HLX/TMBIM6/IL4R/PTPN6/RIOK3/IL33/TGFB3/CD59/A2M/MUL1/HFE/C1QBP/MICA/CD55/CD84/ZC3H12A/ANGPT1/RNF26/GRN/TRAF3IP1/SERPINB9/DHX58/JAK3/IL2RA/MICB/THOC1/IL7R/TARBP2/PARP3
GOBP_MITOCHONDRION_ORGANIZATION	GOBP_MITOCHONDRION_ORGANIZATION	GOBP_MITOCHONDRION_ORGANIZATION	481	0.453416	1.37236	5.94435e-09	1.52588e-07	8.49265e-08	8751	tags=61%, list=38%, signal=39%	MMP9/SOD2/PLAUR/CAV2/JUN/SH3GLB1/RAC2/CTSK/RAB32/ACAA2/TREM2/HK2/MT-ATP8/PDCD5/TYMP/DCN/CYCS/LEPROT/HIF1A/MX1/MGME1/CASP8/SSBP1/TOMM5/LMAN1/DYNLT1/MT-ATP6/NDUFB4/WIPI1/NDUFC1/BAG3/UBE2D3/HSPD1/GGCT/MT-ND4/EYA2/HGF/IFI6/CLU/PMPCB/HSPA1A/MX2/MT-ND2/FAM162A/NDUFS5/TMEM126B/CHCHD3/NDUFA12/VDAC1/MEF2A/YWHAQ/NDUFB3/GCLM/YWHAZ/HSP90AA1/PRDX3/PRMT6/COX7A2L/MT-ND3/BNIP3L/YWHAB/IMMP2L/MPV17/MAP1LC3B/TMEM14…
GOBP_REGULATION_OF_LEUKOCYTE_MEDIATED_IMMUNITY	GOBP_REGULATION_OF_LEUKOCYTE_MEDIATED_IMMUNITY	GOBP_REGULATION_OF_LEUKOCYTE_MEDIATED_IMMUNITY	181	0.537031	1.58762	6.13714e-09	1.56904e-07	8.73287e-08	5721	tags=50%, list=25%, signal=38%	HLA-DRA/B2M/HMOX1/IL13RA2/HLA-DRB1/HLA-B/FCGR2B/RAC2/C3/PTPRC/TYROBP/ICAM1/VAMP8/LILRB4/LYN/HLA-A/CLCF1/FOXJ1/ITGB2/IL18/CLEC7A/HAVCR2/BST2/HMGB1/HSPD1/BTK/HLA-F/TGFB1/LGALS9/LILRB1/MR1/SASH3/IL1R1/SNX4/HLA-E/TNFSF13/BCL6/CD300A/WAS/IL4R/PTPN6/RSAD2/IL6/DDX21/SYK/HLA-H/MAP3K7/DHX36/IL1B/TLR3/CD40/TFRC/FADD/VAMP7/FGR/PTAFR/FES/TNFRSF1B/HFE/ITGAM/MAD2L2/SCIMP/PAXIP1/MICA/CD84/CADM1/DDX58/ZBTB1/MSH2…
GOBP_GRANULOCYTE_MIGRATION	GOBP_GRANULOCYTE_MIGRATION	GOBP_GRANULOCYTE_MIGRATION	124	0.575468	1.67507	6.26566e-09	1.59549e-07	8.88009e-08	5600	tags=50%, list=24%, signal=38%	ANXA1/FCER1G/CCL2/TGFB2/SAA1/CD74/LGALS3/CD99/RARRES2/S100A8/CXCL10/C5AR1/MYD88/RAC2/S100A9/MDK/C3AR1/ITGB2/CCL5/SLAMF8/AKIRIN1/PPIB/CKLF/THBS4/THBS1/NCKAP1L/WDR1/DPEP1/ITGA1/HRH1/IL1R1/RAC1/CD300A/VAV3/BST1/CSF3R/SRP54/MOSPD2/IRAK4/CSF1/CSF1R/SYK/PPIA/RHOG/JAM3/C1QBP/DPP4/CCL20/CXCL2/CXCL9/JAGN1/VAV1/PREX1/RHOH/EDN1/SCG2/CXADR/PIK3CD/PDE4B/CXCL11/CXCL1/PTGER4
GOMF_GTPASE_ACTIVITY	GOMF_GTPASE_ACTIVITY	GOMF_GTPASE_ACTIVITY	281	0.493493	1.47736	6.45845e-09	1.63803e-07	9.11686e-08	5401	tags=46%, list=23%, signal=35%	GNG5/GBP1/TUBA1C/GBP2/RGS1/ARHGDIB/DIRAS3/GEM/RGS16/RAB13/GBP3/RAP1A/RAC2/GNAI3/RAB34/ARF4/ARL4C/RAP1B/RAB32/RND3/CDC42/TUBA1B/RHOC/TUBB6/RAB1A/RHOA/RHOJ/RAN/MX1/RHEB/RAB8A/NRAS/RIT1/RAB42/RAB11A/RGS10/RAB7A/RGS2/RALA/RRAGC/RRAS/RAB9A/TUBA1A/DDX3X/RGS19/ARL1/RHOQ/GNG10/MX2/GNL2/TUBG1/GNAS/RAC1/GNA13/RAB12/RAB5A/RAP2B/RAP2C/TUBB/GSPT1/GPN1/ATL3/SAR1B/GNB1/RGS5/ARF6/GNA12/GBP5/SRP54/RAB8B/RGS3/RAB1…
GOCC_MHC_PROTEIN_COMPLEX	GOCC_MHC_PROTEIN_COMPLEX	GOCC_MHC_PROTEIN_COMPLEX	21	0.843243	2.0956	6.97227e-09	1.76133e-07	9.80312e-08	2645	tags=90%, list=11%, signal=80%	HLA-DRA/HLA-DPA1/B2M/CD74/HLA-DMA/HLA-DPB1/HLA-DRB1/HLA-B/HLA-DMB/HLA-DQA1/HLA-DOA/HLA-C/HLA-A/HLA-F/MR1/HLA-DQB1/HLA-E/HLA-H/HLA-DRB5
GOBP_REGULATION_OF_CHROMOSOME_SEPARATION	GOBP_REGULATION_OF_CHROMOSOME_SEPARATION	GOBP_REGULATION_OF_CHROMOSOME_SEPARATION	67	0.647574	1.80914	7.45662e-09	1.87624e-07	1.04427e-07	5813	tags=69%, list=25%, signal=52%	PLSCR1/UBE2C/CENPF/PTTG1/CDC20/CCNB1/NDC80/TACC3/AURKB/RB1/ZWINT/MAD2L1/NEK6/DUSP1/TPR/KNTC1/BUB1/DLGAP5/BUB1B/PSMG2/PLK1/FBXO5/CDC6/TRIP13/ZNF207/TTK/ESPL1/SPDL1/RAD21/IK/MAD2L2/CENPE/RIOK2/CDC23/CDC26/CSNK2A2/CUL3/ZW10/ANAPC4/ANAPC7/BUB3/CSNK2A1/GEN1/PCID2/NSMCE2/CDC16
GOCC_INTRINSIC_COMPONENT_OF_ENDOPLASMIC_RETICULUM_MEMBRANE	GOCC_INTRINSIC_COMPONENT_OF_ENDOPLASMIC_RETICULUM_MEMBRANE	GOCC_INTRINSIC_COMPONENT_OF_ENDOPLASMIC_RETICULUM_MEMBRANE	147	0.553358	1.62041	7.55598e-09	1.89376e-07	1.05402e-07	6565	tags=58%, list=28%, signal=42%	HLA-DRA/HLA-DPA1/B2M/CD74/HLA-DPB1/HLA-DRB1/HLA-B/TRAM1/HLA-DQA1/HSPA5/TMCO1/HLA-C/HLA-A/ZMPSTE24/TAP1/ELOVL5/SPCS1/ERGIC1/HLA-F/EXT1/TRAM2/CANX/PIGT/PDIA3/PIGK/HLA-DQB1/HLA-E/SPPL2A/EIF2AK3/ESYT1/SEC61A1/PKD2/INSIG2/ELOVL2/XXYLT1/ELOVL1/DERL2/HLA-H/HLA-DRB5/KTN1/DPAGT1/CALR/ARL6IP1/EMC3/GRAMD1A/EMC1/EMC7/TEX261/EDEM1/SLC35B1/RRBP1/SLC35B3/SYVN1/DERL1/SEC62/BFAR/AMFR/AUP1/UBXN8/HLA-DQA2/ATF6B/TME…
GOBP_COLLAGEN_METABOLIC_PROCESS	GOBP_COLLAGEN_METABOLIC_PROCESS	GOBP_COLLAGEN_METABOLIC_PROCESS	85	0.617509	1.75612	8.20998e-09	2.0496e-07	1.14075e-07	4832	tags=52%, list=21%, signal=41%	VIM/COL1A1/SERPINH1/COL1A2/MMP9/MMP14/ITGB1/CTSS/MRC2/COL5A1/RAP1A/F2R/CTSK/MMP2/MFAP4/RUNX1/CTSB/CTSL/HIF1A/ENG/ERRFI1/HDAC2/CIITA/TGFB1/TRAM2/MMP11/MMP19/FAP/MMP7/EMILIN1/IL6/RCN3/PHYKPL/TGFB3/PLOD3/PDGFRB/CTSD/PEPD/CBX8/COL15A1/ADAMTS14/ITGA2/PPARD/FURIN
GOBP_ANAPHASE_PROMOTING_COMPLEX_DEPENDENT_CATABOLIC_PROCESS	GOBP_ANAPHASE_PROMOTING_COMPLEX_DEPENDENT_CATABOLIC_PROCESS	GOBP_ANAPHASE_PROMOTING_COMPLEX_DEPENDENT_CATABOLIC_PROCESS	76	0.625196	1.76768	8.33094e-09	2.07167e-07	1.15304e-07	6100	tags=74%, list=26%, signal=55%	UBE2C/PTTG1/CDK2/CDC20/CCNB1/PSMB9/CDK1/AURKB/PSMC2/MAD2L1/AURKA/PSMB8/BUB1B/PSME2/PLK1/FBXO5/PSMA5/PSMD14/PSMD12/ANAPC10/PSMB2/PSMD5/PSMB4/PSMA3/UBE2S/PSME1/ANAPC16/PSMF1/PSMA4/PSME4/PSMC4/PSMD11/PSMD7/PSME3/UBA52/PSMD8/PSMD10/CDC23/CDC26/PSMD6/PSMD2/CUL3/UBC/UBE2D1/UBE2E1/UBB/ANAPC4/ANAPC7/BUB3/PSMC1/PSMB1/PSMA7/PSMD9/CDC16/RPS27A/CDC27
GOBP_NEGATIVE_REGULATION_OF_INTRACELLULAR_SIGNAL_TRANSDUCTION	GOBP_NEGATIVE_REGULATION_OF_INTRACELLULAR_SIGNAL_TRANSDUCTION	GOBP_NEGATIVE_REGULATION_OF_INTRACELLULAR_SIGNAL_TRANSDUCTION	445	0.456583	1.38124	8.58925e-09	2.11935e-07	1.17958e-07	8879	tags=60%, list=38%, signal=38%	CD44/GBP1/MMP9/TGFB2/SOD2/TMSB4X/CD74/CAV1/YBX3/PLAUR/SPRY1/RCAN1/STAT1/FOXM1/HSPB1/SPRY2/PBK/ATF3/DUSP6/NMI/SPRY4/PTPRC/LILRB4/LYN/PLEK/HDAC1/MYADM/DUSP1/TNFAIP3/TSPAN6/LITAF/HIF1A/CASP8/DUSP14/ACKR3/LIF/TPT1/MCL1/UBE2B/ERRFI1/RGS2/TXNDC12/NFE2L2/THBS1/NUP62/DDX3X/BCL2L12/SNAI2/SPRED2/ARHGAP25/DUSP10/RIPK1/FBP1/DUSP5/CARD8/ITGA3/CLU/STK38/XBP1/EFNA1/HSPA1A/HYAL2/MDM2/MAP2K3/CHRNA9/TANK/AIDA/DYRK…
GOBP_T_CELL_DIFFERENTIATION	GOBP_T_CELL_DIFFERENTIATION	GOBP_T_CELL_DIFFERENTIATION	226	0.508688	1.51293	8.58925e-09	2.11935e-07	1.17958e-07	6218	tags=49%, list=27%, signal=36%	ANXA1/HLA-DRA/FCER1G/B2M/CD74/EGR1/HLA-DRB1/ZFP36L2/BCL3/MDK/HLA-DOA/PTPRC/IRF1/LILRB4/RUNX1/FZD7/FOXJ1/CTSL/CD4/PRKDC/STAT3/CD86/IL18/TGFBR2/ZFP36L1/LEF1/HMGB1/ADAM17/GPR183/DUSP10/NCKAP1L/LGALS9/SOCS1/MAFB/XBP1/MR1/SASH3/CD46/RPL22/PNP/TCIRG1/SP3/LOXL3/FGL2/BCL6/CBFB/FANCD2/HLX/PTPN2/IL4R/DOCK2/RELB/CD3E/RSAD2/IL6/NFKBIZ/SYK/IL1B/CD83/FADD/LILRB2/BATF/MTOR/GPR89B/LIG4/CD2/ZBTB1/ZC3H12A/DLL4/TP5…
GOMF_CHROMATIN_BINDING	GOMF_CHROMATIN_BINDING	GOMF_CHROMATIN_BINDING	498	0.450322	1.36391	9.23505e-09	2.2699e-07	1.26337e-07	8420	tags=57%, list=36%, signal=37%	GADD45A/EGR1/CENPF/SMC4/CKS2/PCNA/RBBP4/TOP2A/HMGN4/STAT1/HMGN2/ACTB/FOS/SMARCE1/HMGN1/UBE2T/ATF5/NPM1/HDAC1/SOX9/CENPA/NCAPH/ACTL6A/TOP1/RAN/TPR/CITED2/MBD2/FOSL2/SSBP1/POLR2B/STAT3/EGR2/DDX5/HNRNPD/HMGN3/LEF1/EZH2/HOXD10/HDAC2/NUP62/ACTN4/DNAJC2/YAP1/RCC1/NCAPD2/SBNO2/ENY2/GTF2B/CITED1/CTNNB1/TOP2B/SP3/MEF2A/PHC2/BCL6/ARID1A/REST/CDC45/CEBPB/BRD2/SMARCA1/GMNN/PRMT6/RAD51/ATAD2/ING2/MBD6/NFKB1/P…
GOBP_POSITIVE_REGULATION_OF_MYELOID_CELL_DIFFERENTIATION	GOBP_POSITIVE_REGULATION_OF_MYELOID_CELL_DIFFERENTIATION	GOBP_POSITIVE_REGULATION_OF_MYELOID_CELL_DIFFERENTIATION	88	0.608096	1.73391	9.50286e-09	2.32674e-07	1.29501e-07	3966	tags=50%, list=17%, signal=42%	HMGB2/CD74/HLA-DRB1/STAT1/SCIN/HSPA1B/CA2/JUN/EVI2B/HCLS1/FOS/TYROBP/TREM2/RB1/RUNX1/CCR1/CD4/PRKDC/HIF1A/CASP8/STAT3/ZFP36L1/LIF/KLF10/LEF1/INPP5D/HMGB1/HOXA5/NCKAP1L/ISG15/FAM210B/TGFB1/RIPK1/HSPA1A/GNAS/TRIB1/CSF1/FADD/FES/CD101/TMEM64/CREB1/MAPK14/HAX1
GOBP_REGULATION_OF_BINDING	GOBP_REGULATION_OF_BINDING	GOBP_REGULATION_OF_BINDING	324	0.479595	1.44034	9.75169e-09	2.37852e-07	1.32382e-07	6930	tags=51%, list=30%, signal=36%	ANXA2/S100A10/MMP9/B2M/HMGB2/TMSB4X/HMOX1/IFI16/CAV1/CARD16/PLAUR/PARP9/CTHRC1/SLN/LOX/JUN/ACTB/SP100/BCL3/RPL11/AURKB/CDC42/TXN/RB1/ZMPSTE24/DAB2/LAMTOR5/RAN/HJURP/NRP1/MBD2/TGFBR1/DTX3L/LIF/CEBPG/LEF1/FKBP1A/AURKA/MAPRE1/HDAC2/SNAPIN/NEK2/HMGB1/CTSZ/TGFB1/PLK1/SLPI/GTF2B/CTNNB1/TRIM21/TWIST1/PCBD1/SKI/DPH3/SUMO1/CSNK1A1/CDKN1A/PHLDA2/WNT5A/GMNN/PRKACA/SUMO3/NES/TMBIM6/SMO/PRKCD/PLXND1/EIF2S1/GZ…
GOBP_POSITIVE_REGULATION_OF_LEUKOCYTE_PROLIFERATION	GOBP_POSITIVE_REGULATION_OF_LEUKOCYTE_PROLIFERATION	GOBP_POSITIVE_REGULATION_OF_LEUKOCYTE_PROLIFERATION	130	0.559894	1.6326	1.001e-08	2.4322e-07	1.3537e-07	5206	tags=50%, list=22%, signal=39%	ANXA1/IGFBP2/HLA-DPA1/CD74/HLA-DPB1/VCAM1/HLA-DMB/MYD88/PTPRC/LYN/HLA-A/CLCF1/CD276/AIF1/CD4/CCL5/CD86/IL18/TGFBR2/HAVCR2/BST2/HMGB1/TNFSF13B/GPR183/NCKAP1L/LGALS9/NCK1/NCK2/SASH3/CD46/PNP/HLA-E/BCL6/VAV3/BST1/CDKN1A/IGF2/CD3E/IL6ST/IL6/CSF1/CSF1R/SYK/EFNB1/IL1B/HES1/CD40/TFRC/FADD/PYCARD/LILRB2/PDCD1LG2/CD55/FLT3LG/RIPK2/NFATC2/JAK3/IRS2/IL15/ICOSLG/IL2RA/TRAF6/CLECL1/EBI3/CD274
GOBP_POSITIVE_REGULATION_OF_T_CELL_PROLIFERATION	GOBP_POSITIVE_REGULATION_OF_T_CELL_PROLIFERATION	GOBP_POSITIVE_REGULATION_OF_T_CELL_PROLIFERATION	87	0.612027	1.74284	1.01493e-08	2.45667e-07	1.36732e-07	5206	tags=56%, list=22%, signal=44%	ANXA1/IGFBP2/HLA-DPA1/HLA-DPB1/VCAM1/HLA-DMB/PTPRC/HLA-A/CD276/AIF1/CD4/CCL5/CD86/IL18/TGFBR2/HAVCR2/HMGB1/TNFSF13B/NCKAP1L/LGALS9/NCK1/NCK2/SASH3/CD46/PNP/HLA-E/IGF2/CD3E/IL6ST/IL6/SYK/EFNB1/IL1B/HES1/TFRC/FADD/PYCARD/LILRB2/PDCD1LG2/CD55/RIPK2/JAK3/IL15/ICOSLG/IL2RA/TRAF6/CLECL1/EBI3/CD274
GOBP_NUCLEAR_TRANSCRIBED_MRNA_CATABOLIC_PROCESS	GOBP_NUCLEAR_TRANSCRIBED_MRNA_CATABOLIC_PROCESS	GOBP_NUCLEAR_TRANSCRIBED_MRNA_CATABOLIC_PROCESS	198	0.518803	1.5378	1.02683e-08	2.47607e-07	1.37812e-07	7019	tags=64%, list=30%, signal=45%	ZFP36/ZFP36L2/PNRC2/RPL11/SSB/XRN2/ZFP36L1/DDX5/MAGOH/RPS16/PATL1/CNOT11/RPL26/RPS7/EXOSC10/RPL22/LSM1/RPL14/RPL39/UPF3B/RPL37/CSDE1/CNOT7/RPS18/RPL35A/GSPT1/RPS19/RPS26/RPS2/THRAP3/LSM5/NCBP2/RPS27/TOB1/EXOSC9/LSM6/ETF1/RPL31/RPL27/RPL36A/RPL23A/DHX36/PPP2CA/EIF4G1/RPS8/HELZ2/RPL32/RPS25/RPL19/RPS15A/RPL5/ZC3H12A/BTG2/UBA52/NCBP1/RPS20/RPS3A/EIF4A3/CNOT4/CNOT1/EXOSC3/TTC37/RPL28/MAGOHB/EXOSC8/PA…
GOBP_POSITIVE_REGULATION_OF_INTERLEUKIN_8_PRODUCTION	GOBP_POSITIVE_REGULATION_OF_INTERLEUKIN_8_PRODUCTION	GOBP_POSITIVE_REGULATION_OF_INTERLEUKIN_8_PRODUCTION	51	0.68001	1.86178	1.06222e-08	2.55172e-07	1.42022e-07	4869	tags=69%, list=21%, signal=54%	SERPINE1/CD74/F3/CD58/HSPA1B/TLR2/MYD88/F2R/CD14/LAMTOR5/STAT3/CLEC7A/HMGB1/TLR1/LGALS9/RIPK1/HSPA1A/HYAL2/WNT5A/IL6/BCL10/SYK/DDIT3/IL1B/TLR3/FADD/PYCARD/CD2/DDX58/PRKD2/F2RL1/NOD1/PARK7/TLR7/TLR5
GOBP_LEUKOCYTE_CHEMOTAXIS	GOBP_LEUKOCYTE_CHEMOTAXIS	GOBP_LEUKOCYTE_CHEMOTAXIS	195	0.519533	1.54018	1.0785e-08	2.58109e-07	1.43657e-07	5537	tags=46%, list=24%, signal=35%	ANXA1/SERPINE1/FCER1G/VEGFA/CCL2/TGFB2/SAA1/CD74/LGALS3/CXCR4/RARRES2/PTN/ALOX5/S100A8/CXCL10/C5AR1/RAC2/ANO6/S100A9/MDK/LYN/CCR1/AIF1/C3AR1/DUSP1/ITGB2/CCL5/SLAMF8/SWAP70/AKIRIN1/PPIB/CKLF/THBS4/GPSM3/CXCL16/SBDS/THBS1/HMGB1/ADAM17/GPR183/NCKAP1L/LGALS9/DPEP1/LYST/ITGA1/HRH1/RAC1/MSMP/VAV3/BST1/WNT5A/RPS19/CSF3R/HSD3B7/IL6/SRP54/PDGFB/MOSPD2/CSF1/CSF1R/SYK/PPIA/CCR5/LGMN/CALR/JAM3/C1QBP/CXCL14/I…
GOBP_FC_EPSILON_RECEPTOR_SIGNALING_PATHWAY	GOBP_FC_EPSILON_RECEPTOR_SIGNALING_PATHWAY	GOBP_FC_EPSILON_RECEPTOR_SIGNALING_PATHWAY	110	0.581889	1.68171	1.09141e-08	2.59251e-07	1.44293e-07	5738	tags=60%, list=25%, signal=45%	FCER1G/IGKC/IGLC3/IGLC2/IGLC1/PSMB9/JUN/LCP2/FOS/LYN/PSMC2/SHC1/PSMB8/BTK/PSME2/PSMA5/TAB2/PSMD14/RAC1/PSMD12/CUL1/VAV3/LAT2/PLCG1/PSMB2/PSMD5/SKP1/PSMB4/PSMA3/NFKB1/PSME1/VAV2/BCL10/SYK/MAP3K7/PSMF1/PSMA4/NFATC1/PSME4/PSMC4/PSMD11/PSMD7/CALM1/PSME3/GRB2/PAK2/PSMD8/IGLV1-51/PSMD10/PSMD6/MAP3K1/PLCG2/TAB3/PSMD2/IKBKB/VAV1/NFATC2/MALT1/PIK3CA/PSMC1/SOS1/TRAF6/PSMB1/PSMA7/PSMD9/CHUK
GOBP_REGULATION_OF_INTRACELLULAR_TRANSPORT	GOBP_REGULATION_OF_INTRACELLULAR_TRANSPORT	GOBP_REGULATION_OF_INTRACELLULAR_TRANSPORT	316	0.478643	1.43661	1.09141e-08	2.59251e-07	1.44293e-07	7167	tags=55%, list=31%, signal=39%	ANXA2/MSN/SCP2/SH3GLB1/RAC2/SP100/HCLS1/CDC42/TXN/FLNA/PDCD5/RDX/DAB2/SNX3/LEPROT/ITGB2/RAN/TPR/CASP8/ECT2/PLK3/GTSE1/LMAN1/LCP1/ZIC1/ANP32B/BAG3/NUP62/UBE2D3/EHD2/TGFB1/UFM1/HYAL2/MX2/PPP1CC/NSUN2/PTPN1/EDEM2/YWHAQ/YWHAZ/UBE2J1/MDFIC/SAR1B/PRKACA/BNIP3L/NCBP2/YWHAB/SMO/YIPF5/PRKCD/OS9/KHDRBS1/DERL2/MFF/PDCD10/NUTF2/CD36/IL1B/PKIG/TARDBP/MYO1C/LRRK2/MAP1B/AKT2/RINT1/GAS1/MICALL2/ITGAM/IWS1/TM9SF4…
GOBP_RESPONSE_TO_ENDOPLASMIC_RETICULUM_STRESS	GOBP_RESPONSE_TO_ENDOPLASMIC_RETICULUM_STRESS	GOBP_RESPONSE_TO_ENDOPLASMIC_RETICULUM_STRESS	270	0.49539	1.48127	1.18182e-08	2.78648e-07	1.55089e-07	6557	tags=55%, list=28%, signal=40%	CCL2/CAV1/CASP4/PDIA4/ALOX5/FCGR2B/ATF3/JUN/PDIA5/HSPA5/FBXO17/HSP90B1/DNAJB11/TMCO1/PDIA6/MANF/SEC61B/UBXN4/TMED2/RNFT1/SHC1/TLN1/P4HB/TMX1/DNAJC10/SRPX/THBS4/TXNDC12/NFE2L2/WIPI1/THBS1/DDX3X/EXTL2/NCK1/CLU/NCK2/XBP1/UFM1/CANX/CTDSP2/HSPA1A/KDELR3/ERP44/PDIA3/PPP1R15A/CCDC47/SSR1/PTPN1/GORASP2/EDEM2/EIF2AK3/UBE2J1/CEBPB/DNAJB9/SEC31A/TMBIM6/PTPN2/UBE2K/TNFRSF10B/EIF2S1/OS9/JKAMP/RCN3/DERL2/NRBF2…
GOCC_MITOTIC_SPINDLE	GOCC_MITOTIC_SPINDLE	GOCC_MITOTIC_SPINDLE	141	0.549216	1.60489	1.18182e-08	2.78648e-07	1.55089e-07	6124	tags=57%, list=26%, signal=43%	NUSAP1/GEM/TPX2/CDK1/TACC3/AURKB/PRC1/CDC42/CAPG/KIFC1/LSM14A/MAD2L1/KIF23/RCC2/TPR/ECT2/AURKA/MAPRE1/NUP62/HAUS1/DYNLL1/PLK1/CDC7/CDC6/ASPM/TUBG1/NUDCD2/FAM83D/KIF18B/EML4/PTPN7/PKD2/SMC6/EFHC1/CLTC/KIF11/ESPL1/CKAP2L/LIMK2/KNSTRN/SMC3/HAUS5/YPEL5/RACGAP1/CNTRL/SKA1/IQCB1/WRAP73/IK/HAUS8/GPSM2/RAE1/EFHC2/CEP170/SKA3/CENPE/DIAPH1/SPAG5/STAG1/KIF18A/EPB41/HAUS3/CUL3/SMC1A/HNRNPU/MAP9/BCCIP/NCOR1/C…
GOBP_REGULATION_OF_PEPTIDYL_TYROSINE_PHOSPHORYLATION	GOBP_REGULATION_OF_PEPTIDYL_TYROSINE_PHOSPHORYLATION	GOBP_REGULATION_OF_PEPTIDYL_TYROSINE_PHOSPHORYLATION	218	0.508922	1.51122	1.23349e-08	2.89756e-07	1.61271e-07	4130	tags=39%, list=18%, signal=33%	CD44/VEGFA/SOCS3/CD74/CAV1/IQGAP1/PARP9/ITGA5/TNFRSF1A/SAMSN1/HCLS1/PTPRC/ICAM1/LILRB4/LYN/TREM2/CLCF1/SHC1/ITGB2/CD4/NRP1/CCL5/PDGFA/PARP14/STAT3/IL18/LIF/FCGR1A/ARL2BP/CLEC7A/THBS4/ERRFI1/NCAPG2/HDAC2/ADAM17/NEDD9/EHD4/TGFB1/HGF/SOCS1/NCK2/EFNA1/HYAL2/PDCL3/PTPN1/CNOT7/RAP2B/RAP2C/CD300A/BST1/SH2B3/ACVR1/TNFRSF14/PTPN2/NCF1/IGF2/PTPN6/PRKCD/CD3E/PDGFD/IL6ST/IL6/PDGFB/MVP/PDGFC/CSF1R/SYK/CD36/HE…
GOBP_NEGATIVE_REGULATION_OF_LYMPHOCYTE_ACTIVATION	GOBP_NEGATIVE_REGULATION_OF_LYMPHOCYTE_ACTIVATION	GOBP_NEGATIVE_REGULATION_OF_LYMPHOCYTE_ACTIVATION	131	0.561905	1.6385	1.2464e-08	2.91714e-07	1.62361e-07	6968	tags=59%, list=30%, signal=41%	ANXA1/GPNMB/CD74/LGALS3/HLA-DRB1/FCGR2B/VSIG4/LAPTM5/TWSG1/SAMSN1/MDK/TYROBP/CASP3/IRF1/LILRB4/LYN/RUNX1/FOXJ1/BTN2A2/TNFAIP3/CD86/SDC4/HAVCR2/INPP5D/HMGB1/BTK/HLA-F/LGALS9/SOCS1/MNDA/LILRB1/LOXL3/FGL2/BCL6/CD300A/CBFB/TNFRSF14/CEBPB/HLX/PTPN2/LRRC32/IL4R/PTPN6/LST1/SOCS6/MERTK/FGR/HFE/LILRB2/PDCD1LG2/MICA/ZC3H12A/PRKAR1A/HMGB3/GLI3/TNFAIP8L2/JAK3/RUNX3/GLMN/IL2RA/TNFRSF21/CD274/ERBB2/CBLB/THOC1/…
GOBP_NEGATIVE_REGULATION_OF_PHOSPHORUS_METABOLIC_PROCESS	GOBP_NEGATIVE_REGULATION_OF_PHOSPHORUS_METABOLIC_PROCESS	GOBP_NEGATIVE_REGULATION_OF_PHOSPHORUS_METABOLIC_PROCESS	464	0.454403	1.3751	1.25932e-08	2.92878e-07	1.63009e-07	6619	tags=45%, list=28%, signal=33%	SPOCD1/IGFBP3/SOCS3/TGFB2/GADD45A/LGALS3/CAV1/WWTR1/SPRY1/PKIB/CDKN2C/PTN/H19/HSPB1/SPRY2/PBK/CCNB1/DUSP6/SAMSN1/SPRY4/PTPRC/CASP3/LILRB4/LYN/RB1/PLEK/NPM1/TRIB2/NR2F2/TMED2/MYADM/DUSP1/TNFAIP3/PRKDC/PDGFA/ENG/PARP14/SWAP70/DUSP14/SYTL2/DNAJC10/PMEPA1/FKBP1A/UBE2B/ERRFI1/RGS2/TAF7/ZCCHC9/NUP62/DYNLL1/SPRED2/DUSP10/NCKAP1L/TGFB1/PLK1/TIPRL/HGF/FBP1/NCK1/DUSP5/SOCS1/STK38/NCK2/CTDSP2/HYAL2/AIDA/PPP…
GOBP_ANTIGEN_PROCESSING_AND_PRESENTATION_OF_PEPTIDE_OR_POLYSACCHARIDE_ANTIGEN_VIA_MHC_CLASS_II	GOBP_ANTIGEN_PROCESSING_AND_PRESENTATION_OF_PEPTIDE_OR_POLYSACCHARIDE_ANTIGEN_VIA_MHC_CLASS_II	GOBP_ANTIGEN_PROCESSING_AND_PRESENTATION_OF_PEPTIDE_OR_POLYSACCHARIDE_ANTIGEN_VIA_MHC_CLASS_II	95	0.594561	1.7048	1.26058e-08	2.92878e-07	1.63009e-07	5481	tags=58%, list=24%, signal=44%	HLA-DRA/HLA-DPA1/IFI30/FCER1G/CD74/HLA-DMA/HLA-DPB1/HLA-DRB1/CTSS/HLA-DMB/FCGR2B/AP1S2/HLA-DQA1/KIF2C/CAPZA1/SEC24D/HLA-DOA/TREM2/KIF23/CTSL/KIF4A/CAPZB/CAPZA2/RAB7A/THBS1/DYNLL1/KIF15/CANX/DYNC1I2/HLA-DQB1/DYNC1LI2/SAR1B/SEC31A/CLTC/KIF11/RACGAP1/HLA-DRB5/LGMN/PYCARD/DCTN2/SEC13/CTSD/CENPE/KIF18A/AP1G1/SEC24B/SEC24A/HLA-DQA2/ARF1/DNM2/TRAF6/DCTN6/AP1M1/ACTR10/AP2A1
GOCC_PLATELET_ALPHA_GRANULE	GOCC_PLATELET_ALPHA_GRANULE	GOCC_PLATELET_ALPHA_GRANULE	78	0.61902	1.75005	1.3629e-08	3.155e-07	1.75599e-07	4639	tags=56%, list=20%, signal=45%	TIMP1/SERPINA3/FN1/SERPINE1/SERPING1/VEGFA/ACTN1/TGFB2/TMSB4X/SERPINA1/SRGN/PROS1/F13A1/CD9/SPARC/STXBP3/LHFPL2/PDGFA/APLP2/SERPINA5/OLA1/THBS1/ACTN4/TGFB1/HGF/FERMT3/CLU/TMX3/IGF2/LEFTY2/PDGFB/TGFB3/CYB5R1/A2M/CD36/VAMP7/CD109/GTPBP2/THBS2/ISLR/APP/TREML1/TOR4A/SCCPDH
GOBP_REGULATION_OF_MYELOID_LEUKOCYTE_DIFFERENTIATION	GOBP_REGULATION_OF_MYELOID_LEUKOCYTE_DIFFERENTIATION	GOBP_REGULATION_OF_MYELOID_LEUKOCYTE_DIFFERENTIATION	103	0.586661	1.68994	1.39025e-08	3.20664e-07	1.78474e-07	5092	tags=53%, list=22%, signal=42%	LTF/CD74/HLA-DRB1/C1QC/CA2/JUN/EVI2B/HCLS1/FOS/TYROBP/LILRB4/LYN/TREM2/RB1/RUNX1/CCR1/HOXA7/CD4/CASP8/ZFP36L1/LIF/KLF10/LEF1/INPP5D/PIAS3/TGFB1/RIPK1/MAFB/LILRB1/LRRC17/GNAS/CEBPB/CUL4A/PTPN2/TFE3/CDK6/TRIB1/CSF1/TLR3/FADD/FES/LILRB3/CD101/TMEM64/MTOR/FBN1/CREB1/HAX1/GPR137B/IRF7/RARA/NME2/NOTCH2/MITF/TRAF6
GOBP_NEGATIVE_REGULATION_OF_COAGULATION	GOBP_NEGATIVE_REGULATION_OF_COAGULATION	GOBP_NEGATIVE_REGULATION_OF_COAGULATION	41	0.723605	1.94705	1.45974e-08	3.35476e-07	1.86718e-07	2578	tags=46%, list=11%, signal=41%	SERPINE1/SERPING1/PLAU/ANXA5/PLAT/PLAUR/TFPI/PROS1/CD9/PDGFA/THBS1/PROCR/FAP/C1QTNF1/SH2B3/THBD/PRKCD/PDGFB/CD34
GOBP_CHROMOSOME_SEPARATION	GOBP_CHROMOSOME_SEPARATION	GOBP_CHROMOSOME_SEPARATION	87	0.607882	1.73104	1.67609e-08	3.83812e-07	2.1362e-07	5813	tags=60%, list=25%, signal=45%	PLSCR1/UBE2C/CENPF/PTTG1/CDC20/TOP2A/CCNB1/NDC80/TACC3/AURKB/RB1/ZWINT/MAD2L1/NEK6/DUSP1/TPR/KNTC1/BUB1/DLGAP5/BUB1B/PSMG2/PLK1/FBXO5/CDC6/TRIP13/TOP2B/ZNF207/TTK/EME1/ESPL1/SMARCAD1/SPDL1/RAD21/IK/MAD2L2/CENPE/RIOK2/CDC23/CDC26/RMI1/CSNK2A2/CUL3/ZW10/MLH1/ANAPC4/ANAPC7/BUB3/CSNK2A1/GEN1/PCID2/NSMCE2/CDC16
GOBP_PROTEIN_POLYUBIQUITINATION	GOBP_PROTEIN_POLYUBIQUITINATION	GOBP_PROTEIN_POLYUBIQUITINATION	319	0.47999	1.44083	1.70037e-08	3.87978e-07	2.15939e-07	7819	tags=60%, list=34%, signal=40%	UBE2C/NMI/PSMB9/UBE2A/FBXO17/UBE2T/PSMC2/TNFAIP3/TRIM22/FBXO32/DTX3L/HERC5/RNF135/RNF19A/UBE2B/PSMB8/UBE2L6/UBE2N/UBE2D3/DDX3X/UBE2E3/PSME2/DDB2/TRIM5/MDM2/CTNNB1/PSMA5/TRIM21/UBE2Q1/PSMD14/PSMD12/CUL1/FBXO4/ANAPC10/FBXW2/TRAF5/CBFB/UBE2J1/DTL/PSMB2/RNF19B/PSMD5/SKP1/FBXL5/TRIM14/PSMB4/PSMA3/BIRC2/TRIM38/UBE2K/UBE2V1/UBE2S/PSME1/UBE3C/FBXO22/UBE2V2/PPIA/FBXL7/BRCA1/RNF114/PSMF1/MUL1/PSMA4/UBE4B/P…
GOMF_NEUROTRANSMITTER_RECEPTOR_ACTIVITY_INVOLVED_IN_REGULATION_OF_POSTSYNAPTIC_MEMBRANE_POTENTIAL	GOMF_NEUROTRANSMITTER_RECEPTOR_ACTIVITY_INVOLVED_IN_REGULATION_OF_POSTSYNAPTIC_MEMBRANE_POTENTIAL	GOMF_NEUROTRANSMITTER_RECEPTOR_ACTIVITY_INVOLVED_IN_REGULATION_OF_POSTSYNAPTIC_MEMBRANE_POTENTIAL	43	-0.563221	-2.35794	1.7436e-08	3.9642e-07	2.20638e-07	2306	tags=56%, list=10%, signal=50%	GABRB1/GABRA2/GLRA1/GABRG3/GRID1/ADRB1/GABRA4/CHRNA7/CHRNA2/GRID2/GRIA1/GRIK2/GABBR1/GABRG1/GRIN3A/GABRA3/GABRB2/CHRNB2/GABRA1/CHRNA4/GRIN2C/GABRA5/GABRG2/CHRM1
GOBP_REGULATION_OF_EPITHELIAL_CELL_MIGRATION	GOBP_REGULATION_OF_EPITHELIAL_CELL_MIGRATION	GOBP_REGULATION_OF_EPITHELIAL_CELL_MIGRATION	211	0.510965	1.5158	1.75229e-08	3.96979e-07	2.20948e-07	5464	tags=46%, list=23%, signal=35%	ANXA1/VEGFA/MMP9/TGFB2/GADD45A/TMSB4X/HMOX1/ADAM9/SRPX2/ANGPT2/PTN/HSPB1/SP100/SERPINF1/SOX9/RHOA/NR2F2/PFN1/DCN/SPARC/RHOJ/MEOX2/HIF1A/NRP1/TGFBR2/RAB11A/HAS2/NFE2L2/RRAS/THBS1/HMGB1/ADAM17/DUSP10/TGFB1/ITGA3/STC1/EFNA1/MAP2K3/RAC1/PRCP/HDAC7/WNT5A/PLCG1/ARF6/GLIPR2/EPHA2/CTSH/PDGFB/ADIPOR1/PDCD10/SPRED1/NR2E1/CD40/FGFR1/LGMN/NRP2/STRAP/HBEGF/CALR/MTOR/SP1/EMP2/MACF1/ZC3H12A/KRIT1/PRKD2/DLL4/STA…
GOBP_RNA_3_END_PROCESSING	GOBP_RNA_3_END_PROCESSING	GOBP_RNA_3_END_PROCESSING	133	0.554175	1.61695	1.77825e-08	4.01431e-07	2.23427e-07	7390	tags=69%, list=32%, signal=47%	SRSF11/CCNB1/SRSF4/PABPC1L/SRRM1/SSB/ZFP36L1/MAGOH/SRSF9/LARP7/EXOSC10/SRSF3/ERI1/UPF3B/SRSF7/INTS12/SRSF2/DKC1/SLBP/NCBP2/THOC2/EXOSC9/ZC3H11A/SRSF6/SNRPA/DHX36/CSTF3/CTR9/CDC73/SSU72/PNPT1/U2AF2/CLP1/SRSF1/GRSF1/TOE1/INTS8/NCBP1/EIF4A3/ZNF473/EXOSC3/MAGOHB/EXOSC8/PARN/CSTF1/ELAC1/APP/HSD17B10/U2AF1/PABPC1/LEO1/CPSF4/CPSF6/THOC7/POLR2D/ALYREF/PAF1/CPSF7/FIP1L1/CSTF2/NUDT21/USB1/TRMT10C/ZC3H14/RB…
GOBP_DOPAMINE_TRANSPORT	GOBP_DOPAMINE_TRANSPORT	GOBP_DOPAMINE_TRANSPORT	44	-0.55493	-2.40693	1.81616e-08	4.08539e-07	2.27383e-07	1790	tags=41%, list=8%, signal=38%	DRD1/SYT2/SYT3/DRD4/KCNA2/SYT12/HTR2A/SYT9/SYT15/SYT7/SYT5/CHRNB2/RAB3A/CHRNA4/SYT4/SYT13/SYT1/SNCG
GOCC_BASEMENT_MEMBRANE	GOCC_BASEMENT_MEMBRANE	GOCC_BASEMENT_MEMBRANE	89	0.602812	1.71884	1.88397e-08	4.22302e-07	2.35043e-07	3486	tags=43%, list=15%, signal=36%	TIMP1/ANXA2/COL4A1/FN1/COL4A2/TGFBI/TNC/LAMC1/LAMB1/HSPG2/LOXL2/PTN/COL5A1/LOXL1/NID1/SERPINF1/NID2/EFEMP2/SPARC/COL8A1/ANG/ITGB4/THBS4/LAMA4/ADAMTS1/CD151/LAMA2/LAMB2/LAMC3/NTN1/VWA1/CCDC80/COL18A1/COL9A3/DAG1/COL8A2/EGFLAM/FBN1
GOBP_CELL_KILLING	GOBP_CELL_KILLING	GOBP_CELL_KILLING	125	0.561264	1.63498	1.90805e-08	4.26198e-07	2.37211e-07	4600	tags=46%, list=20%, signal=37%	LTF/HLA-DRA/B2M/LYZ/CTSC/HLA-DRB1/HLA-B/FCGR2B/HMGN2/HAMP/C3/PTPRC/TYROBP/ICAM1/HLA-A/CFH/CASP8/IL18/CEBPG/CLEC7A/HAVCR2/HLA-F/LGALS9/LILRB1/LYST/MR1/HLA-E/APOL1/TUBB/GAPDH/RPS19/RNF19B/PTPN6/CTSH/CD59/SYK/HLA-H/PRF1/RAB27A/FADD/VAMP7/TUBB4B/ITGAM/MICA/CD55/EMP2/GNLY/CADM1/ROMO1/F2RL1/STXBP2/AP1G1/HSP90AB1/STX7/SERPINB9/VAV1/LAMP1/RIPK3
GOBP_CELLULAR_RESPONSE_TO_EXTERNAL_STIMULUS	GOBP_CELLULAR_RESPONSE_TO_EXTERNAL_STIMULUS	GOBP_CELLULAR_RESPONSE_TO_EXTERNAL_STIMULUS	275	0.489582	1.46466	1.95997e-08	4.36264e-07	2.42814e-07	7573	tags=55%, list=33%, signal=38%	COL1A1/TNC/POSTN/GADD45A/HMOX1/IFI16/CD68/VCAM1/UCP2/TNFRSF1A/PTN/ATF3/JUN/SH3GLB1/MYD88/HSPA5/DAP/FOS/PTPRC/ICAM1/IRF1/LYN/CASP1/FAS/LTBR/SOX9/LAMP2/ENG/CASP8/CNN2/KLF10/FOSL1/ATP1A1/KANK2/NFE2L2/RRAGC/WIPI1/BAG3/SNAI2/PIM1/XBP1/RAC1/EIF2AK3/MMP7/SNW1/CDKN1A/UPP1/XPR1/NFKB1/MAP1LC3B/TNFRSF10B/EIF2S1/GJA1/HNRNPA1/CHEK1/DNAJC15/BCL10/RRAGA/IL1B/TLR3/IMPACT/WDR45B/CD40/LRRK2/BNIP3/RALB/TRIM24/FADD/…
GOBP_RESPONSE_TO_INORGANIC_SUBSTANCE	GOBP_RESPONSE_TO_INORGANIC_SUBSTANCE	GOBP_RESPONSE_TO_INORGANIC_SUBSTANCE	483	0.450082	1.36231	1.98593e-08	4.40502e-07	2.45173e-07	5791	tags=42%, list=25%, signal=32%	ANXA1/IGFBP2/COL1A1/MMP9/B2M/MAOB/LDHA/PLSCR1/SOD2/ALOX5AP/HMOX1/CAV1/CLIC4/CDK2/VCAM1/IQGAP1/UCP2/LOXL2/PCNA/ADAM9/FBLN5/S100A8/CA2/H19/HAMP/CCNB1/JUN/HSPA5/FOS/CD14/ICAM1/CASP3/TXN/SERPINF1/CDK4/CYBB/DUSP1/PAM/TNFAIP3/SPARC/CCNA2/GGH/HIF1A/TIMELESS/CNGA3/CYBRD1/CASP8/ECT2/NCSTN/HNRNPD/JUNB/EZH2/FOSL1/MT2A/S100A16/PRDX1/HDAC2/NFE2L2/THBS1/UBE2D3/SLC25A24/C1QA/SDC1/MT1E/ALG2/TNFRSF11B/BLM/RIPK1/P…
GOBP_POSITIVE_REGULATION_OF_CYTOSKELETON_ORGANIZATION	GOBP_POSITIVE_REGULATION_OF_CYTOSKELETON_ORGANIZATION	GOBP_POSITIVE_REGULATION_OF_CYTOSKELETON_ORGANIZATION	203	0.50995	1.51215	2.11573e-08	4.67664e-07	2.6029e-07	5277	tags=43%, list=23%, signal=34%	S100A10/IQGAP2/SCIN/HSPA1B/ARPC5/PSRC1/HCLS1/ICAM1/CDC42/GPR65/ACTR3/PLEK/FLNA/ARPC1B/RHOC/RHOA/PFN1/ARPC3/NRP1/TGFBR1/SWAP70/WASF2/SDC4/PLXNA3/CYFIP1/MAPRE1/VASP/NUP62/NCKAP1L/WDR1/NCK1/ARPC2/HCK/NCK2/FERMT2/HSPA1A/SNX9/PLK4/DSTN/PXN/RAC1/GMFG/CDC42EP3/CD47/NES/FCHSD1/WAS/ARF6/FHOD1/TGFB3/MYO1C/ACTR2/PFDN2/MAP1B/FES/PYCARD/ARPC1A/SLAIN2/CFL2/NOX4/CLIP1/LIMK1/CKAP5/MTOR/ARFIP1/GRB2/GPSM2/ITGB1BP1…
GOBP_DNA_DAMAGE_RESPONSE_SIGNAL_TRANSDUCTION_BY_P53_CLASS_MEDIATOR	GOBP_DNA_DAMAGE_RESPONSE_SIGNAL_TRANSDUCTION_BY_P53_CLASS_MEDIATOR	GOBP_DNA_DAMAGE_RESPONSE_SIGNAL_TRANSDUCTION_BY_P53_CLASS_MEDIATOR	100	0.58925	1.69225	2.14383e-08	4.72235e-07	2.62835e-07	7019	tags=73%, list=30%, signal=51%	CD44/GADD45A/CD74/CDK2/PCNA/FOXM1/CCNB1/CDK1/SP100/BCL3/RPS27L/ZMPSTE24/DDX5/PLK3/GTSE1/AURKA/SNAI2/SPRED2/CNOT11/RPL26/MDM2/DYRK3/TWIST1/MUC1/CNOT7/CDKN1A/RBL2/TRIAP1/SMYD2/PTTG1IP/SPRED1/CHEK2/BRCA1/SNAI1/BATF/ATR/PPM1D/PAXIP1/NBN/CARM1/BTG2/CDC25C/CNOT4/PSMD10/CNOT1/TP53/EEF1E1/TFDP1/BAX/CASP2/MYO6/PLAGL1/KDM1A/E2F1/E2F7/CNOT10/CNOT3/USP10/E2F8/E2F4/ATRX/SPRED3/CNOT2/PML/NDRG1/TNKS1BP1/BRCA2/P…
GOBP_NEGATIVE_REGULATION_OF_PHOSPHORYLATION	GOBP_NEGATIVE_REGULATION_OF_PHOSPHORYLATION	GOBP_NEGATIVE_REGULATION_OF_PHOSPHORYLATION	360	0.470058	1.415	2.21956e-08	4.8535e-07	2.70134e-07	6619	tags=47%, list=28%, signal=34%	IGFBP3/SOCS3/GADD45A/CAV1/WWTR1/SPRY1/PKIB/CDKN2C/HSPB1/SPRY2/PBK/CCNB1/DUSP6/SAMSN1/SPRY4/PTPRC/CASP3/LILRB4/LYN/RB1/NPM1/TRIB2/NR2F2/TMED2/MYADM/DUSP1/TNFAIP3/PRKDC/ENG/PARP14/DUSP14/DNAJC10/PMEPA1/UBE2B/ERRFI1/RGS2/TAF7/NUP62/DYNLL1/SPRED2/DUSP10/TGFB1/PLK1/HGF/FBP1/NCK1/DUSP5/SOCS1/STK38/NCK2/CTDSP2/HYAL2/AIDA/TWIST1/PTPN1/ITPRIP/GMFG/CD300A/SH2B3/CDKN1A/EMILIN1/PRDX3/YWHAB/PTPN2/PTPN6/RGN/PR…
GOBP_OSTEOBLAST_DIFFERENTIATION	GOBP_OSTEOBLAST_DIFFERENTIATION	GOBP_OSTEOBLAST_DIFFERENTIATION	195	0.51566	1.5287	2.21956e-08	4.8535e-07	2.70134e-07	4796	tags=44%, list=21%, signal=35%	LTF/SPP1/COL1A1/IGFBP3/TNC/CLIC1/IGFBP5/WWTR1/MRC2/CTHRC1/LOX/IBSP/TPM4/NPNT/TWSG1/HSPE1/PSMC2/IFITM1/SOX9/SHOX2/CLEC5A/DDX5/BCAP29/JUNB/COL6A1/LEF1/DDR2/SMAD1/YAP1/SNAI2/SYNCRIP/HGF/CITED1/FBXO5/FERMT2/ID3/FZD1/TWIST1/CCDC47/TCIRG1/GNAS/SKI/IFT80/HDAC7/CBFB/REST/ACVR1/CEBPB/PDLIM7/GDPD2/PRKACA/HSD17B4/SMO/TOB1/IGF2/CLTC/IL6ST/EPHA2/IL6/CDK6/DDX21/HNRNPC/SNAI1/TMEM64/RDH14/CAT/TP53INP2/ATRAID/SOX…
GOBP_HOMOTYPIC_CELL_CELL_ADHESION	GOBP_HOMOTYPIC_CELL_CELL_ADHESION	GOBP_HOMOTYPIC_CELL_CELL_ADHESION	75	0.624279	1.76089	2.22624e-08	4.8535e-07	2.70134e-07	3117	tags=43%, list=13%, signal=37%	PDPN/FN1/CLIC1/MYL12A/PLAUR/CD99/LGALS1/MYL9/HSPB1/ACTB/LYN/CD9/PLEK/FLNA/VCL/MYH9/RDX/STXBP3/TLN1/CCL5/FERMT3/GNAS/C1QTNF1/RAP2B/SH2B3/ACTG1/PTPN6/PRKCD/SYK/PPIA/METAP1/JAK1
GOCC_EXCITATORY_SYNAPSE	GOCC_EXCITATORY_SYNAPSE	GOCC_EXCITATORY_SYNAPSE	46	-0.537804	-2.36571	2.37753e-08	5.16566e-07	2.87508e-07	1501	tags=50%, list=6%, signal=47%	FGFR2/CNTN6/GRID2/CALB2/LRRTM1/SHISA6/GRIA1/SLC17A8/GRIA2/KCNJ3/NETO1/UNC13C/BSN/P2RX6/SHISA7/SHANK1/CACNG3/CBLN1/SPTBN2/SYT1/SYP/SLC17A7/GRIN1
GOBP_RESPONSE_TO_PEPTIDE_HORMONE	GOBP_RESPONSE_TO_PEPTIDE_HORMONE	GOBP_RESPONSE_TO_PEPTIDE_HORMONE	387	0.464688	1.40101	2.4532e-08	5.31193e-07	2.95649e-07	8086	tags=53%, list=35%, signal=35%	ANXA1/TIMP1/COL1A1/IGFBP5/SOCS3/EGR1/CAV1/IQGAP1/UCP2/RARRES2/SOCS2/GDF15/RBBP4/ADM/RAB13/STAT1/CAV2/CA2/TLR2/RAP1B/SRSF4/ICAM1/LYN/CDK4/CYBB/SHC1/LEPROT/SPARC/PRKDC/STXBP3/CCNA2/GGH/ATP6V1G1/STAT3/EGR2/AP3S1/ZFP36L1/RAB8A/CYFIP1/AGTRAP/ERRFI1/NFE2L2/RHOQ/INPPL1/NCK1/SOCS1/CITED1/XBP1/GRB14/ATP6V0E1/CDC6/PXN/TCIRG1/PTPN1/RAB12/KBTBD2/CACYBP/CRY1/RPE65/PRKACA/SNX5/INSIG2/PTPN2/NFKB1/IGF2/PRKCD/SRS…
GOCC_ENDOCYTIC_VESICLE_MEMBRANE	GOCC_ENDOCYTIC_VESICLE_MEMBRANE	GOCC_ENDOCYTIC_VESICLE_MEMBRANE	152	0.543115	1.59112	2.63492e-08	5.68606e-07	3.16472e-07	4500	tags=47%, list=19%, signal=38%	HLA-DRA/HLA-DPA1/CD163/B2M/MSR1/CD74/CAV1/SLC11A1/HLA-DPB1/HLA-DRB1/HLA-B/HLA-DQA1/TLR2/RAC2/RAB34/RAB32/VAMP8/HLA-C/CD9/HLA-A/CYBB/WLS/TAP1/LAMP2/COLEC12/FCGR1A/RAB8A/VAMP3/RAB7A/RAB9A/SEC22B/TLR1/HLA-F/MDM2/ATP6V0E1/CAMK2D/HLA-DQB1/TCIRG1/HLA-E/RAB5A/WNT5A/SNAP23/SMO/CYBA/CLTC/HVCN1/FCGR1B/STAB1/RAB8B/RAB10/HLA-H/HLA-DRB5/CD36/RAB31/SCARB2/VAMP7/FZD2/HBEGF/CALR/RAB20/APPL2/UBA52/OCRL/RAB23/ATP6…
GOBP_DOPAMINE_SECRETION	GOBP_DOPAMINE_SECRETION	GOBP_DOPAMINE_SECRETION	30	-0.661533	-2.52421	2.7386e-08	5.88984e-07	3.27814e-07	1539	tags=53%, list=7%, signal=50%	SYT2/SYT3/KCNA2/SYT12/HTR2A/SYT9/SYT15/SYT7/SYT5/CHRNB2/RAB3A/CHRNA4/SYT4/SYT13/SYT1/SNCG
GOBP_RNA_EXPORT_FROM_NUCLEUS	GOBP_RNA_EXPORT_FROM_NUCLEUS	GOBP_RNA_EXPORT_FROM_NUCLEUS	135	0.553315	1.61475	2.79144e-08	5.98327e-07	3.33014e-07	9121	tags=83%, list=39%, signal=51%	SRSF11/EIF4E/SRSF4/SRRM1/NPM1/SSB/RAN/TPR/MAGOH/NUP62/SRSF9/NUP107/ENY2/LTV1/SRSF3/FYTTD1/ABCE1/POM121/NSUN2/UPF3B/SRSF7/AGFG1/SRSF2/SDAD1/HNRNPA2B1/SLBP/NCBP2/THOC2/ZC3H11A/SRSF6/NXT1/HNRNPA1/XPOT/LSG1/KHDRBS1/NUP37/NUP205/DDX19B/U2AF2/IWS1/SRSF1/EIF5A/SEC13/DHX9/NCBP1/RAE1/EIF4A3/RIOK2/ALKBH5/XPO1/NUP160/NDC1/MAGOHB/NUP153/NUP98/NUP188/U2AF1/SMG7/POM121C/NXF1/CPSF4/CPSF6/THOC7/POLR2D/ALYREF/FIP…
GOBP_REGULATION_OF_B_CELL_ACTIVATION	GOBP_REGULATION_OF_B_CELL_ACTIVATION	GOBP_REGULATION_OF_B_CELL_ACTIVATION	122	0.559002	1.62472	2.84362e-08	6.05433e-07	3.36969e-07	5721	tags=55%, list=25%, signal=42%	IGKC/IGHG1/CD74/MMP14/IGLC3/IGHG2/IGLC2/IGHA1/IGLC1/FCGR2B/ZFP36L2/LAPTM5/SAMSN1/PTPRC/TYROBP/CASP3/LYN/CLCF1/FOXJ1/IGHG3/TNFAIP3/SLAMF8/ZFP36L1/AHR/INPP5D/TNFSF13B/GPR183/NCKAP1L/BTK/TGFB1/IGHA2/MNDA/XBP1/SASH3/IGHM/TRDC/TNFSF13/BCL6/CD300A/VAV3/BST1/CDKN1A/SH3KBP1/PTPN6/IL6/SYK/CD40/TFRC/MAD2L2/PAXIP1/MSH2/EXOSC3/TRBC2/IGHG4/HMGB3/SLC15A4/MLH1/NFATC2/IRS2/ATP11C/TNFRSF21/TNIP2/THOC1/PCID2/TLR4/…
GOCC_RIBOSOME	GOCC_RIBOSOME	GOCC_RIBOSOME	211	0.508399	1.50819	2.84362e-08	6.05433e-07	3.36969e-07	9177	tags=75%, list=39%, signal=46%	RPL11/RPS27L/MRPL42/BTF3/DDX3X/RPS16/MRPL3/ISG15/RPL26/MRPL32/RPS7/NCK1/MRPL19/RPL22/RPL14/RPL39/RPL37/RPS18/MRPS6/RPL35A/MRPS15/RBM3/MRPL17/RPS19/RPS26/MRPL36/RPS2/DNAJC21/RPS27/MRPL18/MRPL39/RPL31/RPL26L1/MRPL13/RPL27/RPL36A/MRPL47/MRPS18C/RPL23A/MRPL9/RPL39L/MRPL34/MRPL15/PNPT1/MRPL51/RPS8/MRPS22/MRPS23/MRPS14/RPL32/RPS25/RPL19/MRPS10/MRPL16/RPS15A/RPL5/MRPL33/DAP3/DHX9/UBA52/RPS20/RPS3A/EIF2A…
GOBP_HEART_DEVELOPMENT	GOBP_HEART_DEVELOPMENT	GOBP_HEART_DEVELOPMENT	498	0.446385	1.35199	2.94797e-08	6.24104e-07	3.47361e-07	7527	tags=48%, list=32%, signal=33%	FN1/COL3A1/VEGFA/PDLIM1/TGFB2/VCAM1/SPRY1/PDLIM4/PCNA/PDLIM3/ADM/TNFRSF1A/PTN/COL5A1/LOX/PIFO/HAMP/CCNB1/DUSP6/TEAD2/CASP3/CDC42/GJC1/APLN/RB1/RUNX1/FZD7/ZMPSTE24/FLNA/IFT57/FOXJ1/SOX9/TMED2/SHC1/ECE1/EIF4G2/PAM/SPARC/PRKDC/LMO4/HIF1A/NRP1/SALL1/EFNB2/SHOX2/CITED2/MBD2/TGFBR1/ENG/CASP8/TGFBR2/ZFP36L1/FKBP1A/COL11A1/SGCB/SMAD1/HAS2/RGS2/YAP1/SNAI2/PIM1/TGFB1/ADAMTS1/ITGA3/EXT1/ID3/EFNA1/CTNNB1/PTK…
GOBP_FORMATION_OF_PRIMARY_GERM_LAYER	GOBP_FORMATION_OF_PRIMARY_GERM_LAYER	GOBP_FORMATION_OF_PRIMARY_GERM_LAYER	99	0.589712	1.69202	2.95091e-08	6.24104e-07	3.47361e-07	4389	tags=49%, list=19%, signal=40%	FN1/COL4A2/MMP9/MMP14/ITGB1/LAMB1/COL5A2/ITGA5/COL5A1/TWSG1/MMP2/FZD7/DUSP1/ITGB2/COL8A1/ITGB4/COL6A1/LEF1/COL11A1/SMAD1/CRB2/EYA2/DUSP5/ITGA3/ITGAV/ITGB5/TXNRD1/ACVR1/EXT2/WNT5A/PRKACA/ITGA7/HSBP1/EPHA2/COL12A1/GJA1/CTR9/CDC73/SNAI1/ITGA4/SOX2/PRKAR1A/SMAD2/DKK1/FOXC1/LEO1/ITGA2/SRF/POFUT2
GOBP_GOLGI_VESICLE_TRANSPORT	GOBP_GOLGI_VESICLE_TRANSPORT	GOBP_GOLGI_VESICLE_TRANSPORT	345	0.47099	1.41569	3.05232e-08	6.41289e-07	3.56925e-07	7711	tags=55%, list=33%, signal=38%	SERPINA1/CTSC/PROS1/RAB13/KDELR1/KDELR2/LAPTM5/KIF2C/RAB34/ARF4/CAPZA1/MYO1B/SEC24D/VAMP8/TMED5/RAB1A/TMED2/KIF23/COPB1/SNX3/KIF4A/LYPLA1/CAPZB/CAPZA2/BCAP29/LMAN1/RAB8A/BET1/VAMP3/SNX2/VAMP5/TFG/VAPA/WIPI1/TMED10/SEC22B/DYNLL1/CTSZ/ERGIC1/KIF15/CNIH4/TMED9/ERGIC2/DYNC1I2/KDELR3/RP2/COPB2/DYNC1LI2/MIA3/RER1/EXOC1/TRAPPC3/SAR1B/SEC31A/SNAP23/YIPF5/COPG1/KIF11/TMED4/GOLGA7/RAB8B/TRAPPC1/RACGAP1/CCD…
GOBP_REGULATION_OF_ACTIN_FILAMENT_ORGANIZATION	GOBP_REGULATION_OF_ACTIN_FILAMENT_ORGANIZATION	GOBP_REGULATION_OF_ACTIN_FILAMENT_ORGANIZATION	245	0.497363	1.48105	3.05232e-08	6.41289e-07	3.56925e-07	5277	tags=45%, list=23%, signal=35%	S100A10/TMSB4X/IQGAP2/SCIN/ARPC5/AVIL/CAPZA1/HCLS1/ICAM1/TWF1/TMSB10/CDC42/CAPG/GPR65/ACTR3/PLEK/FLNA/ARPC1B/RHOC/LIMA1/RHOA/MYADM/RDX/PFN1/ARHGAP18/ARPC3/NRP1/CAPZB/CAPZA2/EPS8/TGFBR1/COTL1/SWAP70/WASF2/SDC4/CYFIP1/VASP/NCKAP1L/WDR1/PLEKHG2/NCK1/ARPC2/HCK/NCK2/FERMT2/SNX9/DSTN/PXN/RAC1/TMOD1/CORO2B/GMFG/CDC42EP3/CD47/ASAP3/TMSB15A/FCHSD1/WAS/PPFIA1/ARF6/ACTG1/PRKCD/FHOD1/ESAM/SVIL/TGFB3/ROCK1/MY…
GOCC_TRANSCRIPTION_REGULATOR_COMPLEX	GOCC_TRANSCRIPTION_REGULATOR_COMPLEX	GOCC_TRANSCRIPTION_REGULATOR_COMPLEX	378	0.463622	1.39668	3.36537e-08	7.04734e-07	3.92238e-07	8701	tags=60%, list=37%, signal=38%	PDLIM1/WWTR1/RBBP4/TEAD2/JUN/HCLS1/FOS/RB1/CDK4/RUNX1/ATF5/SPI1/HDAC1/SOX9/RBBP8/PRKDC/LMO4/HIF1A/CBX3/TAF12/TEAD3/STAT3/AHR/JUNB/GTF2A2/HOXA10/LEF1/SMAD1/TAF7/HDAC2/DR1/LMO2/TEAD4/SUB1/HMGB1/YAP1/GTF2B/CREM/MAFB/HYAL2/CTNNB1/SP3/SKI/MEF2A/AKIRIN2/CBFB/REST/ADNP/TCF3/CEBPB/RBBP7/TAF9/TCEA1/ING2/YWHAB/SIX5/RELB/GTF2H2C/RBL2/SFPQ/NFYC/E2F5/E2F3/DDIT3/HNRNPAB/GTF2E2/ZNF224/SPEN/MED14/MEIS1/PHF12/GAT…
GOBP_MOVEMENT_IN_HOST_ENVIRONMENT	GOBP_MOVEMENT_IN_HOST_ENVIRONMENT	GOBP_MOVEMENT_IN_HOST_ENVIRONMENT	153	0.536257	1.57179	3.41754e-08	7.13314e-07	3.97013e-07	5974	tags=53%, list=26%, signal=40%	PLSCR1/CD74/IFITM3/CAV1/ITGB1/HLA-DRB1/PTX3/CXCR4/ITGA5/LGALS1/CAV2/HSPA1B/FUCA2/CDK1/ICAM1/VAMP8/SLC1A5/IFITM1/CTSL/SNX3/CD4/NRP1/EFNB2/IFITM2/TRIM22/CLEC5A/CD86/P4HB/DYNLT1/RAB7A/CIITA/VAPA/LGALS9/TRIM5/HSPA1A/HYAL2/CTNNB1/CD46/TRIM21/ITGAV/ANPEP/ITGB5/TNFRSF14/CTNND1/CHMP2B/XPR1/TRIM14/TRIM38/EPHA2/PPIA/CHMP2A/CCR5/SCARB2/TFRC/EGFR/DAG1/CD55/GRB2/PPID/ZNF639/DPP4/KPNA3/SIGLEC1/TRIM34/NUP153/TS…
GOBP_MYELOID_CELL_HOMEOSTASIS	GOBP_MYELOID_CELL_HOMEOSTASIS	GOBP_MYELOID_CELL_HOMEOSTASIS	135	0.551537	1.60956	3.62624e-08	7.54401e-07	4.19881e-07	7338	tags=63%, list=32%, signal=43%	ANXA1/VEGFA/ZFP36/B2M/HMGB2/HMOX1/STAT1/HSPA1B/HAMP/HCLS1/CASP3/LYN/RB1/SPI1/PRKDC/HIF1A/STAT3/NCSTN/ZFP36L1/CEBPG/NCAPG2/INPP5D/HMGB1/ADAM17/HOXA5/NCKAP1L/ISG15/FAM210B/MAFB/BPGM/HSPA1A/DYRK3/SP3/BCL6/SH2B3/RPS19/LYAR/PTPN2/IL6/TMEM14C/MERTK/CDK6/TMOD3/JAM3/MAPK14/RPS6/BAX/PTBP3/SLC15A4/G6PD/DNASE2/ADAR/SRF/JAK3/UFL1/BAK1/ALAS1/RPS24/JAK2/IREB2/PIK3CD/IKZF1/PDE4B/FANCC/ETS1/SOD1/ARNT/ACIN1/JMJD6…
GOMF_GLUTAMATE_RECEPTOR_ACTIVITY	GOMF_GLUTAMATE_RECEPTOR_ACTIVITY	GOMF_GLUTAMATE_RECEPTOR_ACTIVITY	27	-0.70573	-2.68469	3.70737e-08	7.68765e-07	4.27876e-07	2064	tags=63%, list=9%, signal=57%	GRM7/GRID1/GRM1/GRIN2A/GRM3/GRID2/GRIN2B/GRM4/GRM2/GRIA1/GRIA2/GRIA4/GRM5/GRIK2/GRIN3A/GRIN2C/GRIN1
GOCC_SPINDLE_POLE	GOCC_SPINDLE_POLE	GOCC_SPINDLE_POLE	153	0.535705	1.57017	3.73059e-08	7.7107e-07	4.29159e-07	6592	tags=61%, list=28%, signal=44%	CENPF/CDC20/TPX2/CCNB1/PSRC1/TACC3/AURKB/PRC1/MAD2L1/NPM1/NEK6/KNTC1/PLK3/TPT1/RAB11A/AURKA/DLGAP5/NEDD1/CKAP2/NDE1/SBDS/NEK2/NUP62/HAUS1/NEDD9/PLK1/CTNNB1/PLK4/CDC6/ASPM/TUBG1/ODF2/NUDCD2/FAM83D/BOD1L1/SMC6/EFHC1/KIF11/CKAP2L/KNSTRN/SMC3/YPEL5/CDC25B/SPDL1/CNTRL/TBCCD1/PPP2CA/TOPBP1/RAD21/IK/CALM1/CKAP5/LATS2/HAUS8/CEP89/CSPP1/BRCC3/GPSM2/RAE1/UBXN2B/EMD/CALM2/TOPORS/MAPK14/BOD1/SPAG5/STAG1/POC1…
GOMF_ANTIGEN_BINDING	GOMF_ANTIGEN_BINDING	GOMF_ANTIGEN_BINDING	61	0.650011	1.80332	3.80176e-08	7.83236e-07	4.3593e-07	3978	tags=56%, list=17%, signal=46%	HLA-DRA/HLA-DPA1/IGKC/IGHG1/IGLC3/HLA-DPB1/IGHG2/HLA-DRB1/HLA-B/IGLC2/IGHA1/IGLC1/HLA-DQA1/HLA-C/HLA-A/MFAP4/CD48/TAP1/IGHG3/HLA-F/TGFB1/IGHA2/IGHM/TRDC/HLA-DQB1/HLA-E/HLA-H/HLA-DRB5/CD40/ITGA4/IGLV1-51/TRBC2/TOPORS/IGHG4
GOBP_RESPONSE_TO_RADIATION	GOBP_RESPONSE_TO_RADIATION	GOBP_RESPONSE_TO_RADIATION	402	0.460955	1.39075	3.9393e-08	8.08953e-07	4.50243e-07	7131	tags=51%, list=31%, signal=36%	ANXA1/TIMP1/COL3A1/MMP9/SOD2/GADD45A/EGR1/IFI16/CARD16/VCAM1/PCNA/ANGPT2/PTN/CXCL10/PBK/HAMP/JUN/IKBIP/HSPA5/BCL3/UBE2A/MMP2/FOS/AURKB/PTPRC/ICAM1/CASP3/TXN/MFAP4/ZMPSTE24/NPM1/DUSP1/BHLHE40/PPP1CB/PRKDC/RAD51AP1/HIF1A/USP1/NABP1/ECT2/PLK3/UBE2B/YAP1/RPL26/BLM/EXT1/DDB2/HYAL2/MDM2/TANK/PPP1CC/HRH1/FBXO4/RHNO1/CDKN1A/FANCD2/DTL/TANC1/THBD/RAD54B/CRY1/METAP2/RPE65/GNB1/RAD51/MT-ND3/TP53INP1/PRKCD/R…
GOBP_MYELOID_LEUKOCYTE_MIGRATION	GOBP_MYELOID_LEUKOCYTE_MIGRATION	GOBP_MYELOID_LEUKOCYTE_MIGRATION	185	0.522253	1.54542	3.99147e-08	8.17032e-07	4.5474e-07	5704	tags=48%, list=25%, signal=36%	ANXA1/SERPINE1/FCER1G/VEGFA/CCL2/TGFB2/SAA1/CD74/LGALS3/MMP14/CD99/RARRES2/S100A8/CXCL10/C5AR1/MYD88/RAC2/ANO6/S100A9/MDK/LYN/TREM2/CCR1/AIF1/C3AR1/DUSP1/ITGB2/CCL5/SLAMF8/SWAP70/AKIRIN1/PPIB/CKLF/THBS4/THBS1/HMGB1/NCKAP1L/WDR1/DPEP1/ITGA1/HRH1/IL1R1/RAC1/MSMP/CD300A/VAV3/BST1/EMILIN1/CD47/RPS19/CSF3R/PDGFD/IL6/SRP54/PDGFB/MOSPD2/IRAK4/CSF1/CSF1R/SYK/PPIA/RHOG/LGMN/JAM3/C1QBP/DPP4/CX3CR1/CCL20/CX…
GOBP_TRANSFORMING_GROWTH_FACTOR_BETA_RECEPTOR_SIGNALING_PATHWAY	GOBP_TRANSFORMING_GROWTH_FACTOR_BETA_RECEPTOR_SIGNALING_PATHWAY	GOBP_TRANSFORMING_GROWTH_FACTOR_BETA_RECEPTOR_SIGNALING_PATHWAY	186	0.522754	1.54786	4.09582e-08	8.33035e-07	4.63647e-07	5974	tags=49%, list=26%, signal=37%	COL3A1/COL1A2/TGFB2/CAV1/SPRY1/GDF15/ADAM9/SDCBP/LOX/CAV2/FMOD/SPRY2/JUN/HSPA5/TWSG1/FOS/ZYX/VASN/LTBP1/RHOA/DAB2/CITED2/TGFBR1/ENG/TGFB1I1/SLC2A10/TGFBR2/PMEPA1/SMAD1/THBS1/ADAM17/SPRED2/TGFB1/ITGA3/CITED1/FERMT2/HSPA1A/HTRA3/LPXN/PXN/SKI/ITGB5/SNW1/ACVR1/EMILIN1/ING2/LRRC32/LEFTY2/CDH5/TGFB3/NREP/SPRED1/ITGB8/MAP3K7/STRAP/CD109/APPL2/LATS2/USP15/FBN1/UBA52/TP53/CREB1/SNX6/FOLR1/EID2/SMAD2/CDKN2…
GOBP_TUMOR_NECROSIS_FACTOR_MEDIATED_SIGNALING_PATHWAY	GOBP_TUMOR_NECROSIS_FACTOR_MEDIATED_SIGNALING_PATHWAY	GOBP_TUMOR_NECROSIS_FACTOR_MEDIATED_SIGNALING_PATHWAY	156	0.53856	1.57955	4.09582e-08	8.33035e-07	4.63647e-07	5748	tags=54%, list=25%, signal=41%	TNFRSF12A/TMSB4X/CASP4/CARD16/TNFRSF1A/STAT1/HSPA1B/PSMB9/TNFRSF19/LAPTM5/CASP1/FAS/LTBR/PSMC2/TXNDC17/TNFAIP3/PLVAP/LIMS1/CASP8/TAX1BP1/PSMB8/PIAS3/ACTN4/ADAM17/TNFSF13B/PSME2/TNFRSF11B/RIPK1/CARD8/HSPA1A/PSMA5/PSMD14/TNFSF13/PSMD12/SPPL2A/TRAF5/TNFRSF14/PSMB2/HIPK1/PSMD5/PSMB4/PSMA3/BIRC2/PTPN2/UBE2K/PSME1/SYK/PSMF1/CD40/PSMA4/PSME4/PSMC4/TNFRSF1B/MAP3K14/PYCARD/PSMD11/PSMD7/PSME3/TNFSF12/PSMD8…
GOBP_NEGATIVE_REGULATION_OF_CELL_CYCLE_G1_S_PHASE_TRANSITION	GOBP_NEGATIVE_REGULATION_OF_CELL_CYCLE_G1_S_PHASE_TRANSITION	GOBP_NEGATIVE_REGULATION_OF_CELL_CYCLE_G1_S_PHASE_TRANSITION	98	0.583574	1.67331	4.30883e-08	8.73567e-07	4.86206e-07	6620	tags=66%, list=28%, signal=48%	GPNMB/CCL2/GADD45A/CDK2/WEE1/PCNA/CDKN2C/CCNB1/CDK1/RPS27L/RB1/CDK4/PRKDC/PLK3/GTSE1/EZH2/KANK2/AURKA/CNOT11/RPL26/CTDSP2/MDM2/RPA2/MUC1/CNOT7/CDKN1A/PKD2/RBL2/TRIAP1/CDK6/SLFN11/CHEK2/CDC73/SUSD2/ZNF655/FHL1/CARM1/BTG2/CDC25C/CNOT4/CNOT1/TP53/CDKN2B/RFWD3/TFDP1/BAX/CASP2/CDK2AP2/PLAGL1/E2F1/E2F7/CNOT10/CNOT3/BRD7/E2F8/E2F4/CNOT2/PML/TNKS1BP1/CDKN2A/PRMT1/PRMT2/DACT1/PTEN/MDM4
GOBP_POSITIVE_REGULATION_OF_MAPK_CASCADE	GOBP_POSITIVE_REGULATION_OF_MAPK_CASCADE	GOBP_POSITIVE_REGULATION_OF_MAPK_CASCADE	457	0.446808	1.35224	4.46105e-08	9.01557e-07	5.01784e-07	6423	tags=42%, list=28%, signal=31%	CHI3L1/IGFBP3/GPNMB/CD44/VEGFA/CCL2/PLA2G2A/TGFB2/GADD45A/SAA1/CD74/HLA-DRB1/CXCR4/IQGAP1/GDF15/SDCBP/FCGR2B/CAV2/SPRY2/PBK/DUSP6/RAP1A/C5AR1/TNFRSF19/MYD88/CDK1/F2R/NPNT/LAPTM5/RAP1B/FPR1/IGFBP4/PTPRC/ICAM1/CDC42/TREM2/FZD7/PLA2G5/LTBR/CCR1/SPI1/SHC1/CD4/NRP1/CCL5/PDGFA/CDH2/ACKR3/LIF/AKAP12/EZH2/CLEC7A/HAVCR2/UBE2N/THBS1/HMGB1/GPR183/TGFB1/LGALS9/RIPK1/HGF/DUSP5/FERMT2/TRIM5/EFNA1/ITGA1/MAP2K3/…
GOCC_NUCLEAR_MEMBRANE	GOCC_NUCLEAR_MEMBRANE	GOCC_NUCLEAR_MEMBRANE	265	0.489408	1.46103	4.51322e-08	9.09215e-07	5.06046e-07	8866	tags=64%, list=38%, signal=40%	CLIC1/ALOX5AP/TMEM176B/SDCBP/YBX1/ALOX5/LMNB1/MYOF/DPY19L1/SLC16A3/CDK4/WTAP/ZMPSTE24/OSBPL3/HOXA7/KPNB1/LYPLA1/TPR/MX1/CBX3/TMEM43/PHF11/AKIRIN1/ITGB4/ANXA4/SMAD1/VAPA/NUP62/DNAJC2/NRM/RCC1/NUP107/MRPL19/CEPT1/POM121/ITPRIP/SUMO1/MTDH/GAPDH/YEATS4/DTL/LBR/DMPK/TOR1AIP1/CDH5/MLX/SPAG4/NUTF2/NUP205/DNAJC1/TOR1A/KPNA4/ZNF224/DPY19L3/SMPD4/EGFR/CCND2/IL15RA/SHISA5/MRPS23/MRPS14/NPIPA1/ARL6IP6/SLC30A…
GOBP_GLUTAMATE_SECRETION	GOBP_GLUTAMATE_SECRETION	GOBP_GLUTAMATE_SECRETION	38	-0.588336	-2.48512	4.59067e-08	9.21898e-07	5.13106e-07	1657	tags=45%, list=7%, signal=42%	SLC1A1/STX1A/STXBP1/PPFIA2/GRM2/GLS2/PPFIA3/SLC1A2/RAB3A/SYT1/SNAP25/RIMS1/SLC1A6/SLC17A7/HRH3/CCK/CPLX1
GOBP_REGULATION_OF_RESPONSE_TO_WOUNDING	GOBP_REGULATION_OF_RESPONSE_TO_WOUNDING	GOBP_REGULATION_OF_RESPONSE_TO_WOUNDING	135	0.549695	1.60418	4.87845e-08	9.73549e-07	5.41854e-07	3368	tags=37%, list=14%, signal=32%	ANXA1/SPP1/TNFRSF12A/SERPINE1/SERPING1/PLAU/CAV1/ITGB1/PLAT/F3/CXCR4/PLAUR/TFPI/PROS1/PTN/ALOX5/F2R/ANO6/MDK/CD9/CERS2/FLNA/TNFAIP3/PDGFA/CLEC7A/NFE2L2/THBS1/HMGB1/FERMT2/XBP1/SIGLEC10/FAP/C1QTNF1/VKORC1/SH2B3/THBD/MYLK/ACTG1/PRKCD/SRSF6/GJA1/PDGFB/EPHB2/CD34/CD36/HBEGF/CD109/RGMA/MTOR/STK24
GOBP_RESPONSE_TO_EXTRACELLULAR_STIMULUS	GOBP_RESPONSE_TO_EXTRACELLULAR_STIMULUS	GOBP_RESPONSE_TO_EXTRACELLULAR_STIMULUS	415	0.460589	1.39047	4.87845e-08	9.73549e-07	5.41854e-07	7594	tags=49%, list=33%, signal=34%	IGFBP2/SPP1/COL1A1/TNC/ZFP36/POSTN/LDHA/SOD2/HMOX1/IFI16/TYMS/CD68/VCAM1/UCP2/RARRES2/GDF15/ADM/PTN/CXCL10/HAMP/ATF3/JUN/SH3GLB1/HSPA5/DAP/FOS/PTPRC/ICAM1/LYN/FAS/SLC16A1/CYBB/C2/LAMP2/SPARC/CD4/MBD2/TGFBR2/ACSL1/KLF10/FOSL1/KANK2/HAT1/NFE2L2/RRAGC/WIPI1/NUCB2/SNAI2/PIM1/CHSY1/TNFRSF11B/STC1/CNR1/XBP1/BCHE/EIF2AK3/GCLM/MMP7/SNW1/CDKN1A/UPP1/RPS19/KYNU/XPR1/EIF2AK1/MAP1LC3B/CD3E/EIF2S1/DAD1/HNRNPA…
GOBP_PROTEIN_MODIFICATION_BY_SMALL_PROTEIN_REMOVAL	GOBP_PROTEIN_MODIFICATION_BY_SMALL_PROTEIN_REMOVAL	GOBP_PROTEIN_MODIFICATION_BY_SMALL_PROTEIN_REMOVAL	257	0.490304	1.46251	4.93063e-08	9.80887e-07	5.45937e-07	10352	tags=77%, list=44%, signal=43%	CDC20/PSMB9/CDK1/ACTB/PSMC2/RHOA/SNX3/TNFAIP3/ACTL6A/CCNA2/HIF1A/USP1/TGFBR1/PSMB8/SMAD1/DESI2/IFIH1/PSME2/ENY2/RIPK1/DDB2/MDM2/PSMA5/TANK/TRIM21/PSMD14/PSMD12/COPS2/PSMB2/PSMD5/PSMB4/PSMA3/BIRC2/MBD6/USP16/IL33/PSME1/USP14/USP8/MAP3K7/TOR1A/COPS8/BRCA1/PSMF1/PSMA4/PSME4/PSMC4/CLSPN/USP18/BECN1/PSMD11/PSMD7/USP21/USP4/PSME3/USP39/USP15/DDX58/ZC3H12A/BRCC3/STAMBP/UBA52/RAD23B/RUVBL1/PSMD8/SENP7/PS…
GOBP_CONNECTIVE_TISSUE_DEVELOPMENT	GOBP_CONNECTIVE_TISSUE_DEVELOPMENT	GOBP_CONNECTIVE_TISSUE_DEVELOPMENT	208	0.508615	1.50842	5.03498e-08	9.98526e-07	5.55755e-07	5608	tags=44%, list=24%, signal=34%	CHI3L1/TIMP1/COL1A1/MGP/TGFBI/CD44/SERPINH1/EFEMP1/LUM/BGN/EGR1/TYMS/LOXL2/SULF1/COL5A1/LOX/ACTA2/SCIN/MDK/CYTL1/CDK4/RUNX1/ZMPSTE24/FRZB/SOX9/ARRDC3/HIF1A/SHOX2/HOXB3/TGFBR1/TGFBR2/COL11A1/SMAD1/PRRX1/HOXA5/SNAI2/CHSY1/COL27A1/TGFB1/STC1/EXT1/XBP1/HYAL2/GNAS/EIF2AK3/IFT80/MEX3C/SH3PXD2B/WNT5A/BMP1/PDGFD/PDGFB/PGRMC2/HOXA3/CSF1/CD34/ECM1/ITGB8/SLC39A14/ADAMTS7/SNAI1/PITX1/PAXIP1/PDGFRB/CREB3L2/PT…
GOBP_ANATOMICAL_STRUCTURE_HOMEOSTASIS	GOBP_ANATOMICAL_STRUCTURE_HOMEOSTASIS	GOBP_ANATOMICAL_STRUCTURE_HOMEOSTASIS	404	0.456008	1.37577	5.29586e-08	1.047e-06	5.82735e-07	6957	tags=48%, list=30%, signal=34%	LTF/SERPINA3/SPP1/IGKC/VEGFA/B2M/LYZ/ITGB1/LAMC1/WWTR1/IGHA1/PCNA/PKIB/LOX/CA2/HSPB1/HAMP/F2R/RAC2/ACTB/DRAM2/SP100/CCT6A/SNX10/AURKB/RB1/CYTL1/NOP10/VCL/SOX9/LAMP2/IGHG3/TNFAIP3/PRKDC/HIF1A/HNRNPD/PRDX1/INPP5D/CRB2/BAG3/NEK2/RPA3/YAP1/CCT8/TNFRSF11B/BLM/SMC5/MDM1/IGHA2/EXOSC10/CNR1/CCT5/GNL3/SASH3/LAMA2/RPA2/TCIRG1/GNAS/RAC1/FBXO4/HSP90AA1/DKC1/HNRNPA2B1/CHMP2B/RFC3/RPE65/DCLRE1B/RPA1/RAD51/SMO/…
GOBP_SUPEROXIDE_METABOLIC_PROCESS	GOBP_SUPEROXIDE_METABOLIC_PROCESS	GOBP_SUPEROXIDE_METABOLIC_PROCESS	62	0.639609	1.77744	5.3171e-08	1.04795e-06	5.83261e-07	6110	tags=65%, list=26%, signal=48%	SOD2/FBLN5/H19/GNAI3/TYROBP/CYBB/ITGB2/CLEC7A/PRDX1/NFE2L2/TGFB1/SOD3/NCF4/DHFR/NCF2/BST1/SH3PXD2B/NCF1/IMMP2L/CYBA/PRKCD/HVCN1/NQO1/SYK/CD36/EGFR/ITGAM/NOX4/F2RL1/GNAI2/CYB5R4/PREX1/NCF1C/EDN1/NCF1B/FANCC/SOD1/GCH1/NRROS/NOS3
GOBP_MRNA_3_END_PROCESSING	GOBP_MRNA_3_END_PROCESSING	GOBP_MRNA_3_END_PROCESSING	94	0.58349	1.67095	5.40612e-08	1.0622e-06	5.91196e-07	7390	tags=76%, list=32%, signal=52%	SRSF11/CCNB1/SRSF4/PABPC1L/SRRM1/ZFP36L1/MAGOH/SRSF9/SRSF3/UPF3B/SRSF7/SRSF2/SLBP/NCBP2/THOC2/ZC3H11A/SRSF6/SNRPA/DHX36/CSTF3/CTR9/CDC73/SSU72/PNPT1/U2AF2/CLP1/SRSF1/GRSF1/NCBP1/EIF4A3/ZNF473/MAGOHB/CSTF1/APP/U2AF1/PABPC1/LEO1/CPSF4/CPSF6/THOC7/POLR2D/ALYREF/PAF1/CPSF7/FIP1L1/CSTF2/NUDT21/ZC3H14/RBM8A/PAPOLA/SARNP/PAPOLG/RNPS1/CHTOP/THOC1/DDX39A/NELFE/CPSF3/THOC3/DDX39B/BARD1/RPRD1B/HSF1/THOC6/RP…
GOBP_MRNA_TRANSPORT	GOBP_MRNA_TRANSPORT	GOBP_MRNA_TRANSPORT	144	0.542271	1.58714	5.50559e-08	1.07842e-06	6.0022e-07	9115	tags=82%, list=39%, signal=50%	ZFP36/SRSF11/EIF4E/SRSF4/SRRM1/CETN2/TPR/ZFP36L1/IGF2BP2/MAGOH/ARC/NUP62/CETN3/SRSF9/NUP107/ENY2/IGF2BP3/MX2/SRSF3/FYTTD1/POM121/NSUN2/UPF3B/SRSF7/AGFG1/SRSF2/HNRNPA2B1/SLBP/NCBP2/THOC2/ZC3H11A/SRSF6/NXT1/MVP/HNRNPA1/NUP37/NUTF2/NUP205/MYO1C/DDX19B/KHSRP/U2AF2/IWS1/SRSF1/NPIPA1/EIF5A/SEC13/DHX9/NCBP1/RAE1/EIF4A3/ALKBH5/XPO1/NUP160/NDC1/MAGOHB/NUP153/NUP98/NUP188/U2AF1/SMG7/POM121C/NXF1/CPSF4/THOC…
GOBP_ACTIN_POLYMERIZATION_OR_DEPOLYMERIZATION	GOBP_ACTIN_POLYMERIZATION_OR_DEPOLYMERIZATION	GOBP_ACTIN_POLYMERIZATION_OR_DEPOLYMERIZATION	192	0.514427	1.52443	5.61045e-08	1.09559e-06	6.09777e-07	5257	tags=45%, list=23%, signal=35%	TMSB4X/IQGAP2/SCIN/ARPC5/AVIL/CAPZA1/HCLS1/ICAM1/TWF1/TMSB10/CAPG/ACTR3/PLEK/ARPC1B/LIMA1/AIF1/MYADM/RDX/PFN1/ARHGAP18/ARPC3/CAPZB/CAPZA2/EPS8/COTL1/SWAP70/ANG/WASF2/CYFIP1/VASP/NCKAP1L/WDR1/PLEKHG2/NCK1/ARPC2/HCK/NCK2/SNX9/DSTN/RAC1/TMOD1/GMFG/CDC42EP3/TMSB15A/FCHSD1/WAS/ARF6/PRKCD/WIPF1/ESAM/SVIL/MYO1C/ACTR2/TMOD3/ELN/MICALL2/PYCARD/ARPC1A/CFL2/ENAH/MTOR/ARFIP1/GRB2/TTC17/TRIOBP/ARHGAP6/DIAPH1/…
GOBP_POSITIVE_REGULATION_OF_DNA_BINDING_TRANSCRIPTION_FACTOR_ACTIVITY	GOBP_POSITIVE_REGULATION_OF_DNA_BINDING_TRANSCRIPTION_FACTOR_ACTIVITY	GOBP_POSITIVE_REGULATION_OF_DNA_BINDING_TRANSCRIPTION_FACTOR_ACTIVITY	248	0.489885	1.46008	5.71532e-08	1.11265e-06	6.19274e-07	8122	tags=60%, list=35%, signal=39%	LTF/VEGFA/CAV1/CARD16/S100A8/HSPA1B/TLR2/MYD88/IL1RAP/HCLS1/S100A9/ICAM1/CYTL1/NPM1/LAMTOR5/ITGB2/TRIM22/TAF12/STAT3/IL18/CEBPG/FOSL1/DDR2/UBE2N/BTK/LGALS9/RIPK1/CLU/TRIM5/HSPA1A/CTNNB1/TRIM21/LRRFIP1/TAB2/FZD1/STK36/MTDH/TRAF5/TCF3/WNT5A/PRDX3/TRIM14/BUD31/SMO/NFKB1/TRIM38/UBE2V1/IL6/BCL10/DDIT3/MAP3K7/PPIA/CD36/IL1B/NFKB2/STK3/TLR3/CD40/TFRC/FZD2/PYCARD/FLOT1/CAT/DDX58/PRKD2/RNF25/DHX9/UBA52/CX…
GOBP_POSITIVE_REGULATION_OF_EPITHELIAL_TO_MESENCHYMAL_TRANSITION	GOBP_POSITIVE_REGULATION_OF_EPITHELIAL_TO_MESENCHYMAL_TRANSITION	GOBP_POSITIVE_REGULATION_OF_EPITHELIAL_TO_MESENCHYMAL_TRANSITION	44	0.689066	1.8601	5.79052e-08	1.12385e-06	6.2551e-07	3992	tags=66%, list=17%, signal=55%	PDPN/COL1A1/TGFB2/WWTR1/LOXL2/SDCBP/MDK/DAB2/TGFBR1/ENG/TGFB1I1/TGFBR2/LEF1/EZH2/CRB2/HDAC2/TGFB1/FERMT2/CTNNB1/TWIST1/ACVR1/GLIPR2/IL6/TGFB3/IL1B/SNAI1/MTOR/SMAD2/FOXC1
GOMF_MRNA_BINDING	GOMF_MRNA_BINDING	GOMF_MRNA_BINDING	273	0.482057	1.44211	6.13478e-08	1.18705e-06	6.60684e-07	6602	tags=55%, list=28%, signal=40%	ZFP36/TYMS/YBX3/CRYZ/ZFP36L2/RBMS1/SRSF4/SF3B1/PABPC1L/SERBP1/LSM14A/PCBP1/EIF4G2/SSB/TPR/MBD2/ZFP36L1/DDX5/HNRNPD/IGF2BP2/RBPMS/ARC/NCL/DDX3X/SYNCRIP/RPL26/RPS7/YTHDF2/SLPI/LUC7L2/DHFR/PCBP2/IGF2BP3/CCT5/SNRPC/GNL3/PTBP1/SRSF3/ELAVL1/FYTTD1/NSRP1/LSM1/HNRNPK/PABPC4/PAIP2/UPF3B/HNRNPL/HNRNPA2B1/RPS26/RPS2/HNRNPR/SLBP/RBM25/NCBP2/THOC2/EXOSC9/ZC3H11A/CARHSP1/DENR/ETF1/SRSF6/MRPL13/EIF2S2/KHDRBS1/K…
GOBP_REGULATION_OF_CELL_SUBSTRATE_ADHESION	GOBP_REGULATION_OF_CELL_SUBSTRATE_ADHESION	GOBP_REGULATION_OF_CELL_SUBSTRATE_ADHESION	193	0.514089	1.52381	6.23964e-08	1.20125e-06	6.68585e-07	3850	tags=37%, list=17%, signal=31%	PDPN/S100A10/FN1/COL1A1/SERPINE1/PLAU/VEGFA/GBP1/POSTN/MMP14/IQGAP1/ITGA5/ANGPT2/LGALS1/PTN/RAC2/NPNT/NID1/ECM2/SPRY4/MDK/CDC42/FZD7/FLNA/EFEMP2/VCL/RHOA/MYADM/HOXA7/RSU1/COL8A1/LIMS1/RCC2/NRP1/P4HB/SDC4/HAS2/RRAS/THBS1/ACTN4/NEDD9/ARPC2/ITGA3/FERMT2/RAC1/CORO2B/BCL6/BST1/EMILIN1/ACTG1/CD3E/PDGFB/CDK6/CSF1/ROCK1/CCDC80/CD36/FBLN1/SLC9A1/CALR/DAG1/HSD17B12/ITGA6/C1QBP/EMP2/MACF1/EGFLAM/ILK/TRIOBP/…
GOBP_REGULATION_OF_DNA_TEMPLATED_TRANSCRIPTION_IN_RESPONSE_TO_STRESS	GOBP_REGULATION_OF_DNA_TEMPLATED_TRANSCRIPTION_IN_RESPONSE_TO_STRESS	GOBP_REGULATION_OF_DNA_TEMPLATED_TRANSCRIPTION_IN_RESPONSE_TO_STRESS	107	0.570624	1.64498	6.24588e-08	1.20125e-06	6.68585e-07	7031	tags=69%, list=30%, signal=48%	VEGFA/HMOX1/EGR1/ATF3/PSMB9/JUN/HSPA5/PSMC2/DNAJB1/CA9/HIF1A/CITED2/PSMB8/NFE2L2/BAG3/PSME2/NCK1/NCK2/HSPA1A/PSMA5/MUC1/PSMD14/PSMD12/RPS6KA1/CEBPB/PSMB2/PSMD5/PSMB4/PSMA3/TMBIM6/PSME1/CHEK1/DDIT3/RPS6KA3/HIGD1A/PSMF1/IMPACT/MAPK7/PSMA4/PSME4/PSMC4/PSMD11/PSMD7/PSME3/UBA52/PSMD8/PSMD10/TP53/PSMD6/BCLAF1/ATF4/PSMD2/NEDD4/UBC/ATF6B/UBB/SIN3A/PSMC1/PSMB1/ARNT/PSMA7/PSMD9/LIMD1/RPS27A/EPAS1/RELA/ATF6…
GOBP_METAPHASE_ANAPHASE_TRANSITION_OF_CELL_CYCLE	GOBP_METAPHASE_ANAPHASE_TRANSITION_OF_CELL_CYCLE	GOBP_METAPHASE_ANAPHASE_TRANSITION_OF_CELL_CYCLE	62	0.637764	1.77231	6.47525e-08	1.24161e-06	6.91049e-07	5813	tags=68%, list=25%, signal=51%	UBE2C/CENPF/CDC20/CCNB1/NDC80/TACC3/AURKB/RB1/ZWINT/MAD2L1/NEK6/DUSP1/TPR/KNTC1/BUB1/DLGAP5/BUB1B/PSMG2/PLK1/FBXO5/CDC6/TRIP13/ZNF207/TTK/ESPL1/SPDL1/RAD21/IK/MAD2L2/CENPE/RIOK2/CDC23/CDC26/CUL3/ZW10/ANAPC4/ANAPC7/BUB3/GEN1/PCID2/NSMCE2/CDC16
GOBP_T_CELL_ACTIVATION_INVOLVED_IN_IMMUNE_RESPONSE	GOBP_T_CELL_ACTIVATION_INVOLVED_IN_IMMUNE_RESPONSE	GOBP_T_CELL_ACTIVATION_INVOLVED_IN_IMMUNE_RESPONSE	87	0.596229	1.69786	7.08565e-08	1.35457e-06	7.53921e-07	4795	tags=52%, list=21%, signal=41%	ANXA1/HLA-DRA/FCER1G/CD74/LGALS3/SLC11A1/HLA-DRB1/HLA-DMB/FCGR2B/BCL3/MDK/ICAM1/STAT3/CD86/IL18/LCP1/LEF1/HAVCR2/HMGB1/APBB1IP/GPR183/LGALS9/LILRB1/CD46/LOXL3/FGL2/BCL6/HLX/IL4R/RELB/IL6/NFKBIZ/RAB27A/ITGAL/BATF/MTOR/ZC3H12A/TP53/F2RL1/RPS6/RIPK2/RARA/JAK3/MALT1/EIF2AK4
GOMF_ENZYME_ACTIVATOR_ACTIVITY	GOMF_ENZYME_ACTIVATOR_ACTIVITY	GOMF_ENZYME_ACTIVATOR_ACTIVITY	489	0.443854	1.3435	7.18343e-08	1.36915e-06	7.62037e-07	7551	tags=51%, list=32%, signal=35%	LTF/FN1/IGFBP3/ALOX5AP/RGS1/ARHGDIB/CAV1/CTSC/APOC2/IQGAP2/CKS2/PCOLCE/IQGAP1/RGS16/PCNA/TPX2/SPRY2/CCNB1/JUN/CASP3/ARAP3/RPS27L/CASP1/MGST2/DNAJB1/FAM20A/PDCD5/DDOST/NCAPH/ARHGAP18/PSENEN/SIPA1L1/ATP1B3/NRP1/CCL5/SYDE1/ECT2/DTX3L/DNAJC10/TBC1D1/LAMTOR3/RGS10/ERRFI1/RGS2/HMGB1/DDX3X/ARL1/SIPA1L2/ARHGAP25/NCKAP1L/PSME2/CARD8/PCOLCE2/NCF4/ARHGEF6/DBF4/TANK/IQGAP3/CYB5B/RP2/PPP1R15A/CTSA/GNAS/PSMD14…
GOBP_NEGATIVE_REGULATION_OF_RESPONSE_TO_BIOTIC_STIMULUS	GOBP_NEGATIVE_REGULATION_OF_RESPONSE_TO_BIOTIC_STIMULUS	GOBP_NEGATIVE_REGULATION_OF_RESPONSE_TO_BIOTIC_STIMULUS	84	0.599637	1.70339	7.40056e-08	1.40633e-06	7.82727e-07	5690	tags=57%, list=24%, signal=43%	LTF/SERPING1/IFI16/CARD16/HLA-B/VSIG4/NMI/HLA-A/TNFAIP3/TSPAN6/SLAMF8/PARP14/NLRC5/HAVCR2/DUSP10/HLA-F/LGALS9/YTHDF2/CARD8/LILRB1/PCBP2/TRIM21/HLA-E/CNOT7/FGL2/SAMHD1/RPS19/LYAR/PTPN2/RIOK3/TRIB1/A2M/MUL1/C1QBP/MICA/RNF26/GRN/TRAF3IP1/ADAR/SERPINB9/DHX58/IL2RA/TRAFD1/MICB/YTHDF3/LILRA2/TARBP2/ARG2
GOBP_POSITIVE_REGULATION_OF_MYELOID_LEUKOCYTE_DIFFERENTIATION	GOBP_POSITIVE_REGULATION_OF_MYELOID_LEUKOCYTE_DIFFERENTIATION	GOBP_POSITIVE_REGULATION_OF_MYELOID_LEUKOCYTE_DIFFERENTIATION	50	0.664998	1.8153	7.57369e-08	1.43494e-06	7.98655e-07	3966	tags=58%, list=17%, signal=48%	CD74/HLA-DRB1/CA2/JUN/EVI2B/HCLS1/FOS/TYROBP/TREM2/RB1/RUNX1/CCR1/CD4/CASP8/ZFP36L1/LIF/KLF10/LEF1/TGFB1/RIPK1/GNAS/TRIB1/CSF1/FADD/FES/CD101/TMEM64/CREB1/HAX1
GOBP_NEGATIVE_REGULATION_OF_CELL_CELL_ADHESION	GOBP_NEGATIVE_REGULATION_OF_CELL_CELL_ADHESION	GOBP_NEGATIVE_REGULATION_OF_CELL_CELL_ADHESION	155	0.536127	1.57177	7.70776e-08	1.44887e-06	8.06405e-07	5357	tags=46%, list=23%, signal=36%	ANXA1/GPNMB/VEGFA/CD74/LGALS3/HLA-DRB1/FCGR2B/VSIG4/LAPTM5/TWSG1/MDK/CASP3/IRF1/LILRB4/CD9/RUNX1/FOXJ1/FXYD5/MYADM/BTN2A2/RDX/SWAP70/CD86/SDC4/HAVCR2/HMGB1/TGFB1/LGALS9/YTHDF2/SOCS1/LILRB1/MIA3/LOXL3/C1QTNF1/FGL2/BCL6/CD300A/CBFB/SH2B3/TNFRSF14/CEBPB/PODXL/HLX/PTPN2/LRRC32/IL4R/PTPN6/PRKCD/SOCS6/MAPK7/IL1RN/HFE/LILRB2/MAD2L2/PDCD1LG2/ZC3H12A/PRKAR1A/ABL1/GLI3/WNK1/TNFAIP8L2/JAK3/RUNX3/AKT1/GTPBP4…
GOBP_POSITIVE_REGULATION_OF_EPITHELIAL_CELL_MIGRATION	GOBP_POSITIVE_REGULATION_OF_EPITHELIAL_CELL_MIGRATION	GOBP_POSITIVE_REGULATION_OF_EPITHELIAL_CELL_MIGRATION	139	0.542278	1.58388	7.70776e-08	1.44887e-06	8.06405e-07	5897	tags=51%, list=25%, signal=38%	ANXA1/VEGFA/MMP9/TGFB2/TMSB4X/HMOX1/ADAM9/SRPX2/HSPB1/SOX9/PFN1/SPARC/RHOJ/HIF1A/NRP1/TGFBR2/RAB11A/HAS2/NFE2L2/RRAS/THBS1/HMGB1/ADAM17/TGFB1/ITGA3/MAP2K3/RAC1/HDAC7/WNT5A/PLCG1/ARF6/GLIPR2/CTSH/PDGFB/CD40/FGFR1/LGMN/NRP2/HBEGF/CALR/MTOR/SP1/ZC3H12A/PRKD2/STAT5A/NUS1/FGF1/ANGPT1/ITGB1BP1/KDR/RHOB/GRN/PLCG2/ABL1/PDCD6/ROCK2/P2RX4/MET/ITGA2/MAPRE2/PRKD1/AKT1/EDN1/RTN4/FLT4/FGF2/PIK3CD/ETS1/CIB1/GPI…
GOBP_NEUTROPHIL_MIGRATION	GOBP_NEUTROPHIL_MIGRATION	GOBP_NEUTROPHIL_MIGRATION	104	0.574097	1.65327	7.71547e-08	1.44887e-06	8.06405e-07	5537	tags=50%, list=24%, signal=38%	FCER1G/CCL2/TGFB2/SAA1/CD74/LGALS3/CD99/S100A8/CXCL10/C5AR1/MYD88/RAC2/S100A9/MDK/C3AR1/ITGB2/CCL5/SLAMF8/PPIB/CKLF/THBS4/NCKAP1L/WDR1/DPEP1/ITGA1/IL1R1/RAC1/VAV3/BST1/CSF3R/SRP54/MOSPD2/IRAK4/SYK/PPIA/RHOG/JAM3/C1QBP/DPP4/CCL20/CXCL2/CXCL9/JAGN1/VAV1/PREX1/RHOH/EDN1/CXADR/PIK3CD/PDE4B/CXCL11/CXCL1
GOMF_ACTIN_BINDING	GOMF_ACTIN_BINDING	GOMF_ACTIN_BINDING	407	0.455403	1.37403	8.02236e-08	1.50207e-06	8.36015e-07	5293	tags=37%, list=23%, signal=29%	MSN/GBP1/CNN3/PDLIM1/ACTN1/S100A4/TMSB4X/ITGB1/CALD1/IQGAP2/CXCR4/IQGAP1/PDLIM4/PDLIM3/FLNC/PLS3/SCIN/PALLD/ARPC5/TPM4/AVIL/CAPZA1/MYO1B/HCLS1/TWF1/TMSB10/CAPG/ACTR3/FLNA/ARPC1B/TAGLN/LIMA1/VCL/MYH9/AIF1/FXYD5/RDX/PFN1/CAP1/ARPC3/TLN1/CAPZB/PPP1R18/CAPZA2/EPS8/COTL1/ANG/WASF2/FHL3/P4HB/LCP1/CNN2/CYFIP1/NEXN/VASP/GAS2L3/ACTN4/STK38L/WDR1/RAI14/PARVG/INPPL1/ARPC2/FERMT2/DSTN/IQGAP3/TMOD1/DAAM1/CTNN…
GOBP_POSITIVE_REGULATION_OF_PROTEOLYSIS	GOBP_POSITIVE_REGULATION_OF_PROTEOLYSIS	GOBP_POSITIVE_REGULATION_OF_PROTEOLYSIS	331	0.469426	1.40988	8.12723e-08	1.51724e-06	8.44459e-07	5096	tags=42%, list=22%, signal=33%	FN1/MMP14/IFI16/CAV1/CTSC/F3/CDC20/PCOLCE/ADAM9/S100A8/HSPA1B/F2R/LAPTM5/HSPE1/DAP/S100A9/RPS27L/LYN/TREM2/CASP1/FAS/PSMC2/IFT57/PDCD5/MYH9/TRIB2/ECSCR/RNFT1/NGFR/DAB2/CYCS/PSENEN/SUMO2/CASP8/STAT3/NCSTN/PLK3/CLEC7A/RNF19A/AURKA/HDAC2/NFE2L2/ANP32B/HMGB1/DDX3X/HSPD1/PSME2/PLK1/LGALS9/RIPK1/CARD8/PCOLCE2/CLU/EFNA1/HSPA1A/MDM2/SNX9/TANK/FAM162A/PSMD14/SUMO1/EIF2AK3/AKIRIN2/CSNK1A1/UACA/REST/RNF19B/…
GOBP_NEGATIVE_REGULATION_OF_TRANSFERASE_ACTIVITY	GOBP_NEGATIVE_REGULATION_OF_TRANSFERASE_ACTIVITY	GOBP_NEGATIVE_REGULATION_OF_TRANSFERASE_ACTIVITY	267	0.484921	1.4481	8.33696e-08	1.55184e-06	8.63718e-07	7444	tags=54%, list=32%, signal=37%	ZFP36/SOCS3/GADD45A/CAV1/WWTR1/SPRY1/PKIB/CDKN2C/HSPB1/SPRY2/DUSP6/RPL11/SPRY4/PTPRC/CASP3/LILRB4/LYN/RB1/MAD2L1/NPM1/TRIB2/NR2F2/DUSP1/TNFAIP3/DUSP14/DTX3L/ERRFI1/RGS2/TAF7/NUP62/SPRED2/DUSP10/RPS7/PLK1/NCK1/DUSP5/SOCS1/STK38/FBXO5/HYAL2/AIDA/PTPN1/ITPRIP/GMFG/CD300A/SH2B3/CDKN1A/PRDX3/YWHAB/PTPN2/PTPN6/RGN/PRKCD/PAQR3/POT1/MVP/RGS3/TRIB1/EPHB2/DNAJA1/HEG1/SPRED1/DNAJC3/PPIA/IL1B/PKIG/MLLT1/IMPA…
GOBP_SPINDLE_ASSEMBLY	GOBP_SPINDLE_ASSEMBLY	GOBP_SPINDLE_ASSEMBLY	105	0.565924	1.62983	9.29004e-08	1.72421e-06	9.59652e-07	6505	tags=61%, list=28%, signal=44%	CDC20/CCNB2/TPX2/MYBL2/HSPA1B/AURKB/PRC1/KIFC1/LSM14A/FLNA/RHOA/KIF23/NEK6/KIF4A/KPNB1/TPR/RAB11A/AURKA/MAPRE1/NEK2/HAUS1/RCC1/PLK1/FBXO5/HSPA1A/ZNF207/TUBB/CHMP2B/KIF11/CHMP5/SMC3/HAUS5/RACGAP1/CHMP2A/CHEK2/CSNK1D/WRAP73/CHMP1B/HAUS8/GPSM2/ARHGEF10/SPAG5/STAG1/HAUS3/TUBGCP3/SMC1A/HNRNPU/MLH1/RNF4/MAP9/BCCIP/MAPRE2/INCENP/NCOR1/HDAC3/SPICE1/HAUS6/PIBF1/HAUS2/SENP6/STAG2/VPS4B/GOLGA2/CEP63
GOBP_RECEPTOR_SIGNALING_PATHWAY_VIA_STAT	GOBP_RECEPTOR_SIGNALING_PATHWAY_VIA_STAT	GOBP_RECEPTOR_SIGNALING_PATHWAY_VIA_STAT	122	0.551721	1.60356	9.49049e-08	1.75629e-06	9.77509e-07	6852	tags=58%, list=29%, signal=41%	CCL2/SOCS3/GADD45A/OCIAD2/CAV1/PARP9/SOCS2/TNFRSF1A/STAT1/HAMP/NMI/F2R/BCL3/HCLS1/PTPRC/LYN/CLCF1/LEPROT/CCL5/PARP14/IL10RB/STAT3/IL18/LIF/ARL2BP/HDAC2/SOCS1/CNOT7/CD300A/SH2B3/PKD2/PTPN2/SOCS6/IL6ST/IL10RA/IL6/OCIAD1/ADIPOR1/CSF1R/HES1/STAT2/CD40/CTR9/PPP2CA/OSM/SUZ12/CTF1/STAMBP/STAT5A/PWP1/IFNAR2/STAT6/AKR1B1/JAK3/IFNAR1/IL15/GGNBP2/CRLF3/JAK2/IL7R/PIBF1/STAT5B/CYP1B1/PIAS1/IL6R/DOT1L/HGS/CENP…
GOBP_NIK_NF_KAPPAB_SIGNALING	GOBP_NIK_NF_KAPPAB_SIGNALING	GOBP_NIK_NF_KAPPAB_SIGNALING	157	0.533213	1.56483	9.59535e-08	1.76543e-06	9.82597e-07	5748	tags=56%, list=25%, signal=42%	CHI3L1/TMSB4X/TLR2/NMI/PSMB9/LAPTM5/BCL3/CD14/TREM2/PSMC2/TRIP6/RHOA/LIMS1/TSPAN6/LITAF/CD86/IL18/HAVCR2/PSMB8/HMGB1/ACTN4/DDX3X/PSME2/LGALS9/PSMA5/PSMD14/PSMD12/CUL1/HDAC7/UACA/PSMB2/PSMD5/SKP1/PSMB4/PSMA3/BIRC2/RELB/TNFRSF10B/PSME1/ADIPOR1/MAP3K7/COPS8/IL1B/NFKB2/PSMF1/TLR3/PSMA4/EGFR/PSME4/PSMC4/MAP3K14/PSMD11/CALR/PSMD7/PSME3/PPP4C/PTP4A3/ZC3H12A/PSMD8/PSMD10/ILK/BIRC3/PSMD6/EIF2AK2/APP/IFI35…
GOBP_PROTEIN_DNA_COMPLEX_SUBUNIT_ORGANIZATION	GOBP_PROTEIN_DNA_COMPLEX_SUBUNIT_ORGANIZATION	GOBP_PROTEIN_DNA_COMPLEX_SUBUNIT_ORGANIZATION	189	0.515115	1.52572	9.59535e-08	1.76543e-06	9.82597e-07	7783	tags=65%, list=33%, signal=44%	HMGB2/CENPF/RBBP4/ASF1B/SMARCE1/ITGB3BP/RB1/CETN2/PSMC2/CENPK/NPM1/MCM3/SOX9/CENPA/ANP32E/HJURP/TAF12/GTF2A2/HAT1/DLGAP5/MCM2/TAF7/DR1/ANP32B/HMGB1/RPA3/CENPW/GTF2B/DDB2/CENPH/CENPN/MIS18BP1/NASP/RPA2/MCM6/MCM4/ARID1A/CDC45/BRD2/RBBP7/CUL4A/GMNN/RPA1/RAD51/MIS18A/CENPL/HP1BP3/POLE3/OIP5/CUL4B/HELLS/SMARCA5/CDK7/MIS12/PSME4/PSMC4/CHAF1A/SMARCD1/MCM5/CHD1L/CENPQ/IPO4/UBA52/RAD23B/RUVBL1/TP53/CENPE/…
GOBP_MODULATION_BY_SYMBIONT_OF_ENTRY_INTO_HOST	GOBP_MODULATION_BY_SYMBIONT_OF_ENTRY_INTO_HOST	GOBP_MODULATION_BY_SYMBIONT_OF_ENTRY_INTO_HOST	39	0.706924	1.89088	9.95425e-08	1.82619e-06	1.01641e-06	2241	tags=51%, list=10%, signal=46%	CD74/IFITM3/CAV1/HLA-DRB1/PTX3/LGALS1/FUCA2/IFITM1/SNX3/CD4/IFITM2/TRIM22/P4HB/CIITA/LGALS9/TRIM5/TRIM21/ITGAV/TRIM14/TRIM38
GOBP_NEGATIVE_REGULATION_OF_INTRINSIC_APOPTOTIC_SIGNALING_PATHWAY	GOBP_NEGATIVE_REGULATION_OF_INTRINSIC_APOPTOTIC_SIGNALING_PATHWAY	GOBP_NEGATIVE_REGULATION_OF_INTRINSIC_APOPTOTIC_SIGNALING_PATHWAY	85	0.599051	1.70363	1.00248e-07	1.83385e-06	1.02068e-06	4845	tags=58%, list=21%, signal=46%	CD44/MMP9/SOD2/CD74/YBX3/PLAUR/HSPB1/HDAC1/HIF1A/ACKR3/TPT1/MCL1/TXNDC12/NFE2L2/DDX3X/BCL2L12/SNAI2/CLU/XBP1/HSPA1A/MDM2/MUC1/PTPN1/ARMC10/TAF9/ING2/TMBIM6/GPX1/TRIAP1/PTTG1IP/DNAJA1/PPIA/MAPK7/LRRK2/URI1/NME5/SNAI1/ENO1/FIGNL1/NONO/USP47/SYVN1/IVNS1ABP/PARK7/KDM1A/HERPUD1/HYOU1/AKT1/TAF9B
GOMF_KINASE_REGULATOR_ACTIVITY	GOMF_KINASE_REGULATOR_ACTIVITY	GOMF_KINASE_REGULATOR_ACTIVITY	197	0.507808	1.50536	1.03294e-07	1.88416e-06	1.04867e-06	7257	tags=57%, list=31%, signal=39%	LTF/SOCS3/CKS2/IQGAP1/SOCS2/PKIB/CDKN2C/CCNB2/TPX2/CXCL10/HSPB1/SPRY2/CCNB1/RAC2/SPRY4/CASP3/LILRB4/CDK4/NPM1/FAM20A/TRIB2/CCNA2/CCL5/CCNL2/LAMTOR3/HMGB1/DDX3X/SPRED2/NCKAP1L/NCK1/SOCS1/DBF4/HYAL2/ITPRIP/GMFG/CDKN1A/CCNG1/YWHAB/IGF2/CISH/SOCS6/CCNL1/TRIB1/TOM1L1/SPRED1/BCL10/DNAJC3/DAZAP2/PKIG/STK3/PIK3R5/CCND2/PARVA/CALM1/CCNYL1/PAK2/CSNK2B/CALM2/PRKAR1A/CDKN2B/MOB1B/HSP90AB1/CCNK/CAB39/ETAA1/WN…
GOBP_RIBOSOME_BIOGENESIS	GOBP_RIBOSOME_BIOGENESIS	GOBP_RIBOSOME_BIOGENESIS	284	0.476093	1.42614	1.05391e-07	1.91337e-06	1.06493e-06	9210	tags=68%, list=40%, signal=42%	RPL11/RPS27L/NOP10/NPM1/PRKDC/RPF1/XRN2/RAN/ISG20/POP4/ESF1/DCAF13/SBDS/KRR1/DDX3X/RPS16/RPL26/RPS7/EXOSC10/LTV1/ABCE1/RPL14/ERI1/GNL2/RPL35A/DKC1/DDX47/SDAD1/RPS19/CUL4A/MRPL36/NSA2/RPS2/PAK1IP1/BRIX1/LYAR/DDX18/RPS27/EXOSC9/NOL8/NOP16/RIOK3/LSM6/RPL26L1/RPL27/WBP11/LSG1/CUL4B/DDX21/RPL23A/ZNHIT6/METTL5/NOP2/RPS8/MPHOSPH10/RPP40/RPS25/DIMT1/HEATR1/C1QBP/ISG20L2/EBNA1BP2/RPL5/MPHOSPH6/MAK16/DDX27…
GOBP_POSITIVE_REGULATION_OF_REACTIVE_OXYGEN_SPECIES_METABOLIC_PROCESS	GOBP_POSITIVE_REGULATION_OF_REACTIVE_OXYGEN_SPECIES_METABOLIC_PROCESS	GOBP_POSITIVE_REGULATION_OF_REACTIVE_OXYGEN_SPECIES_METABOLIC_PROCESS	83	0.590831	1.67789	1.05497e-07	1.91337e-06	1.06493e-06	5864	tags=69%, list=25%, signal=52%	SOD2/GADD45A/PTX3/H19/GNAI3/TYROBP/ICAM1/ITGB2/TGFBR2/CLEC7A/NFE2L2/THBS1/TGFB1/RIPK1/CLU/HSP90AA1/MT-CO2/CDKN1A/PKD2/CYBA/PRKCD/HVCN1/PDGFB/SYK/CD36/IL1B/RAB27A/EGFR/TSPO/ITGAM/NOX4/MTOR/PDGFRB/GRB2/ROMO1/ZC3H12A/TP53/MAPK14/F2RL1/GNAI2/CLCN3/DDAH2/TMEM106A/HSP90AB1/PARK7/P2RX4/NQO2/RIPK3/AKT1/EDN1/DNM2/JAK2/NNT/SOD1/ASS1/TLR4/SMAD3
GOBP_EMBRYONIC_ORGAN_DEVELOPMENT	GOBP_EMBRYONIC_ORGAN_DEVELOPMENT	GOBP_EMBRYONIC_ORGAN_DEVELOPMENT	376	0.4617	1.39116	1.0644e-07	1.91954e-06	1.06837e-06	7128	tags=50%, list=31%, signal=35%	VEGFA/SOCS3/EFEMP1/TGFB2/MMP14/RDH10/RARRES2/CTHRC1/ADM/PIFO/SPRY2/TEAD2/MFAP2/HOXB2/PBX3/FRZB/IFT57/SOX9/NR2F2/TMED2/HOXA7/HIF1A/SALL1/SHOX2/HOXB3/CITED2/PDGFA/MBD2/TGFBR1/ENG/TEAD3/CASP8/TGFBR2/ZFP36L1/LIF/JUNB/LEF1/ST14/COL11A1/HOXD10/ZIC1/EN1/CRB2/HOXA4/SLC39A1/TEAD4/PRRX1/HOXA5/YAP1/HOXD9/TGFB1/CITED1/MAFB/ID3/EFNA1/CTNNB1/SYF2/PLK4/CHRNA9/PTK7/FZD6/TWIST1/GNAS/SP3/TULP3/SH2B3/ACVR1/PHLDA2/C…
GOMF_UBIQUITIN_LIKE_PROTEIN_TRANSFERASE_ACTIVITY	GOMF_UBIQUITIN_LIKE_PROTEIN_TRANSFERASE_ACTIVITY	GOMF_UBIQUITIN_LIKE_PROTEIN_TRANSFERASE_ACTIVITY	400	0.454429	1.37068	1.0644e-07	1.91954e-06	1.06837e-06	9068	tags=61%, list=39%, signal=38%	UBE2C/UBE2A/FBXO17/CDC42/UBE2T/RNFT1/TNFAIP3/TRIM22/DTX3L/EGR2/HERC5/RNF145/RNF135/RNF19A/UBE2B/UBE2L6/UBE2N/PIAS3/UBE2D3/UBE2E3/RNF7/DDB2/TRIM5/UBA3/MDM2/TRIM21/UBE2Q1/RNF122/CUL1/FBXO4/MEX3C/FBXW2/TRAF5/MED10/UBE2J1/DTL/HERC3/CUL4A/RNF149/RNF19B/RSPRY1/FBXL5/TRIM14/BIRC2/TRIM38/UBE2K/UBE2I/UBE2S/UBE3C/FBXO22/RNF130/ATG3/TNFAIP1/CUL4B/HECTD3/PJA2/BRCA1/RNF114/KCMF1/MUL1/TRIM24/RNF2/UBE4B/MED30/T…
GOBP_REGULATION_OF_MITOTIC_NUCLEAR_DIVISION	GOBP_REGULATION_OF_MITOTIC_NUCLEAR_DIVISION	GOBP_REGULATION_OF_MITOTIC_NUCLEAR_DIVISION	105	0.565122	1.62752	1.08656e-07	1.95397e-06	1.08753e-06	6100	tags=56%, list=26%, signal=42%	CENPF/NUSAP1/CDC20/CAV2/CCNB1/NDC80/AURKB/CDC42/RB1/ZWINT/MAD2L1/DUSP1/TPR/KNTC1/BUB1/AURKA/DLGAP5/BUB1B/MKI67/PSMG2/NEK2/NUP62/RCC1/PLK1/FBXO5/TRIP13/ZNF207/TTK/IGF2/ESPL1/PDGFB/CHEK1/TOM1L1/SPDL1/IL1B/RAD21/IK/MAD2L2/PDGFRB/CCDC8/CDC25C/BORA/CDC23/CUL3/ZW10/CUL7/ANAPC4/ANAPC7/MTBP/BUB3/CDK13/EDN1/GEN1/SPHK1/PCID2/NSMCE2/CDC16/PHIP/CDC27
GOBP_MULTICELLULAR_ORGANISMAL_HOMEOSTASIS	GOBP_MULTICELLULAR_ORGANISMAL_HOMEOSTASIS	GOBP_MULTICELLULAR_ORGANISMAL_HOMEOSTASIS	455	0.448357	1.35698	1.16978e-07	2.09181e-06	1.16425e-06	5242	tags=35%, list=23%, signal=27%	LTF/SERPINA3/SPP1/FABP5/IGKC/VEGFA/B2M/LYZ/EGR1/CAV1/ITGB1/LAMC1/SLC11A1/WWTR1/CXCR4/UCP2/IGHA1/SLN/G0S2/CA2/HSPB1/HAMP/F2R/RAC2/ACTB/GATM/MFAP2/DRAM2/SNX10/DOCK7/APLN/RB1/CYTL1/UGCG/VCL/SOX9/IGHG3/TNFAIP3/ARRDC3/STAT3/IL18/SLC40A1/RHEB/ACSL1/RAB11A/PRDX1/HOXC10/HAS2/INPP5D/CRB2/ADAM17/YAP1/TNFRSF11B/LAMA4/MDM1/IGHA2/EXT1/CNR1/HYAL2/SASH3/LAMA2/TCIRG1/GNAS/RAC1/PRCP/MEX3C/EXT2/CEBPB/RPE65/PRKACA/…
GOBP_REGULATION_OF_VIRAL_LIFE_CYCLE	GOBP_REGULATION_OF_VIRAL_LIFE_CYCLE	GOBP_REGULATION_OF_VIRAL_LIFE_CYCLE	128	0.549344	1.60034	1.16978e-07	2.09181e-06	1.16425e-06	7362	tags=66%, list=32%, signal=45%	LTF/PLSCR1/CD74/IFITM3/IFI16/HLA-DRB1/PTX3/TOP2A/LGALS1/CAV2/APOBEC3C/FAM111A/OAS1/KPNA2/IFITM1/APOBEC3G/SNX3/CD4/OAS2/CCL5/MX1/IFITM2/TRIM22/ISG20/P4HB/BST2/CIITA/VAPA/DDX3X/ISG15/LGALS9/SLPI/TRIM5/ZC3HAV1/TRIM21/TOP2B/OAS3/CNOT7/CHMP2B/TRIM14/PPIH/STAU1/TRIM38/RSAD2/PPIA/CHMP2A/BANF1/PKN2/OASL/TMEM39A/PPID/TRIM34/APOBEC3B/EIF2AK2/TSG101/ILF3/PABPC1/KPNA6/VAPB/ADAR/APOBEC3F/TMEM39B/TNIP1/SRPK2/I…
GOBP_MONONUCLEAR_CELL_MIGRATION	GOBP_MONONUCLEAR_CELL_MIGRATION	GOBP_MONONUCLEAR_CELL_MIGRATION	162	0.527861	1.55234	1.19086e-07	2.1176e-06	1.17861e-06	4706	tags=42%, list=20%, signal=34%	ANXA1/MSN/SERPINE1/CCL2/SAA1/LGALS3/CXCR4/CD99/RARRES2/ALOX5/CXCL10/C5AR1/ANO6/MDK/ICAM1/CDC42/LYN/CCR1/RHOA/AIF1/C3AR1/DUSP1/CCL5/EPS8/SLAMF8/AKIRIN1/CKLF/CXCL16/THBS1/HMGB1/ADAM17/GPR183/LGALS9/EXT1/MIA3/MSMP/TNFRSF14/WNT5A/CD47/RPS19/HSD3B7/JAM2/PDGFD/IL6/PDGFB/MOSPD2/CSF1/CSF1R/ECM1/CCR5/LGMN/FADD/PYCARD/DOCK8/CALR/ITGAL/ITGA4/C1QBP/CXCL14/MYO1G/CCL20/LRCH1/APP/WASL/PTPRO/WNK1/RIPK3/AKT1
GOCC_RNA_POLYMERASE_II_TRANSCRIPTION_REGULATOR_COMPLEX	GOCC_RNA_POLYMERASE_II_TRANSCRIPTION_REGULATOR_COMPLEX	GOCC_RNA_POLYMERASE_II_TRANSCRIPTION_REGULATOR_COMPLEX	160	0.528434	1.55159	1.19086e-07	2.1176e-06	1.17861e-06	7383	tags=64%, list=32%, signal=44%	TEAD2/JUN/FOS/RB1/RUNX1/LMO4/HIF1A/CBX3/TAF12/STAT3/JUNB/GTF2A2/LEF1/SMAD1/TAF7/DR1/YAP1/GTF2B/CREM/HYAL2/CTNNB1/CBFB/ADNP/TCF3/CEBPB/TAF9/TCEA1/ING2/GTF2H2C/SFPQ/NFYC/E2F5/E2F3/DDIT3/HNRNPAB/GTF2E2/MED14/MED4/CDK7/MED8/E2F6/ATF1/NKX2-5/MED17/NONO/TP53/CREB1/PYGO2/TLE1/NPAS2/ASCC3/SMAD2/HMGA1/TFDP1/TRRAP/ATF4/TCF7/ATF6B/NFYA/TLE4/HNRNPU/E2F1/E2F7/RUNX3/TAF6/TAF1/TAF9B/BCL9/TAF13/GTF2H3/MED31/TAF2…
GOBP_PLATELET_ACTIVATION	GOBP_PLATELET_ACTIVATION	GOBP_PLATELET_ACTIVATION	145	0.537389	1.57293	1.21194e-07	2.14908e-06	1.19612e-06	2951	tags=35%, list=13%, signal=31%	PDPN/FN1/COL1A1/COL3A1/FCER1G/COL1A2/CLIC1/PLSCR1/MYL12A/SAA1/MYL9/HSPB1/F2R/ACTB/LCP2/LYN/CD9/PLEK/FLNA/VCL/MYH9/STXBP3/TLN1/PDGFA/FERMT3/FZD6/GNAS/C1GALT1C1/PLA2G4A/GNA13/C1QTNF1/RAP2B/YWHAZ/VAV3/SH2B3/THBD/GNB1/ACTG1/PTPN6/PRKCD/GNA12/IL6/PDGFB/VAV2/MERTK/SYK/PPIA/PIK3R5/CD40/METAP1/RAF1
GOBP_BLOOD_VESSEL_ENDOTHELIAL_CELL_MIGRATION	GOBP_BLOOD_VESSEL_ENDOTHELIAL_CELL_MIGRATION	GOBP_BLOOD_VESSEL_ENDOTHELIAL_CELL_MIGRATION	109	0.562518	1.62493	1.27644e-07	2.25718e-06	1.25629e-06	4880	tags=50%, list=21%, signal=39%	ANXA1/VEGFA/GADD45A/TMSB4X/HMOX1/SRPX2/ANGPT2/HSPB1/MYH9/RHOA/RHOJ/MEOX2/HIF1A/NRP1/EFNB2/NFE2L2/THBS1/HMGB1/ADAM17/TGFB1/EFNA1/MAP2K3/MIA3/PRCP/HDAC7/PLCG1/GPX1/EPHA2/CDH5/PDGFB/PDCD10/SPRED1/NR2E1/CD40/FGFR1/ROBO1/SP1/EMP2/PRKD2/DLL4/STAT5A/NUS1/ANGPT1/CSNK2B/ITGB1BP1/KDR/JUP/ABL1/P2RX4/SRF/ATP2B4/PRKD1/AKT1/CLEC14A
GOBP_REGULATION_OF_SUPRAMOLECULAR_FIBER_ORGANIZATION	GOBP_REGULATION_OF_SUPRAMOLECULAR_FIBER_ORGANIZATION	GOBP_REGULATION_OF_SUPRAMOLECULAR_FIBER_ORGANIZATION	334	0.466151	1.40042	1.31732e-07	2.32301e-06	1.29293e-06	5277	tags=41%, list=23%, signal=32%	S100A10/AEBP1/TMSB4X/IQGAP2/TPX2/SCIN/HSPA1B/ARPC5/PSRC1/AVIL/CAPZA1/HCLS1/ICAM1/TWF1/TMSB10/CDC42/CAPG/RB1/GPR65/ACTR3/PLEK/FLNA/ARPC1B/RHOC/EFEMP2/LIMA1/RHOA/MYADM/RDX/PFN1/ARHGAP18/ARPC3/NRP1/CAPZB/CAPZA2/EPS8/TGFBR1/COTL1/SWAP70/WASF2/SDC4/CYFIP1/MAPRE1/VASP/NCKAP1L/WDR1/PLEKHG2/NCK1/ARPC2/HCK/CLU/NCK2/FERMT2/HSPA1A/SNX9/DSTN/COLGALT1/PXN/RAC1/TMOD1/CORO2B/GMFG/EMILIN1/CDC42EP3/CD47/ASAP3/VBP…
GOBP_REGULATION_OF_EPITHELIAL_CELL_APOPTOTIC_PROCESS	GOBP_REGULATION_OF_EPITHELIAL_CELL_APOPTOTIC_PROCESS	GOBP_REGULATION_OF_EPITHELIAL_CELL_APOPTOTIC_PROCESS	71	0.612103	1.71947	1.32261e-07	2.32589e-06	1.29453e-06	5358	tags=56%, list=23%, signal=43%	SERPINE1/CCL2/ZFP36/SFRP4/HMOX1/CD248/H19/CAST/ANO6/MDK/ICAM1/ECSCR/TNFAIP3/ZFP36L1/NFE2L2/THBS1/YAP1/PAK4/PLCG1/IL6/SRSF6/EIF2S1/CDH5/ANGPTL4/MAPK7/CD40/ITGA4/MTOR/TIA1/NUPR1/KRIT1/ANGPT1/KDR/ABL1/SORT1/PRKCI/CFLAR/JAK2/SCG2/TNIP2
GOBP_POSITIVE_REGULATION_OF_EXCITATORY_POSTSYNAPTIC_POTENTIAL	GOBP_POSITIVE_REGULATION_OF_EXCITATORY_POSTSYNAPTIC_POTENTIAL	GOBP_POSITIVE_REGULATION_OF_EXCITATORY_POSTSYNAPTIC_POTENTIAL	27	-0.682765	-2.59733	1.35691e-07	2.37965e-06	1.32445e-06	1593	tags=48%, list=7%, signal=45%	CHRNA7/STX1A/RGS4/NETO1/STX1B/NRXN1/PRKCZ/SHANK2/SHANK1/CUX2/RIMS2/RIMS1/GRIN1
GOMF_LIGAND_GATED_ANION_CHANNEL_ACTIVITY	GOMF_LIGAND_GATED_ANION_CHANNEL_ACTIVITY	GOMF_LIGAND_GATED_ANION_CHANNEL_ACTIVITY	17	-0.802343	-3.01388	1.45218e-07	2.53971e-06	1.41354e-06	2462	tags=76%, list=11%, signal=68%	GABRB1/GABRA2/GLRA1/GABRG3/GABRA4/GLRA3/GABRG1/GABRA3/GABRB2/GABRA1/GABRA5/GABRG2/GABRB3
GOBP_CHROMOSOME_LOCALIZATION	GOBP_CHROMOSOME_LOCALIZATION	GOBP_CHROMOSOME_LOCALIZATION	73	0.614225	1.72947	1.51306e-07	2.63894e-06	1.46877e-06	5623	tags=67%, list=24%, signal=51%	CENPF/GEM/CCNB1/KIF2C/PSRC1/NDC80/NUF2/AURKB/CDCA8/KIFC1/ACTR3/KPNB1/RAB11A/UBE2B/DLGAP5/NDE1/NUP62/FAM83D/EML4/CHMP2B/CHMP5/IFFO1/CHMP2A/SPDL1/CDCA5/ACTR2/MIS12/BECN1/DCTN2/CENPQ/CHMP1B/CENPE/CDC23/BOD1/SPAG5/KIF18A/CHAMP1/CUL3/LMNA/HNRNPU/ZW10/MLH1/INCENP/ANKRD53/SPICE1/KIF14/TTL/PIBF1/CENPC
GOBP_NEGATIVE_REGULATION_OF_LEUKOCYTE_CELL_CELL_ADHESION	GOBP_NEGATIVE_REGULATION_OF_LEUKOCYTE_CELL_CELL_ADHESION	GOBP_NEGATIVE_REGULATION_OF_LEUKOCYTE_CELL_CELL_ADHESION	112	0.557725	1.61227	1.52809e-07	2.65787e-06	1.47931e-06	5690	tags=50%, list=24%, signal=38%	ANXA1/GPNMB/CD74/LGALS3/HLA-DRB1/FCGR2B/VSIG4/LAPTM5/TWSG1/MDK/CASP3/IRF1/LILRB4/RUNX1/FOXJ1/BTN2A2/CD86/SDC4/HAVCR2/HMGB1/LGALS9/SOCS1/LILRB1/MIA3/LOXL3/FGL2/BCL6/CD300A/CBFB/TNFRSF14/CEBPB/HLX/PTPN2/LRRC32/IL4R/PTPN6/SOCS6/HFE/LILRB2/PDCD1LG2/ZC3H12A/PRKAR1A/GLI3/WNK1/TNFAIP8L2/JAK3/RUNX3/AKT1/GLMN/IL2RA/TNFRSF21/CD274/ERBB2/CBLB/ASS1/ARG2
GOCC_ER_TO_GOLGI_TRANSPORT_VESICLE_MEMBRANE	GOCC_ER_TO_GOLGI_TRANSPORT_VESICLE_MEMBRANE	GOCC_ER_TO_GOLGI_TRANSPORT_VESICLE_MEMBRANE	56	0.655093	1.80597	1.5404e-07	2.67198e-06	1.48716e-06	4352	tags=62%, list=19%, signal=51%	HLA-DRA/HLA-DPA1/B2M/CD74/HLA-DPB1/HLA-DRB1/HLA-B/HLA-DQA1/SEC24D/HLA-C/HLA-A/TMED2/LMAN1/TMED10/SEC22B/HLA-F/HLA-DQB1/HLA-E/SAR1B/SEC31A/CNIH1/CD59/HLA-H/HLA-DRB5/USO1/MCFD2/PEF1/SEC23B/SEC13/FOLR1/PDCD6/SEC24B/SEC24A/HLA-DQA2/KLHL12
GOBP_VIRAL_GENOME_REPLICATION	GOBP_VIRAL_GENOME_REPLICATION	GOBP_VIRAL_GENOME_REPLICATION	113	0.555846	1.60822	1.57024e-07	2.71635e-06	1.51185e-06	7489	tags=72%, list=32%, signal=49%	LTF/CCL2/PLSCR1/IFITM3/IFI16/TOP2A/APOBEC3C/FAM111A/OAS1/CDC42/IFITM1/APOBEC3G/PCBP1/LAMTOR5/OAS2/DEK/CCL5/MX1/IFITM2/ISG20/PPIB/BST2/VAPA/DDX3X/ISG15/SLPI/PCBP2/ZC3HAV1/TOP2B/OAS3/CNOT7/RAB5A/PPIH/STAU1/RSAD2/HTATSF1/PPIA/BANF1/PKN2/OASL/TMEM39A/PPID/ZC3H12A/STOM/APOBEC3B/EIF2AK2/ILF3/CCNK/PABPC1/ROCK2/KPNA6/VAPB/NFIA/ADAR/APOBEC3F/EEA1/TMEM39B/VCP/TNIP1/SRPK2/EIF2AK4/IFIT1/IFI27/NUCKS1/TRIM28/T…
GOBP_METAPHASE_PLATE_CONGRESSION	GOBP_METAPHASE_PLATE_CONGRESSION	GOBP_METAPHASE_PLATE_CONGRESSION	62	0.630384	1.7518	1.57654e-07	2.71986e-06	1.5138e-06	6603	tags=74%, list=28%, signal=53%	CENPF/GEM/CCNB1/KIF2C/PSRC1/NDC80/NUF2/AURKB/CDCA8/KIFC1/KPNB1/RAB11A/NUP62/FAM83D/EML4/CHMP2B/CHMP5/CHMP2A/SPDL1/CDCA5/MIS12/BECN1/DCTN2/CENPQ/CHMP1B/CENPE/CDC23/BOD1/SPAG5/KIF18A/CHAMP1/CUL3/HNRNPU/ZW10/MLH1/INCENP/ANKRD53/SPICE1/KIF14/TTL/PIBF1/CENPC/RMDN1/VPS4B/CDT1/SEH1L
GOBP_POSITIVE_REGULATION_OF_APOPTOTIC_SIGNALING_PATHWAY	GOBP_POSITIVE_REGULATION_OF_APOPTOTIC_SIGNALING_PATHWAY	GOBP_POSITIVE_REGULATION_OF_APOPTOTIC_SIGNALING_PATHWAY	112	0.557433	1.61143	1.6124e-07	2.77419e-06	1.54405e-06	6911	tags=61%, list=30%, signal=43%	TNFRSF12A/CAV1/CTSC/S100A8/G0S2/ATF3/RPL11/S100A9/PTPRC/FAS/LTBR/NGFR/TGFBR1/SRPX/MCL1/THBS1/RPL26/RPS7/RIPK1/NCK1/NCK2/HYAL2/PDIA3/CTNNA1/PTPN2/PRKCD/SFPQ/BCL10/DDIT3/STK3/FADD/BECN1/PYCARD/ITM2C/PPP1CA/NUPR1/TNFSF10/TNFSF12/PLAGL2/PAK2/PRKRA/TP53/SIAH1/BCLAF1/BAX/CASP2/PARK7/UBB/RIPK3/INHBB/SERINC3/DEDD2/STK4/CYLD/BMF/SOD1/PML/PPP2R1B/FAF1/TIMP3/BCL2L11/BCAP31/PTEN/SKIL/DNM1L/LCK/RBCK1/MSX1
GOBP_MULTI_MULTICELLULAR_ORGANISM_PROCESS	GOBP_MULTI_MULTICELLULAR_ORGANISM_PROCESS	GOBP_MULTI_MULTICELLULAR_ORGANISM_PROCESS	171	0.513243	1.5155	1.63347e-07	2.80288e-06	1.56001e-06	7630	tags=54%, list=33%, signal=36%	TIMP1/IGFBP2/SPP1/VEGFA/MMP9/IGFBP5/ARHGDIB/UCP2/ITGA5/ADM/ANGPT2/PTN/IGFBP7/UBE2A/MMP2/FOS/VMP1/NR2F2/TMED2/PAM/HEXB/SYDE1/TEAD3/TGFBR2/LIF/JUNB/ITGB4/FOSL1/HAVCR2/RGS2/B4GALT1/LGALS9/ITGA3/STC1/CNR1/UBE2Q1/SP3/MMP7/THBD/PRDX3/GJB2/GJA1/TGFB3/UPRT/APOL2/IL1B/MAFF/PTAFR/PPAT/HFE/CALR/MTOR/C1QBP/EMP2/CYP27B1/PTHLH/SLC38A2/TPPP3/KPNA6/ITGA2/CAPN2/CAD/AKR1B1/PPARD/AKT1/EDN1/POLR1B/AR/NODAL/ETS1/SOD1…
GOBP_SMALL_GTPASE_MEDIATED_SIGNAL_TRANSDUCTION	GOBP_SMALL_GTPASE_MEDIATED_SIGNAL_TRANSDUCTION	GOBP_SMALL_GTPASE_MEDIATED_SIGNAL_TRANSDUCTION	476	0.444639	1.34558	1.6967e-07	2.90355e-06	1.61604e-06	7182	tags=51%, list=31%, signal=36%	PDPN/COL3A1/COL1A2/TGFB2/HMOX1/ARHGDIB/CDK2/DIRAS3/SPRY1/FOXM1/LPAR6/SPRY2/RAP1A/JUN/F2R/RAC2/RAP1B/RND3/DOCK7/SPRY4/CDC42/ARAP3/LYN/RB1/GPR65/RHOC/RHOA/AIF1/SHC1/NGFR/RDX/ARHGAP18/KPNB1/TRIP10/SIPA1L1/RHOJ/CCNA2/NRP1/EPS8/SYDE1/ECT2/WASF2/RHEB/NRAS/RIT1/RAB42/DYNLT1/CYFIP1/KANK2/RALA/RRAGC/RRAS/RAB9A/NUCB2/NUP62/RGS19/RHOQ/SIPA1L2/ARHGAP25/RCC1/PLEKHG2/FBP1/ITGA3/ARHGEF6/TRIO/IQGAP3/PLCE1/TIMP2/…
GOBP_IMPORT_INTO_NUCLEUS	GOBP_IMPORT_INTO_NUCLEUS	GOBP_IMPORT_INTO_NUCLEUS	149	0.531036	1.55561	1.84424e-07	3.13915e-06	1.74717e-06	7292	tags=68%, list=31%, signal=47%	KPNA2/HCLS1/FLNA/SNRPG/KPNB1/RAN/TPR/ECT2/STAT3/SMN1/ZIC1/BAG3/NUP62/HTATIP2/NUP107/TGFB1/UFM1/HYAL2/ELAVL1/POM121/SMN2/CDKN1A/MDFIC/SNRPF/SMO/PRKCD/NXT1/HNRNPA1/SNRPD3/PTTG1IP/NUTF2/E2F3/SYK/CD36/GEMIN7/KPNA4/PKIG/TARDBP/SNRPB/LRRK2/TNPO1/SNRPD2/DDX20/EFCAB7/APPL2/SEC13/ZC3H12A/IPO4/TNPO3/ANGPT1/KPNA3/CSE1L/TP53/IPO5/MAPK14/RAB23/NUP153/NUP98/JUP/NUP188/HSP90AB1/POM121C/SNRPD1/KPNA6/NFKBIA/GLI3/…
GOBP_POSITIVE_REGULATION_OF_ANION_TRANSPORT	GOBP_POSITIVE_REGULATION_OF_ANION_TRANSPORT	GOBP_POSITIVE_REGULATION_OF_ANION_TRANSPORT	422	0.453131	1.36843	1.84424e-07	3.13915e-06	1.74717e-06	7524	tags=50%, list=32%, signal=35%	SPP1/ANXA2/TGFB2/CAV1/ITGB1/HLA-DRB1/ADAM9/SCP2/S100A8/CA2/TLR2/RAP1A/SH3GLB1/RAC2/ACTB/C3/HCLS1/VAMP8/CDC42/APLN/TREM2/FLNA/WLS/PDCD5/LEPROT/ITGB2/RAN/HIF1A/TPR/CASP8/ECT2/ANG/PLK3/GTSE1/ACSL1/PLTP/ZIC1/NFE2L2/ANP32B/BAG3/TMED10/UBE2D3/RHOQ/DYNLL1/TGFB1/DBI/HYAL2/SNX4/RAC1/PLA2G4A/MEF2A/MPC2/EDEM2/YWHAQ/C1QTNF1/YWHAZ/CEBPB/EXOC1/CD33/SAR1B/PRKACA/AIMP1/NCBP2/NADK/YWHAB/SMO/ARF6/PRKCD/TRIAP1/GJA1…
GOMF_CYTOKINE_BINDING	GOMF_CYTOKINE_BINDING	GOMF_CYTOKINE_BINDING	119	0.553351	1.606	1.86532e-07	3.16656e-06	1.76243e-06	5382	tags=48%, list=23%, signal=37%	PDPN/PLP2/GBP1/ZFP36/CD74/ITGB1/IL13RA2/CXCR4/OSMR/TNFRSF1A/IL13RA1/TWSG1/VASN/CCR1/LTBP1/CD4/IFNGR1/NRP1/TGFBR1/ENG/TGFBR2/ACKR3/IL18BP/THBS1/HMGB1/HYAL2/IL2RG/ITGAV/IL1R1/ACVR1/TNFRSF14/LRRC32/CSF3R/PXDN/IL6ST/IL10RA/TGFB3/CSF1R/A2M/CD36/CCR5/NRP2/IL1RN/TNFRSF1B/CD109/ITGA4/CX3CR1/HAX1/PARK7/CCRL2/IFNAR1/KLHL20/IL2RA/TSKU/EBI3/FGF2/COPS5
GOBP_DNA_PACKAGING	GOBP_DNA_PACKAGING	GOBP_DNA_PACKAGING	140	0.535079	1.56355	1.88639e-07	3.18535e-06	1.77289e-06	5637	tags=52%, list=24%, signal=40%	HMGB2/SMC4/NUSAP1/RBBP4/TOP2A/CCNB1/ASF1B/ITGB3BP/CENPK/NPM1/HDAC1/SOX9/CENPA/NCAPH/NCAPG/HJURP/TPR/MBD2/HAT1/MCM2/NCAPG2/ANP32B/HMGB1/NCAPD2/CENPW/SMC5/CENPH/CENPN/MIS18BP1/NASP/BRD2/RBBP7/MIS18A/CENPL/HP1BP3/POLE3/OIP5/SMC2/HELLS/BANF1/CDCA5/SMARCA5/PHF13/PSME4/CHAF1A/NCAPD3/CENPQ/IPO4/RUVBL1/TP53/CHAF1B/ZNF304/HMGA1/SET/CENPM/NAP1L1/GRWD1/INCENP/PHF2/PAF1/PPHLN1/SMCHD1/DAXX/ZNFX1/AIFM1/FAM172A…
GOBP_DNA_RECOMBINATION	GOBP_DNA_RECOMBINATION	GOBP_DNA_RECOMBINATION	248	0.483243	1.44028	1.88639e-07	3.18535e-06	1.77289e-06	7173	tags=54%, list=31%, signal=38%	HMGB2/TOP2A/KPNA2/PTPRC/CLCF1/RECQL/MCM3/RBBP8/ACTL6A/PRKDC/RAD51AP1/TIMELESS/SWAP70/NABP1/LEF1/UBE2B/MCM2/UBE2N/UNG/HMGB1/RPA3/PSMC3IP/HSPD1/BLM/TGFB1/SMC5/CDC7/TRIP13/TOP2B/MND1/RPA2/PSMD14/TNFSF13/MCM6/MCM4/BCL6/RHNO1/CDC45/FANCD2/TCF3/MORF4L1/RAD54B/SAMHD1/RPA1/RAD51/WAS/EME1/SMC6/RAD54L/TPRKB/PPP4R2/SFPQ/GINS2/CHEK1/SMARCAD1/TEP1/BRCA1/HUS1/ACTR2/CD40/EXO1/TFRC/MSH6/RAD21/MAD2L2/MCM5/PARPBP/…
GOCC_SPECIFIC_GRANULE_MEMBRANE	GOCC_SPECIFIC_GRANULE_MEMBRANE	GOCC_SPECIFIC_GRANULE_MEMBRANE	82	0.592308	1.67991	1.93048e-07	3.25117e-06	1.80952e-06	4811	tags=54%, list=21%, signal=43%	PLAU/PLAUR/CD53/LAIR1/CMTM6/RAP1A/CD93/ANO6/VAMP8/CYBB/TMBIM1/OLR1/C3AR1/ITGB2/CLEC5A/LAMTOR3/DEGS1/SLC2A5/CKAP4/ITGAV/RAP2B/BST1/CD47/CD33/MLEC/SNAP23/CYBA/HVCN1/MOSPD2/CD59/CD36/TNFRSF1B/ITGAM/ITGAL/STOM/LAMTOR2/ATP6V1D/GPR84/ALDH3B1/SLC15A4/HGSNAT/CLEC12A/TMEM30A/PGRMC1
GOBP_RESPONSE_TO_CORTICOSTEROID	GOBP_RESPONSE_TO_CORTICOSTEROID	GOBP_RESPONSE_TO_CORTICOSTEROID	134	0.541465	1.5794	1.99178e-07	3.34556e-06	1.86205e-06	3361	tags=35%, list=14%, signal=30%	ANXA1/IGFBP2/COL1A1/ZFP36/MAOB/TYMS/PCNA/ADAM9/ADM/IGFBP7/ZFP36L2/EIF4E/FOS/ICAM1/CASP3/SERPINF1/CYBB/DUSP1/PAM/SPARC/CBX3/CNGA3/ENG/FBXO32/ZFP36L1/FOSL1/ERRFI1/HMGB1/SDC1/STC1/BCHE/REST/CDKN1A/GLB1/MT-ND3/FIBIN/IL6/GJB2/HNMT/USP8/SGK1/CDO1/IL1RN/PTAFR/EGFR/CALM1/ALAD
GOBP_PROTEIN_POLYMERIZATION	GOBP_PROTEIN_POLYMERIZATION	GOBP_PROTEIN_POLYMERIZATION	266	0.48029	1.43388	2.03393e-07	3.40737e-06	1.89646e-06	5257	tags=42%, list=23%, signal=33%	UBE2C/TMSB4X/IQGAP2/TPX2/SCIN/HSPA1B/ARPC5/PSRC1/AVIL/CAPZA1/HCLS1/ICAM1/TWF1/TMSB10/CAPG/ACTR3/ARPC1B/AIF1/MYADM/RDX/PFN1/ARHGAP18/ARPC3/MX1/CAPZB/CAPZA2/EPS8/COTL1/ANG/WASF2/RNF135/CYFIP1/MAPRE1/VASP/NDE1/NCKAP1L/PLEKHG2/NCK1/ARPC2/HCK/FBXO5/NCK2/HSPA1A/MX2/SNX9/TUBG1/RAC1/ZNF207/TMOD1/HSP90AA1/GMFG/CDC42EP3/TMSB15A/FCHSD1/MAP7D3/WAS/ARF6/PRKCD/UBE2K/ESAM/UBE2S/CDH5/SVIL/CHMP2A/CSNK1D/MYO1C/ACT…
GOCC_COMPLEX_OF_COLLAGEN_TRIMERS	GOCC_COMPLEX_OF_COLLAGEN_TRIMERS	GOCC_COMPLEX_OF_COLLAGEN_TRIMERS	20	0.814568	2.0109	2.04997e-07	3.42466e-06	1.90608e-06	1308	tags=55%, list=6%, signal=52%	COL4A1/COL1A1/COL3A1/COL4A2/COL1A2/LUM/COL5A2/COL5A1/COL8A1/COL11A1/COL27A1
GOBP_CELLULAR_RESPONSE_TO_RADIATION	GOBP_CELLULAR_RESPONSE_TO_RADIATION	GOBP_CELLULAR_RESPONSE_TO_RADIATION	169	0.520673	1.53651	2.05501e-07	3.42466e-06	1.90608e-06	7131	tags=59%, list=31%, signal=41%	TIMP1/MMP9/GADD45A/EGR1/IFI16/CARD16/PCNA/PTN/PBK/HAMP/HSPA5/MMP2/AURKB/MFAP4/ZMPSTE24/NPM1/RAD51AP1/ECT2/YAP1/RPL26/BLM/DDB2/HYAL2/MDM2/TANK/FBXO4/RHNO1/CDKN1A/CRY1/METAP2/GNB1/RAD51/TP53INP1/PRKCD/POLD3/EIF2S1/TRIAP1/CHEK1/OPN3/CUL4B/DHX36/CHEK2/HUS1/IMPACT/METAP1/AKT2/RAD1/NOX4/CALM1/ATR/TMEM109/LIG4/GRB2/PPID/ZBTB1/FIGNL1/TP53/USP47/MAPK14/RHOB/BAX/ATF4/FNTB/NEDD4/FNTA/CAMKMT/KDM1A/ST20/TAF1/…
GOBP_MITOTIC_DNA_INTEGRITY_CHECKPOINT	GOBP_MITOTIC_DNA_INTEGRITY_CHECKPOINT	GOBP_MITOTIC_DNA_INTEGRITY_CHECKPOINT	98	0.574926	1.64852	2.09926e-07	3.48926e-06	1.94204e-06	7019	tags=70%, list=30%, signal=49%	GADD45A/CDK2/PCNA/CCNB1/CDK1/RPS27L/PRKDC/PLK3/GTSE1/AURKA/CNOT11/RPL26/BLM/MDM2/SYF2/CDC6/RPA2/MUC1/CNOT7/DONSON/CDKN1A/FANCD2/EME1/RBL2/TRIAP1/CHEK2/HUS1/RINT1/TOPBP1/CLSPN/RAD17/NBN/CARM1/BTG2/CDC25C/NEK11/CNOT4/CNOT1/TP53/MDC1/TIPIN/MSH2/RFWD3/TFDP1/BAX/CASP2/ZNF830/PLAGL1/ORC1/STK33/E2F1/E2F7/CNOT10/CNOT3/NAE1/XPC/ATF2/E2F8/E2F4/CNOT2/TAOK3/PML/TNKS1BP1/PRMT1/PPP1R10/MDM4/SETMAR/TICRR/CNOT8
GOMF_UNFOLDED_PROTEIN_BINDING	GOMF_UNFOLDED_PROTEIN_BINDING	GOMF_UNFOLDED_PROTEIN_BINDING	107	0.563183	1.62352	2.12036e-07	3.51515e-06	1.95645e-06	8692	tags=75%, list=37%, signal=47%	SERPINH1/HSPA7/HSPB6/HSPA6/HSPA1B/HSPA5/HSPE1/CCT6A/HSP90B1/DNAJB11/DNAJB1/NPM1/SRSF10/LMAN1/PPIB/HSPD1/CCT8/CLU/CANX/CCT5/HSPA1A/RP2/NUDCD2/HSP90AA1/DNAJA2/VBP1/DNAJB4/PTGES3/DNAJA1/PPIA/TMEM67/TOR1A/NACA/PFDN4/PFDN2/TUBB4B/CALR/CHAF1A/SYVN1/CHAF1B/ERLEC1/HSP90AB1/TCP1/DNAJB6/CCT2/PFDN1/HYOU1/HEATR3/UGGT1/GRPEL2/HSPA14/CRYAB/HSPA13/TTC1/TAPBP/PDRG1/CLPX/HSPA9/DNAJA3/MKKS/GRPEL1/DNAJA4/RUVBL2/ST1…
GOCC_TERTIARY_GRANULE_MEMBRANE	GOCC_TERTIARY_GRANULE_MEMBRANE	GOCC_TERTIARY_GRANULE_MEMBRANE	65	0.629048	1.75161	2.15006e-07	3.55513e-06	1.9787e-06	4474	tags=60%, list=19%, signal=49%	FCER1G/PLAU/SLC11A1/CD53/LAIR1/CD93/ANO6/VAMP8/CYBB/COPB1/OLR1/ITGB2/CLEC5A/NRAS/LAMTOR3/DYNLL1/SERPINB6/CYSTM1/RAP2B/RAP2C/ITGAX/CD300A/NBEAL2/CD47/CD33/SNAP23/CYBA/CD59/PTAFR/ITGAM/LILRB2/RAB14/ATP6AP2/STOM/LAMTOR2/ATP6V0C/GPR84/HGSNAT/CLEC12A
GOCC_RIBOSOMAL_SUBUNIT	GOCC_RIBOSOMAL_SUBUNIT	GOCC_RIBOSOMAL_SUBUNIT	177	0.511925	1.51255	2.18168e-07	3.59807e-06	2.0026e-06	9177	tags=76%, list=39%, signal=47%	RPL11/RPS27L/MRPL42/DDX3X/RPS16/MRPL3/ISG15/RPL26/MRPL32/RPS7/MRPL19/RPL22/RPL14/RPL39/RPL37/RPS18/MRPS6/RPL35A/MRPS15/RBM3/MRPL17/RPS19/RPS26/MRPL36/RPS2/RPS27/MRPL18/MRPL39/RPL31/RPL26L1/MRPL13/RPL27/RPL36A/MRPL47/MRPS18C/RPL23A/MRPL9/RPL39L/MRPL34/MRPL15/MRPL51/RPS8/MRPS22/MRPS14/RPL32/RPS25/RPL19/MRPS10/MRPL16/RPS15A/RPL5/MRPL33/DAP3/UBA52/RPS20/RPS3A/EIF2A/RPL28/MRPS33/MRPL20/RPS6/MALSU1/MRP…
GOMF_GUANYL_NUCLEOTIDE_BINDING	GOMF_GUANYL_NUCLEOTIDE_BINDING	GOMF_GUANYL_NUCLEOTIDE_BINDING	348	0.459455	1.38144	2.22404e-07	3.65846e-06	2.03621e-06	5401	tags=41%, list=23%, signal=32%	GBP1/TUBA1C/GBP2/DIRAS3/GEM/RAB13/GBP3/RAP1A/RAC2/GNAI3/RAB34/ARF4/ARL4C/RAP1B/RAB32/RND3/CDC42/TUBA1B/RHOC/TUBB6/RAB1A/GIMAP2/RHOA/IFI44L/RHOJ/RAN/PRPS2/MX1/CNGA3/RHEB/GIMAP4/RAB8A/NRAS/RIT1/RAB42/RAB11A/RAB7A/FPGT/CIITA/RALA/RRAGC/RRAS/RAB9A/OLA1/TUBA1A/ARL1/RHOQ/EHD2/EHD4/GNL3/MX2/RP2/GNL2/TUBG1/GNAS/RAC1/GNA13/RAB12/RAB5A/RAP2B/RAP2C/TUBB/GSPT1/GPN1/ATL3/SAMHD1/SAR1B/AK4/ARF6/GNA12/GBP5/SRP54…
GOBP_GRANULOCYTE_CHEMOTAXIS	GOBP_GRANULOCYTE_CHEMOTAXIS	GOBP_GRANULOCYTE_CHEMOTAXIS	104	0.565438	1.62833	2.35347e-07	3.86139e-06	2.14916e-06	5537	tags=49%, list=24%, signal=38%	ANXA1/FCER1G/CCL2/TGFB2/SAA1/CD74/LGALS3/RARRES2/S100A8/CXCL10/C5AR1/RAC2/S100A9/MDK/C3AR1/ITGB2/CCL5/AKIRIN1/PPIB/CKLF/THBS4/THBS1/NCKAP1L/DPEP1/ITGA1/HRH1/RAC1/VAV3/BST1/CSF3R/SRP54/MOSPD2/CSF1/CSF1R/SYK/PPIA/JAM3/C1QBP/DPP4/CCL20/CXCL2/CXCL9/VAV1/PREX1/EDN1/SCG2/CXADR/PIK3CD/PDE4B/CXCL11/CXCL1
GOBP_ENERGY_DERIVATION_BY_OXIDATION_OF_ORGANIC_COMPOUNDS	GOBP_ENERGY_DERIVATION_BY_OXIDATION_OF_ORGANIC_COMPOUNDS	GOBP_ENERGY_DERIVATION_BY_OXIDATION_OF_ORGANIC_COMPOUNDS	247	0.484242	1.44308	2.43585e-07	3.98627e-06	2.21866e-06	8545	tags=62%, list=37%, signal=40%	PYGL/CCNB1/CDK1/GBE1/PGM2/CYCS/PPP1CB/HIF1A/IDH1/DLD/NDUFB4/NDUFC1/HMGB1/MT-ND4/ME2/MT-ND4L/STK40/PPP1CC/MT-ND2/NDUFS5/GNAS/NDUFA12/MT-CO3/NDUFB3/MT-CO2/COX7B/PHLDA2/COX7A2L/UQCRH/MT-ND3/COX6C/COX7C/IMMP2L/IGF2/IL6ST/NDUFA5/OXA1L/NDUFB5/DNAJC15/GFPT2/OPN3/GYS1/NDUFA1/MT-ND1/DGUOK/SLC25A13/PPP1R3B/BNIP3/MT-CO1/GYG1/AKT2/PNPT1/COA6/COX6B1/GYG2/PGM1/COQ10B/CALM1/NDUFA3/MTFR1L/MTFR1/CAT/NDUFB6/MTOR/P…
GOBP_RAS_PROTEIN_SIGNAL_TRANSDUCTION	GOBP_RAS_PROTEIN_SIGNAL_TRANSDUCTION	GOBP_RAS_PROTEIN_SIGNAL_TRANSDUCTION	317	0.46727	1.40252	2.47821e-07	4.03888e-06	2.24794e-06	6690	tags=52%, list=29%, signal=37%	PDPN/COL3A1/COL1A2/TGFB2/ARHGDIB/CDK2/SPRY1/FOXM1/LPAR6/SPRY2/RAP1A/JUN/F2R/RAC2/RAP1B/SPRY4/CDC42/LYN/RB1/GPR65/RHOA/AIF1/SHC1/NGFR/RDX/KPNB1/RHOJ/CCNA2/NRP1/EPS8/WASF2/NRAS/RIT1/RAB42/DYNLT1/CYFIP1/KANK2/RALA/RRAS/RAB9A/NUP62/RCC1/FBP1/ITGA3/IQGAP3/PLCE1/TIMP2/RAC1/GNA13/RAB12/CELSR1/RAP2B/RAP2C/BCL6/CDKN1A/CDC42EP3/FBXO8/ARHGEF3/NTN1/GNB1/PHACTR4/WAS/ARHGEF1/ARF6/TAX1BP3/GNA12/ARHGAP29/LRRC59/…
GOBP_REGULATION_OF_EPITHELIAL_TO_MESENCHYMAL_TRANSITION	GOBP_REGULATION_OF_EPITHELIAL_TO_MESENCHYMAL_TRANSITION	GOBP_REGULATION_OF_EPITHELIAL_TO_MESENCHYMAL_TRANSITION	85	0.590634	1.67969	2.48068e-07	4.03888e-06	2.24794e-06	3332	tags=45%, list=14%, signal=38%	PDPN/COL1A1/TGFB2/WWTR1/SPRY1/LOXL2/SDCBP/SPRY2/MDK/VASN/DAB2/TGFBR1/ENG/TGFB1I1/TGFBR2/LEF1/EZH2/CRB2/HDAC2/SPRED2/TGFB1/FERMT2/EFNA1/CTNNB1/TWIST1/ACVR1/GLIPR2/IL6/ADIPOR1/TGFB3/SPRED1/IL1B/PPP2CA/STRAP/SNAI1/DAG1/MAD2L2/MTOR
GOBP_CELL_ADHESION_MEDIATED_BY_INTEGRIN	GOBP_CELL_ADHESION_MEDIATED_BY_INTEGRIN	GOBP_CELL_ADHESION_MEDIATED_BY_INTEGRIN	66	0.62063	1.73056	2.53068e-07	4.10977e-06	2.2874e-06	3736	tags=55%, list=16%, signal=46%	SERPINE1/PLAU/TGFB2/ITGB1/ITGA5/ADAM9/NPNT/ICAM1/LYN/ITGB2/CCL5/SWAP70/LIF/ITGB4/ADAM17/SNAI2/NCKAP1L/FERMT3/EXT1/EFNA1/ITGAV/LPXN/MUC1/ITGB5/PODXL/PTPN6/CD3E/EPHA2/SYK/ITGB8/JAM3/ITGA4/FBN1/IFT74/DPP4/ITGB1BP1
GOBP_IN_UTERO_EMBRYONIC_DEVELOPMENT	GOBP_IN_UTERO_EMBRYONIC_DEVELOPMENT	GOBP_IN_UTERO_EMBRYONIC_DEVELOPMENT	315	0.466677	1.40069	2.56293e-07	4.15155e-06	2.31065e-06	7635	tags=57%, list=33%, signal=38%	VEGFA/SOCS3/YBX3/RDH10/ADM/CCNB2/LPAR6/CCNB1/UBE2A/ASF1B/SEC24D/FKBP10/MYH9/NR2F2/TMED2/ACTL6A/HIF1A/TGFBR1/CASP8/TGFBR2/ZFP36L1/LIF/JUNB/LEF1/ST14/FOSL1/SLC25A20/BTF3/UBE2B/NCAPG2/SLC39A1/SBDS/HOPX/NEK2/YAP1/MT-ND4/C6orf141/CITED1/SYF2/PLK4/NSRP1/TWIST1/NASP/NSUN2/SP3/COPS2/EDNRA/ACVR1/PHLDA2/CEBPB/PLCG1/CUL4A/PKD2/SMO/ZFAND5/IGF2/GINS1/EIF2S2/PDGFB/DAD1/HEG1/TGFB3/PLOD3/TCTN1/HES1/STK3/CTR9/MAF…
GOMF_CYTOKINE_RECEPTOR_BINDING	GOMF_CYTOKINE_RECEPTOR_BINDING	GOMF_CYTOKINE_RECEPTOR_BINDING	194	0.498372	1.47703	2.64765e-07	4.27791e-06	2.38098e-06	5864	tags=45%, list=25%, signal=34%	VEGFA/CCL2/TGFB2/OSMR/SOCS2/ITGA5/SDCBP/STAT1/CXCL10/MYD88/IL13RA1/IL1RAP/CASP3/CLCF1/TMBIM1/TRIP6/SHC1/CCL5/TGFBR1/ENG/CASP8/IL18/TGFBR2/LIF/CKLF/FKBP1A/CXCL16/ADAM17/TNFSF13B/SPRED2/TGFB1/RIPK1/CNIH4/FERMT2/ERAP1/PDCL3/TNFSF13/MSMP/TRAF5/SH2B3/PLCG1/NES/PXDN/LEFTY2/IL6ST/IL33/IL6/CDH5/IRAK4/CSF1/TGFB3/SPRED1/ECM1/SYK/IL1B/FADD/OSM/IL1RN/PYCARD/JAK1/CTF1/GRB2/USP15/TNFSF10/TNFSF12/CXCL14/CCL20/C…
GOBP_RESPONSE_TO_DRUG	GOBP_RESPONSE_TO_DRUG	GOBP_RESPONSE_TO_DRUG	328	0.463707	1.39294	2.69001e-07	4.33535e-06	2.41295e-06	6207	tags=41%, list=27%, signal=30%	ANXA1/IGFBP2/NNMT/S100A10/COL1A1/B2M/MAOB/LDHA/TGFB2/SOD2/TGIF1/HMOX1/ABCC3/CENPF/TYMS/CXCR4/LGALS1/PTN/LOX/CCNB1/DUSP6/RAP1A/MGST1/JUN/PLIN2/HSPA5/RAP1B/FOS/ICAM1/CASP3/RPN2/LYN/CDK4/CYBB/CA9/SS18/PAM/TOP1/GGH/ENG/SLAMF8/TGFBR2/ACSL1/FOSL1/ATP1A1/UBE2B/HDAC2/NFE2L2/THBS1/ADAM17/NCKAP1L/TNFRSF11B/DPEP1/FBP1/ITGA3/PTGR1/CTNNB1/FZD1/BCHE/PNP/TIMP2/GNAS/CTPS1/GCLM/VAV3/REST/CDKN1A/RAD54B/RNF149/RAD5…
GOBP_RIBONUCLEOPROTEIN_COMPLEX_SUBUNIT_ORGANIZATION	GOBP_RIBONUCLEOPROTEIN_COMPLEX_SUBUNIT_ORGANIZATION	GOBP_RIBONUCLEOPROTEIN_COMPLEX_SUBUNIT_ORGANIZATION	189	0.509053	1.50776	2.73238e-07	4.3925e-06	2.44476e-06	9076	tags=76%, list=39%, signal=47%	RPL11/SF3B1/RPS27L/SRSF10/SNRPG/PRKDC/SF3A3/SMN1/SRSF9/LUC7L2/SNRPC/DYRK3/EIF3I/EIF3M/SMN2/HSP90AA1/TAF9/RPS19/WDR77/SNRPF/BRIX1/RPS27/DENR/SRSF6/EIF2S2/SNRPD3/PTGES3/EIF5/RPL23A/GEMIN7/ZNHIT6/SNRPB/CDC73/EIF3J/NOP2/SNRPD2/SCAF11/STRAP/DDX20/CLP1/LUC7L3/SRSF1/ATR/USP4/USP39/RPL5/DDX1/DHX9/RUVBL1/NCBP1/EIF3A/FASTKD2/EIF2S3/RBMX/MRPL20/LSM2/EIF4H/HSP90AB1/CRNKL1/SNRPD1/ADAR/SETX/PIH1D2/VCP/PTBP2/CP…
GOBP_MACROPHAGE_ACTIVATION	GOBP_MACROPHAGE_ACTIVATION	GOBP_MACROPHAGE_ACTIVATION	86	0.58624	1.6681	2.77751e-07	4.45381e-06	2.47888e-06	5692	tags=56%, list=24%, signal=42%	CD74/CTSC/SLC11A1/FCGR2B/VSIG4/HAMP/TLR2/NMI/C5AR1/CD93/PTPRC/TYROBP/TREM2/AIF1/ITGB2/IFNGR1/HAVCR2/THBS1/HMGB1/C1QA/TLR1/HSPD1/SBNO2/CLU/PLA2G4A/WNT5A/IL4R/IL33/IL6/SYK/PJA2/TLR3/LRRK2/ITGAM/ZC3H12A/GRN/GPR137B/APP/TMEM106A/IFI35/TLR7/CST7/JAK2/SPHK1/CRTC3/TNIP2/TLR4/JMJD6
GOBP_MRNA_EXPORT_FROM_NUCLEUS	GOBP_MRNA_EXPORT_FROM_NUCLEUS	GOBP_MRNA_EXPORT_FROM_NUCLEUS	109	0.557189	1.60954	2.81992e-07	4.51045e-06	2.5104e-06	9115	tags=84%, list=39%, signal=52%	SRSF11/EIF4E/SRSF4/SRRM1/TPR/MAGOH/NUP62/SRSF9/NUP107/ENY2/SRSF3/FYTTD1/POM121/NSUN2/UPF3B/SRSF7/AGFG1/SRSF2/HNRNPA2B1/SLBP/NCBP2/THOC2/ZC3H11A/SRSF6/NXT1/NUP37/NUP205/DDX19B/U2AF2/IWS1/SRSF1/EIF5A/SEC13/NCBP1/RAE1/EIF4A3/ALKBH5/NUP160/NDC1/MAGOHB/NUP153/NUP98/NUP188/U2AF1/SMG7/POM121C/NXF1/CPSF4/THOC7/POLR2D/ALYREF/FIP1L1/RBM8A/SARNP/NUP93/RBM15B/RNPS1/NUP85/CHTOP/RANBP2/THOC1/PCID2/SETD2/NUP210…
GOMF_GABA_RECEPTOR_ACTIVITY	GOMF_GABA_RECEPTOR_ACTIVITY	GOMF_GABA_RECEPTOR_ACTIVITY	19	-0.757802	-2.91287	2.88981e-07	4.61066e-06	2.56618e-06	2462	tags=74%, list=11%, signal=66%	GABRB1/GABRA2/GABRG3/GABRA4/GABBR2/GABBR1/GABRG1/GABRA3/GABRB2/GABRA1/GABRA5/GABRG2/GABRB3/GABRD
GOCC_GABA_RECEPTOR_COMPLEX	GOCC_GABA_RECEPTOR_COMPLEX	GOCC_GABA_RECEPTOR_COMPLEX	17	-0.785032	-2.94885	2.9187e-07	4.6451e-06	2.58535e-06	2462	tags=76%, list=11%, signal=68%	GABRB1/GABRA2/GABRG3/GABRA4/GABBR2/GABRG1/GABRA3/GABRB2/GABRA1/GABRA5/GABRG2/GABRB3/GABRD
GOBP_T_CELL_RECEPTOR_SIGNALING_PATHWAY	GOBP_T_CELL_RECEPTOR_SIGNALING_PATHWAY	GOBP_T_CELL_RECEPTOR_SIGNALING_PATHWAY	183	0.51152	1.51265	2.94418e-07	4.67398e-06	2.60142e-06	5738	tags=50%, list=25%, signal=38%	HLA-DRA/HLA-DPA1/GBP1/LGALS3/HLA-DPB1/HLA-DRB1/BTN3A2/HLA-DQA1/PSMB9/LAPTM5/LCP2/PTPRC/LILRB4/HLA-A/PSMC2/CD276/BTN2A2/CD4/RFTN1/PSMB8/BTN3A1/INPP5D/UBE2N/THEMIS2/PSME2/NCK1/PSMA5/TAB2/HLA-DQB1/PSMD14/PSMD12/CUL1/BTN3A3/TRAC/CD300A/BTN2A1/PLCG1/PSMB2/PSMD5/SKP1/PSMB4/PSMA3/PTPN2/WAS/NFKB1/PTPN6/CD3E/PSME1/ERMAP/NFKBIZ/KHDRBS1/BCL10/MAP3K7/HLA-DRB5/PSMF1/PSMA4/PSME4/PSMC4/BTN2A3P/PSMD11/PSMD7/PSME…
GOBP_CELL_MATRIX_ADHESION	GOBP_CELL_MATRIX_ADHESION	GOBP_CELL_MATRIX_ADHESION	208	0.497756	1.47621	2.98655e-07	4.7177e-06	2.62576e-06	7232	tags=52%, list=31%, signal=36%	S100A10/FN1/COL3A1/SERPINE1/CD44/PLAU/VEGFA/POSTN/ACTN1/MMP14/ITGB1/VCAM1/IQGAP1/ADAM9/FBLN5/NPNT/NID1/ECM2/ZYX/CD63/NID2/EFEMP2/VCL/TRIP6/RHOA/HOXA7/ITGB2/LIMS1/RCC2/NRP1/SDC4/ITGB4/RRAS/THBS1/PARVG/ITGA3/FERMT3/FERMT2/ITGA1/ITGAV/PXN/RAC1/ITGB5/CORO2B/BCL6/BST1/EMILIN1/PPFIA1/ITGA7/ACTG1/CD3E/CDK6/CSF1/COL5A3/ROCK1/CD34/CD36/PIP5K1A/SLC9A1/ITGAL/DAG1/AJUBA/JAM3/ITGA4/EMP2/MACF1/SGCE/ILK/ITGB1BP…
GOBP_RESPONSE_TO_MECHANICAL_STIMULUS	GOBP_RESPONSE_TO_MECHANICAL_STIMULUS	GOBP_RESPONSE_TO_MECHANICAL_STIMULUS	190	0.507685	1.50378	2.98655e-07	4.7177e-06	2.62576e-06	5748	tags=44%, list=25%, signal=34%	CHI3L1/IGFBP2/COL1A1/COL3A1/TNC/POSTN/GADD45A/MMP14/CXCR4/ANGPT2/TNFRSF1A/PTN/CXCL10/CCNB1/JUN/MYD88/FOS/MDK/IRF1/CASP1/FAS/LTBR/SOX9/DCN/MBD2/ENG/CDH2/CASP8/TGFBR2/CNN2/FOSL1/ATP1A1/COL11A1/BAG3/THBS1/CTNNB1/CHRNA9/RAC1/MMP7/PKD2/NFKB1/TNFRSF10B/GJA1/CHEK1/BCL10/IL1B/TLR3/CD40/MAP1B/BNIP3/FADD/RAF1/EGFR/PSPH/MAP3K14/SLC9A1/DAG1/ASNS/BTG2/STRA6/MAPK14/DMD/SLC38A2/MAP3K1/JUP/CASP2/NFKBIA/USP53/ITG…
GOBP_RESPONSE_TO_REACTIVE_OXYGEN_SPECIES	GOBP_RESPONSE_TO_REACTIVE_OXYGEN_SPECIES	GOBP_RESPONSE_TO_REACTIVE_OXYGEN_SPECIES	204	0.498943	1.47923	3.07127e-07	4.83953e-06	2.69356e-06	5738	tags=47%, list=25%, signal=36%	ANXA1/COL1A1/MMP9/LDHA/SOD2/HMOX1/CDK2/UCP2/PCNA/ADAM9/FBLN5/H19/JUN/MMP2/FOS/CASP3/TXN/DUSP1/TNFAIP3/CCNA2/HIF1A/ECT2/PLK3/HNRNPD/EZH2/FOSL1/PRDX1/HDAC2/NFE2L2/SDC1/BTK/RIPK1/HGF/SOD3/DPEP1/DHFR/HYAL2/PXN/HP/PRDX3/PKD2/NCF1/PRKCD/MPV17/PDGFD/GPX1/IL6/NQO1/PDCD10/CD36/IMPACT/MAPK7/LRRK2/BNIP3/GPR37/EGFR/PPP1R15B/BECN1/CAT/STK24/TRA2B/OSER1/PDGFRB/ROMO1/CBX8/PDE8A/RHOB/ABL1/APEX1/FOXO1/PARK7/MET/P…
GOBP_NEGATIVE_REGULATION_OF_RESPONSE_TO_EXTERNAL_STIMULUS	GOBP_NEGATIVE_REGULATION_OF_RESPONSE_TO_EXTERNAL_STIMULUS	GOBP_NEGATIVE_REGULATION_OF_RESPONSE_TO_EXTERNAL_STIMULUS	307	0.465912	1.39826	3.15599e-07	4.94853e-06	2.75423e-06	7530	tags=48%, list=32%, signal=33%	LTF/SPP1/SERPINE1/SERPING1/PLAU/CCL2/SOCS3/SAA1/IFI16/PLAT/HLA-DRB1/CARD16/HLA-B/PLAUR/TFPI/PROS1/ANGPT2/TNFRSF1A/ALOX5/FCGR2B/PBK/VSIG4/HAMP/NMI/TNFAIP6/MDK/PTPRC/CD9/HLA-A/CERS2/SERPINF1/RB1/AIF1/DUSP1/TNFAIP3/TSPAN6/NRP1/PDGFA/SLAMF8/PARP14/NLRC5/PLXNA3/HAVCR2/NUCB2/THBS1/DUSP10/HLA-F/LGALS9/YTHDF2/HGF/CARD8/LILRB1/PCBP2/TRIM21/SIGLEC10/HLA-E/FAP/CNOT7/C1QTNF1/FGL2/SH2B3/THBD/WNT5A/SAMHD1/RPS1…
GOBP_TRANSITION_METAL_ION_HOMEOSTASIS	GOBP_TRANSITION_METAL_ION_HOMEOSTASIS	GOBP_TRANSITION_METAL_ION_HOMEOSTASIS	123	0.5488	1.59594	3.15599e-07	4.94853e-06	2.75423e-06	8304	tags=68%, list=36%, signal=44%	LTF/CP/B2M/STEAP3/HMOX1/SLC11A1/FTL/S100A8/HAMP/S100A9/ATP6V1G1/HIF1A/CYBRD1/SLC40A1/MT2A/FTH1/MT1E/HYAL2/CUL1/MT1M/BDH2/SKP1/FBXL5/EIF2AK1/SLC30A5/SLC39A14/MT1F/SLC39A8/SLC25A37/TFRC/HFE/SRI/SLC30A1/SLC39A7/STEAP1/SLC30A7/BOLA2B/SLC31A1/TMEM199/SLC39A6/APP/NUBP1/CAND1/ISCU/PICALM/SLC31A2/MT1X/SLC39A4/ARF1/TTC7A/ABCB7/AP3B1/MT1A/IREB2/ATOX1/NCOA4/FXN/SOD1/NEO1/TMC8/ACO1/XIAP/EPAS1/NDFIP1/MT1H/LCK…
GOBP_REGULATION_OF_MYELOID_LEUKOCYTE_MEDIATED_IMMUNITY	GOBP_REGULATION_OF_MYELOID_LEUKOCYTE_MEDIATED_IMMUNITY	GOBP_REGULATION_OF_MYELOID_LEUKOCYTE_MEDIATED_IMMUNITY	49	0.655533	1.78775	3.18463e-07	4.98116e-06	2.77239e-06	3963	tags=55%, list=17%, signal=46%	HMOX1/IL13RA2/FCGR2B/RAC2/C3/TYROBP/VAMP8/LYN/ITGB2/BTK/LGALS9/SNX4/HLA-E/CD300A/IL4R/DDX21/SYK/DHX36/VAMP7/FGR/PTAFR/FES/ITGAM/CD84/DDX58/F2RL1/STXBP2
GOCC_PHAGOCYTIC_VESICLE_MEMBRANE	GOCC_PHAGOCYTIC_VESICLE_MEMBRANE	GOCC_PHAGOCYTIC_VESICLE_MEMBRANE	71	0.604221	1.69733	3.21119e-07	5.01039e-06	2.78866e-06	6323	tags=68%, list=27%, signal=49%	B2M/SLC11A1/HLA-B/TLR2/RAC2/RAB34/RAB32/VAMP8/HLA-C/HLA-A/CYBB/TAP1/LAMP2/RAB8A/VAMP3/RAB7A/RAB9A/SEC22B/TLR1/HLA-F/ATP6V0E1/TCIRG1/HLA-E/RAB5A/SNAP23/CYBA/HVCN1/RAB8B/RAB10/HLA-H/RAB31/VAMP7/CALR/RAB20/APPL2/OCRL/RAB23/ATP6V0C/PIK3R4/LAMP1/ATP6V0B/DNM2/RAB22A/ATG12/TAPBP/ATG5/RAPGEF1/RAB38
GOBP_ACTIVATION_OF_PROTEIN_KINASE_ACTIVITY	GOBP_ACTIVATION_OF_PROTEIN_KINASE_ACTIVITY	GOBP_ACTIVATION_OF_PROTEIN_KINASE_ACTIVITY	302	0.46838	1.4052	3.24072e-07	5.04411e-06	2.80742e-06	6376	tags=46%, list=27%, signal=34%	CHI3L1/VEGFA/TGFB2/GADD45A/SAA1/CD74/SLC11A1/CXCR4/GDF15/ADAM9/TPX2/PBK/DUSP6/C5AR1/CDK1/F2R/FPR1/PTPRC/TXN/SHC1/CCL5/TGFBR1/ECT2/ANG/CD86/IL18/TGFBR2/LAMTOR3/UBE2N/THBS1/HMGB1/NCKAP1L/RIPK1/HGF/DUSP5/SOCS1/ITGA1/MAP2K3/MAP3K8/GADD45B/IQGAP3/TAB2/PLCE1/PAK4/PTPN1/PRRC1/CD300A/MDFIC/WNT5A/PRKACA/MAP3K6/PRKCD/TNFRSF10B/UBE2V1/PDGFB/PDGFC/TOM1L1/TGFB3/SYK/MAP3K7/PPIA/COPS8/IL1B/STK3/TLR3/MUL1/LRRK2/…
GOBP_ERK1_AND_ERK2_CASCADE	GOBP_ERK1_AND_ERK2_CASCADE	GOBP_ERK1_AND_ERK2_CASCADE	264	0.475084	1.41799	3.28308e-07	5.08517e-06	2.83028e-06	7844	tags=54%, list=34%, signal=36%	CHI3L1/FN1/GPNMB/CD44/CCL2/GBP1/PLA2G2A/CD74/HLA-DRB1/SPRY1/ZFP36L2/SPRY2/ATF3/DUSP6/RAP1A/C5AR1/F2R/NPNT/RAP1B/SPRY4/PTPRC/ICAM1/LYN/TREM2/PLA2G5/CCR1/SOX9/SHC1/DUSP1/CD4/NRP1/CCL5/PDGFA/ZFP36L1/ACKR3/LIF/AKAP12/HAVCR2/ERRFI1/RRAS/HMGB1/SPRED2/GPR183/DUSP10/TGFB1/LGALS9/FERMT2/CHRNA9/IQGAP3/ITGAV/PTPN1/FAM83D/YWHAZ/EMILIN1/PTPN2/PTPN6/PDGFD/GLIPR2/EPHA2/CTSH/PDGFB/PDGFC/APIP/EPHB2/CSF1R/SPRED1/S…
GOBP_REGULATION_OF_NUCLEAR_DIVISION	GOBP_REGULATION_OF_NUCLEAR_DIVISION	GOBP_REGULATION_OF_NUCLEAR_DIVISION	124	0.548575	1.59679	3.28308e-07	5.08517e-06	2.83028e-06	6100	tags=54%, list=26%, signal=40%	CENPF/NUSAP1/CDC20/CAV2/CCNB1/NDC80/AURKB/CDC42/RB1/ZWINT/MAD2L1/DUSP1/RAD51AP1/TPR/KNTC1/LIF/BUB1/UBE2B/AURKA/DLGAP5/BUB1B/MKI67/PSMG2/NEK2/NUP62/RCC1/PLK1/FBXO5/TRIP13/ZNF207/TTK/WNT5A/IGF2/ESPL1/PDGFB/CHEK1/TOM1L1/SPDL1/IL1B/RAD1/RAD21/CALR/IK/MAD2L2/PDGFRB/CCDC8/CDC25C/BORA/CDC23/PRKAR1A/GPR3/CUL3/ZW10/CUL7/ANAPC4/ANAPC7/MTBP/BUB3/CDK13/EDN1/GEN1/SPHK1/PCID2/NSMCE2/CDC16/PHIP/CDC27
GOCC_ACTIN_FILAMENT	GOCC_ACTIN_FILAMENT	GOCC_ACTIN_FILAMENT	107	0.558612	1.61035	3.54078e-07	5.47103e-06	3.04504e-06	4961	tags=46%, list=21%, signal=36%	ANXA1/GNG12/PDLIM1/ACTN1/IQGAP1/PDLIM4/PDLIM3/PLS3/PALLD/TPM4/RAC2/ACTB/AVIL/MYO1B/HCLS1/TWF1/FLNA/AIF1/ARPC3/COTL1/LCP1/GAS2L3/RHOQ/HCK/RAC1/TMOD1/PDLIM7/GDPD2/PKD2/TPM2/WAS/RCSD1/ACTG1/WIPF1/TPM3/MYO1C/EHBP1/JAM3/MYO9B/ARHGAP6/CD2AP/NCKAP1/PSTPIP2/WASL/MYO6/TWF2/WIPF3/PRICKLE4/CTTN
GOBP_REGULATION_OF_CHEMOTAXIS	GOBP_REGULATION_OF_CHEMOTAXIS	GOBP_REGULATION_OF_CHEMOTAXIS	200	0.498549	1.47888	3.62197e-07	5.55602e-06	3.09234e-06	5897	tags=45%, list=25%, signal=34%	SERPINE1/VEGFA/CCL2/TMSB4X/CD74/F3/CXCR4/RARRES2/ANGPT2/PTN/CXCL10/HSPB1/C5AR1/RAC2/ANO6/MDK/LYN/TREM2/CCR1/AIF1/C3AR1/DUSP1/NRP1/CCL5/EFNB2/SLAMF8/SWAP70/AKIRIN1/PLXNA3/THBS4/GPSM3/THBS1/HMGB1/ADAM17/GPR183/NCKAP1L/TGFB1/LGALS9/RAC1/BST1/WNT5A/PTPN2/PDGFD/IL6/PDGFB/MOSPD2/CSF1/USP14/CSF1R/FGFR1/LGMN/YTHDF1/TUBB2B/CALR/SEMA3F/ROBO1/JAM3/C1QBP/PDGFRB/CXCL14/IL16/PRKD2/DPP4/FGF1/SEMA6A/KDR/F2RL1/P2…
GOBP_REGULATION_OF_PROTEIN_CATABOLIC_PROCESS	GOBP_REGULATION_OF_PROTEIN_CATABOLIC_PROCESS	GOBP_REGULATION_OF_PROTEIN_CATABOLIC_PROCESS	358	0.457326	1.37658	3.62197e-07	5.55602e-06	3.09234e-06	9080	tags=62%, list=39%, signal=39%	TIMP1/ANXA2/MSN/CAV1/CTSC/CDC20/ADAM9/SDCBP/HSPA1B/PBK/HAMP/LAPTM5/RPL11/TREM2/PSMC2/MAD2L1/FLNA/SOX9/TRIB2/ECSCR/RNFT1/RDX/DAB2/SNX3/TNFAIP3/SUMO2/ODC1/PLK3/TIPARP/RNF19A/AURKA/RAB7A/RHBDF1/NFE2L2/SEC22B/PSME2/RPS7/PLK1/CLU/EFNA1/HSPA1A/MDM2/PDCL3/SNX9/CTSA/TIMP2/PSMD14/FAM83D/SUMO1/HSP90AA1/CSNK1A1/DTL/WNT5A/TAF9/RNF19B/PRKACA/FBXL5/RGN/UBE2K/GNA12/GPX1/IL33/GJA1/PSME1/FBXO22/UBE2V2/TRIB1/PTTG1…
GOCC_TRANSFERASE_COMPLEX_TRANSFERRING_PHOSPHORUS_CONTAINING_GROUPS	GOCC_TRANSFERASE_COMPLEX_TRANSFERRING_PHOSPHORUS_CONTAINING_GROUPS	GOCC_TRANSFERASE_COMPLEX_TRANSFERRING_PHOSPHORUS_CONTAINING_GROUPS	236	0.493786	1.46832	3.62197e-07	5.55602e-06	3.09234e-06	7452	tags=60%, list=32%, signal=41%	SOCS3/CDK2/CKS2/SOCS2/PCNA/CCNB2/CCNB1/CDK1/RB1/CDK4/MCM3/CCNA2/PRPS2/TGFBR1/TAF12/POLR2B/GTF2A2/TAF7/GTF2B/POLR2J/SOCS1/PEX2/POLR2K/SNW1/CDKN1A/ACVR1/CCNG1/TAF9/TCEA1/CISH/GTF2H2C/SOCS6/POLD3/CHRAC1/CDK6/POLE3/NRBF2/MAP3K7/GTF2E2/PIK3R5/CTR9/CDC73/CDK7/CCND2/BECN1/PYCARD/POLR2C/POLR3GL/MAD2L2/POLE2/PHKG1/TP53/C9orf72/POLR1D/PRKAR1A/POLR2G/TRRAP/PIK3R4/CCNK/CAB39/MYO6/LEO1/IKBKB/PRKAA1/PHKA2/SETD…
GOBP_EPITHELIAL_CELL_DEVELOPMENT	GOBP_EPITHELIAL_CELL_DEVELOPMENT	GOBP_EPITHELIAL_CELL_DEVELOPMENT	183	0.51025	1.5089	3.66433e-07	5.60749e-06	3.12099e-06	5596	tags=44%, list=24%, signal=34%	VIM/MSN/VEGFA/S1PR3/TYMS/CLIC4/CXCR4/IQGAP1/RAB13/TNFRSF1A/ACTA2/COL22A1/PALLD/RAP1A/MYD88/RAP1B/ICAM1/FLNA/FOXJ1/VCL/SOX9/MYADM/RDX/HIF1A/ENG/FOSL2/CDH2/RHEB/ST14/HOXA5/ADAMTSL4/YAP1/SDC1/B4GALT1/STC1/TMOD1/RAP2C/LAMB2/CDKN1A/WNT5A/PODXL/HSD17B4/SMO/VEZF1/IL6ST/GPX1/EPHA2/CDH5/PDGFB/CDK6/HEG1/PLOD3/ROCK1/COL18A1/MYO7A/IL1B/MYO1E/IFT74/TRIOBP/GPR4/F2RL1/ARNTL/COL15A1/ATF4/SEC24B/ROCK2/SIPA1L3/MET…
GOCC_DENDRITE_MEMBRANE	GOCC_DENDRITE_MEMBRANE	GOCC_DENDRITE_MEMBRANE	40	-0.544247	-2.34202	3.67873e-07	5.61602e-06	3.12574e-06	2306	tags=55%, list=10%, signal=50%	GABRA2/GABRG3/MPP2/AKAP5/KCNC4/SHISA9/GABRA4/SHISA8/SHISA6/GRIA1/KCNB1/PALM/GABRG1/GABRA3/KCNC1/SHISA7/GABRA1/GABRA5/HPCA/KCNC2/GABRG2/DDN
GOBP_NEGATIVE_REGULATION_OF_CYSTEINE_TYPE_ENDOPEPTIDASE_ACTIVITY	GOBP_NEGATIVE_REGULATION_OF_CYSTEINE_TYPE_ENDOPEPTIDASE_ACTIVITY	GOBP_NEGATIVE_REGULATION_OF_CYSTEINE_TYPE_ENDOPEPTIDASE_ACTIVITY	71	0.602165	1.69155	3.84916e-07	5.86214e-06	3.26272e-06	6392	tags=63%, list=27%, signal=46%	LTF/CD44/VEGFA/MMP9/IFI16/CARD16/PLAUR/CAST/NGFR/LAMTOR5/TNFAIP8/THBS1/DDX3X/BCL2L12/HGF/DPEP1/CARD8/IFI6/RPS6KA1/PRDX3/GPX1/TRIAP1/RPS6KA3/RAF1/ARL6IP1/RNF34/PAK2/YWHAE/USP47/DNAJB6/PARK7/CAAP1/SERPINB9/HERPUD1/RFFL/CST7/AKT1/CSNK2A1/NAIP/PCID2/CRYAB/TNFSF14/XIAP/ARRB2/SIAH2
GOCC_TERMINAL_BOUTON	GOCC_TERMINAL_BOUTON	GOCC_TERMINAL_BOUTON	48	-0.499894	-2.1514	4.15449e-07	6.31205e-06	3.51313e-06	1226	tags=33%, list=5%, signal=32%	CNGB1/CALB1/CALB2/TBC1D24/OPHN1/GRIK2/CPLX3/UNC13C/UNC13A/RAB3A/KCNC2/SYP/CCK/CPLX1/CPLX2/GRIN1
GOBP_MODULATION_OF_EXCITATORY_POSTSYNAPTIC_POTENTIAL	GOBP_MODULATION_OF_EXCITATORY_POSTSYNAPTIC_POTENTIAL	GOBP_MODULATION_OF_EXCITATORY_POSTSYNAPTIC_POTENTIAL	43	-0.518805	-2.172	4.18129e-07	6.33764e-06	3.52737e-06	734	tags=40%, list=3%, signal=38%	CHRNA7/STX1A/RGS4/SLC8A3/NETO1/STX1B/NRXN1/PRKCZ/SHANK2/SHANK1/CBLN1/CUX2/RIMS2/CELF4/SLC8A2/RIMS1/GRIN1
GOBP_POSITIVE_REGULATION_OF_ESTABLISHMENT_OF_PROTEIN_LOCALIZATION	GOBP_POSITIVE_REGULATION_OF_ESTABLISHMENT_OF_PROTEIN_LOCALIZATION	GOBP_POSITIVE_REGULATION_OF_ESTABLISHMENT_OF_PROTEIN_LOCALIZATION	296	0.46678	1.40021	4.3849e-07	6.59912e-06	3.67291e-06	6852	tags=50%, list=29%, signal=35%	TGFB2/HLA-DRB1/ADAM9/TLR2/SH3GLB1/RAC2/CCT6A/HCLS1/CDC42/TREM2/FLNA/WLS/PDCD5/LEPROT/ITGB2/RAN/HIF1A/TPR/CASP8/ECT2/ANG/PLK3/GTSE1/ZIC1/ANP32B/BAG3/TMED10/UBE2D3/DYNLL1/CCT8/TGFB1/CCT5/HYAL2/RAC1/MPC2/EDEM2/YWHAQ/CORO2B/YWHAZ/DKC1/EXOC1/CD33/SAR1B/PRKACA/NADK/YWHAB/SMO/ARF6/PRKCD/GJA1/TM7SF3/TGFB3/MFF/PDCD10/NUTF2/PPIA/IL1B/TARDBP/MYO1C/GOLPH3L/EGFR/AKT2/MICALL2/CEP135/ITGAM/TM9SF4/ACSL3/SRI/EFCA…
GOBP_REGULATION_OF_PROTEIN_CONTAINING_COMPLEX_ASSEMBLY	GOBP_REGULATION_OF_PROTEIN_CONTAINING_COMPLEX_ASSEMBLY	GOBP_REGULATION_OF_PROTEIN_CONTAINING_COMPLEX_ASSEMBLY	396	0.451731	1.36232	4.3849e-07	6.59912e-06	3.67291e-06	5925	tags=43%, list=25%, signal=33%	MSN/VEGFA/TMSB4X/LGALS3/IQGAP2/SCIN/HSPA1B/ARPC5/SH3GLB1/FBLIM1/HSPA5/PSRC1/AVIL/CAPZA1/RAP1B/HCLS1/ICAM1/TWF1/TMSB10/CDC42/CAPG/RB1/ACTR3/PLEK/PSMC2/ARPC1B/RHOC/SOX9/MYADM/RDX/PFN1/ARHGAP18/ARPC3/LMO4/HJURP/CAPZB/CAPZA2/EPS8/COTL1/WASF2/LCP1/PMEPA1/CYFIP1/CLEC7A/MAPRE1/VASP/HMGB1/RPA3/DDX3X/NCKAP1L/TGFB1/PLEKHG2/NCK1/ARPC2/HCK/CLU/DDB2/NCK2/FERMT2/HSPA1A/SNX9/AIDA/RPA2/RAC1/TMOD1/SUMO1/HSP90AA1/…
GOMF_IMMUNE_RECEPTOR_ACTIVITY	GOMF_IMMUNE_RECEPTOR_ACTIVITY	GOMF_IMMUNE_RECEPTOR_ACTIVITY	115	0.548855	1.58901	4.3849e-07	6.59912e-06	3.67291e-06	2386	tags=31%, list=10%, signal=28%	HLA-DRA/HLA-DPA1/FCER1G/CD44/CD74/IL13RA2/HLA-DRB1/F3/CXCR4/OSMR/FCGR2B/HLA-DQA1/C5AR1/IL13RA1/IL1RAP/FPR1/HLA-DOA/CCR1/IFNGR2/C3AR1/CD4/FPR3/IFNGR1/IL10RB/ACKR3/LILRB1/MR1/IL2RG/IL1R1/HLA-DQB1/IL4R/CSF3R/IL6ST/IL10RA/FCGR1B/CTSH
GOMF_RNA_POLYMERASE_II_SPECIFIC_DNA_BINDING_TRANSCRIPTION_FACTOR_BINDING	GOMF_RNA_POLYMERASE_II_SPECIFIC_DNA_BINDING_TRANSCRIPTION_FACTOR_BINDING	GOMF_RNA_POLYMERASE_II_SPECIFIC_DNA_BINDING_TRANSCRIPTION_FACTOR_BINDING	256	0.477695	1.42454	4.47004e-07	6.71139e-06	3.73539e-06	8750	tags=64%, list=38%, signal=40%	PARP9/PCNA/STAT1/HSPB1/JUN/ACTB/FOS/SMARCE1/RB1/NPM1/SPI1/HDAC1/TRIP6/RBBP8/BHLHE40/HIF1A/TGFB1I1/DTX3L/STAT3/EGR2/DDX5/GTF2A2/HMGN3/LEF1/ANXA4/TAF7/HDAC2/LMO2/NFE2L2/PRRX1/DCAF13/WIPI1/ACTN4/GTF2B/ARID5A/UBA3/CTNNB1/MTDH/SNW1/ARID1A/TCF3/CEBPB/MDFIC/CRY1/LRIF1/THRAP3/BUD31/PTPN2/EXOSC9/RBL2/DNAJA1/BCL10/MED14/MED4/TRIM24/OASL/ID2/MIER1/COMMD6/BBS4/MED30/CALR/MAD2L2/SP1/PPID/RNF25/MED17/RNF14/RNF…
GOCC_EARLY_ENDOSOME	GOCC_EARLY_ENDOSOME	GOCC_EARLY_ENDOSOME	349	0.454769	1.36737	4.55518e-07	6.82313e-06	3.79758e-06	6736	tags=46%, list=29%, signal=33%	ANXA1/LTF/GPNMB/B2M/CAV1/APOC2/HLA-B/CXCR4/VCAM1/PDLIM4/TMEM230/SAMD9L/CMTM6/RAP1A/F2R/MYO1B/RAB32/VAMP8/HLA-C/HLA-A/KIFC1/WLS/RAB1A/SNX3/CD4/ARRDC3/LITAF/RCC2/NRP1/DTX3L/WASF2/NCSTN/ACKR3/FCGR1A/RFTN1/PMEPA1/HAVCR2/VAMP3/ARC/ARRDC4/SNX2/VPS29/HMGB1/TMEM165/HSPD1/EHD2/HLA-F/EHD4/MR1/PLEKHF2/SNX4/HLA-E/PTPN1/CYTIP/RAB5A/PTP4A1/NIPA2/PRDX3/FKBP15/SNX5/ARF6/RUFY1/FCGR1B/GJA1/CCDC93/DERL2/HLA-H/USP8/…
GOBP_REGULATION_OF_PROTEIN_POLYMERIZATION	GOBP_REGULATION_OF_PROTEIN_POLYMERIZATION	GOBP_REGULATION_OF_PROTEIN_POLYMERIZATION	204	0.496736	1.47268	4.72546e-07	7.06158e-06	3.9303e-06	5257	tags=42%, list=23%, signal=33%	TMSB4X/IQGAP2/SCIN/HSPA1B/ARPC5/PSRC1/AVIL/CAPZA1/HCLS1/ICAM1/TWF1/TMSB10/CAPG/ACTR3/ARPC1B/MYADM/RDX/PFN1/ARHGAP18/ARPC3/CAPZB/CAPZA2/EPS8/COTL1/WASF2/CYFIP1/MAPRE1/VASP/NCKAP1L/PLEKHG2/NCK1/ARPC2/HCK/NCK2/HSPA1A/SNX9/RAC1/TMOD1/HSP90AA1/GMFG/CDC42EP3/TMSB15A/FCHSD1/WAS/ARF6/PRKCD/ESAM/CDH5/SVIL/MYO1C/ACTR2/MAP1B/TMOD3/FES/ELN/PYCARD/ARPC1A/SLAIN2/CLIP1/CKAP5/MTOR/ARFIP1/GRB2/TRIOBP/STMN1/FLII/T…
GOBP_CELL_CELL_SIGNALING_BY_WNT	GOBP_CELL_CELL_SIGNALING_BY_WNT	GOBP_CELL_CELL_SIGNALING_BY_WNT	484	0.437198	1.32348	4.81061e-07	7.17197e-06	3.99174e-06	6425	tags=45%, list=28%, signal=33%	IGFBP2/COL1A1/SFRP4/PLEKHA4/EGR1/CAV1/WWTR1/CTHRC1/SULF1/TLR2/PSMB9/IGFBP4/MDK/CDC42/RUNX1/FZD7/PSMC2/WLS/FRZB/HDAC1/SOX9/RHOA/PFN1/DAB2/SNX3/TNFAIP3/SALL1/MBD2/CDH2/TGFB1I1/LEF1/UBE2B/PSMB8/GPC4/VPS29/DDX3X/YAP1/SNAI2/SDC1/PSME2/TGFB1/ITGA3/CITED1/EXT1/FERMT2/CTNNB1/PSMA5/PTK7/FZD1/FZD6/TMEM237/PSMD14/RAC1/PSMD12/SKI/CUL1/DAAM1/CELSR1/IFT80/RAB5A/CBFB/CSNK1A1/MDFIC/WNT5A/CTNND1/DRAXIN/PSMB2/PKD2…
GOBP_POSITIVE_REGULATION_OF_PROTEIN_LOCALIZATION_TO_NUCLEUS	GOBP_POSITIVE_REGULATION_OF_PROTEIN_LOCALIZATION_TO_NUCLEUS	GOBP_POSITIVE_REGULATION_OF_PROTEIN_LOCALIZATION_TO_NUCLEUS	79	0.589068	1.66707	4.89575e-07	7.28185e-06	4.0529e-06	5491	tags=62%, list=24%, signal=48%	WWTR1/PARP9/CDK1/CCT6A/HCLS1/FLNA/NGFR/LAMTOR5/RAN/TPR/ECT2/DTX3L/LIF/GTSE1/ZIC1/BAG3/YAP1/CCT8/TGFB1/PLK1/LARP7/FERMT2/CCT5/HYAL2/EIF2AK3/DKC1/SMO/PRKCD/LIMK2/NUTF2/TARDBP/TFRC/EFCAB7/ZC3H12A/IPO5/MAPK14/CD2AP/JUP/HSP90AB1/TCP1/PARK7/CCT2/GLI3/AKT1/JAK2/HDAC3/NMD3/UBR5/TRIM28
GOCC_PLATELET_ALPHA_GRANULE_LUMEN	GOCC_PLATELET_ALPHA_GRANULE_LUMEN	GOCC_PLATELET_ALPHA_GRANULE_LUMEN	57	0.636192	1.75886	4.92527e-07	7.30869e-06	4.06783e-06	2652	tags=47%, list=11%, signal=42%	TIMP1/SERPINA3/FN1/SERPINE1/SERPING1/VEGFA/ACTN1/TGFB2/TMSB4X/SERPINA1/SRGN/PROS1/F13A1/SPARC/PDGFA/OLA1/THBS1/ACTN4/TGFB1/HGF/FERMT3/CLU/IGF2/LEFTY2/PDGFB/TGFB3/A2M
GOBP_GENE_SILENCING	GOBP_GENE_SILENCING	GOBP_GENE_SILENCING	217	0.489178	1.45186	4.98089e-07	7.37403e-06	4.1042e-06	8866	tags=63%, list=38%, signal=39%	ZFP36/CDK2/NEAT1/H19/ZMPSTE24/RAN/TPR/POLR2B/STAT3/DDX5/EZH2/MIR22HG/MORF4L2/HAT1/UBE2B/SMAD1/HDAC2/NUP62/HMGB1/CNOT11/NUP107/TGFB1/RIPK1/POLR2J/ELAVL1/POM121/ERI1/DPY30/CNOT7/POLR2K/CDC45/MORF4L1/HNRNPA2B1/ATAD2/SRRT/NCBP2/IL6/BMI1/NUP37/NUP205/MOV10/MSL3/EIF4G1/EGFR/SCMH1/MIER1/POLR2C/CLP1/AJUBA/PPM1D/SEC13/ZC3H12A/DHX9/EIF4E2/NCBP1/ZC3H7A/PRKRA/RAE1/CNOT1/TP53/MIR24-2/NUP160/NDC1/SMAD2/NUP153/…
GOBP_REGULATION_OF_RESPONSE_TO_DNA_DAMAGE_STIMULUS	GOBP_REGULATION_OF_RESPONSE_TO_DNA_DAMAGE_STIMULUS	GOBP_REGULATION_OF_RESPONSE_TO_DNA_DAMAGE_STIMULUS	195	0.497492	1.47484	5.15117e-07	7.60844e-06	4.23467e-06	6929	tags=57%, list=30%, signal=40%	CD44/CD74/PARP9/PCNA/FOXM1/ZMPSTE24/PRKDC/DEK/RAD51AP1/TIMELESS/USP1/DTX3L/ACKR3/DDX5/CEBPG/TPT1/MCL1/UBE2N/HMGB1/BCL2L12/SNAI2/SPRED2/IER3/RPL26/EYA2/CLU/FBXO5/MDM2/DYRK3/TWIST1/RPA2/HNRNPK/MUC1/FBXO4/CRY1/TAF9/CUL4A/RAD51/ING2/WAS/PRKCD/POT1/PPP4R2/UBE2V1/TRIAP1/SMYD2/UBE2V2/CHEK1/PTTG1IP/SPRED1/CHEK2/BRCA1/ACTR2/EGFR/RINT1/SNAI1/MAD2L2/WDR76/PARPBP/ATR/PAXIP1/XRCC1/PPP4C/BRCC3/DHX9/FIGNL1/PSMD…
GOBP_REGULATION_OF_ACTIN_FILAMENT_LENGTH	GOBP_REGULATION_OF_ACTIN_FILAMENT_LENGTH	GOBP_REGULATION_OF_ACTIN_FILAMENT_LENGTH	166	0.511389	1.50651	5.32145e-07	7.84175e-06	4.36453e-06	5257	tags=45%, list=23%, signal=35%	TMSB4X/IQGAP2/SCIN/ARPC5/AVIL/CAPZA1/HCLS1/ICAM1/TWF1/TMSB10/CAPG/ACTR3/PLEK/ARPC1B/LIMA1/MYADM/RDX/PFN1/ARHGAP18/ARPC3/CAPZB/CAPZA2/EPS8/COTL1/SWAP70/WASF2/CYFIP1/VASP/NCKAP1L/WDR1/PLEKHG2/NCK1/ARPC2/HCK/NCK2/SNX9/DSTN/TMOD1/GMFG/CDC42EP3/TMSB15A/FCHSD1/WAS/ARF6/PRKCD/ESAM/SVIL/MYO1C/ACTR2/TMOD3/ELN/PYCARD/ARPC1A/CFL2/MTOR/ARFIP1/GRB2/TRIOBP/F2RL1/FLII/HAX1/NCKAP1/WASL/ARFGEF1/SSH1/SSH3/PREX1/TW…
GOBP_NEGATIVE_REGULATION_OF_HEMOPOIESIS	GOBP_NEGATIVE_REGULATION_OF_HEMOPOIESIS	GOBP_NEGATIVE_REGULATION_OF_HEMOPOIESIS	89	0.576284	1.6432	5.412e-07	7.95677e-06	4.42854e-06	4676	tags=47%, list=20%, signal=38%	ANXA1/LTF/CD74/TMEM176B/TMEM176A/C1QC/FCGR2B/MDK/IRF1/LILRB4/LYN/RUNX1/FOXJ1/HOXA7/INPP5D/PIAS3/HMGB1/SOCS1/MAFB/LILRB1/LRRC17/LOXL3/FGL2/BCL6/CBFB/CUL4A/HLX/PTPN2/IL4R/CDK6/TRIB1/TLR3/LILRB3/FBN1/ZC3H12A/HMGB3/GPR137B/GLI3/RARA/JAK3/RUNX3/NME2
GOBP_NEGATIVE_REGULATION_OF_NUCLEAR_DIVISION	GOBP_NEGATIVE_REGULATION_OF_NUCLEAR_DIVISION	GOBP_NEGATIVE_REGULATION_OF_NUCLEAR_DIVISION	53	0.644922	1.77049	5.70764e-07	8.37208e-06	4.65969e-06	5535	tags=60%, list=24%, signal=46%	CENPF/CDC20/CCNB1/NDC80/AURKB/ZWINT/MAD2L1/DUSP1/TPR/KNTC1/LIF/BUB1/BUB1B/PSMG2/PLK1/FBXO5/TRIP13/ZNF207/TTK/CHEK1/TOM1L1/SPDL1/RAD1/RAD21/IK/MAD2L2/PRKAR1A/ZW10/MTBP/BUB3/GEN1/PCID2
GOBP_GASTRULATION	GOBP_GASTRULATION	GOBP_GASTRULATION	153	0.519755	1.52342	5.8323e-07	8.53527e-06	4.75052e-06	6584	tags=52%, list=28%, signal=38%	FN1/COL4A2/MMP9/MMP14/ITGB1/LAMB1/COL5A2/ITGA5/COL5A1/TWSG1/MMP2/APLN/FZD7/MYADM/DUSP1/ITGB2/COL8A1/TGFBR2/ITGB4/COL6A1/LEF1/COL11A1/SMAD1/CRB2/DLD/EYA2/DUSP5/ITGA3/EXT1/SYF2/ITGAV/ITGB5/TXNRD1/ACVR1/EXT2/WNT5A/PRKACA/ITGA7/HSBP1/EPHA2/COL12A1/GJA1/MAPK7/CTR9/CDC73/RNF2/IL1RN/SNAI1/DAG1/ITGA4/SOX2/TGIF2/TP53/PRKAR1A/SMAD2/DKK1/FOXC1/RPS6/RIC8A/CUL3/LEO1/ITGA2/SRF/POFUT2/WNK1/PAF1/UGDH/APLNR/NODAL…
GOBP_REGULATION_OF_MITOTIC_SISTER_CHROMATID_SEGREGATION	GOBP_REGULATION_OF_MITOTIC_SISTER_CHROMATID_SEGREGATION	GOBP_REGULATION_OF_MITOTIC_SISTER_CHROMATID_SEGREGATION	43	0.677259	1.82693	5.90307e-07	8.61902e-06	4.79713e-06	3238	tags=56%, list=14%, signal=48%	CENPF/PTTG1/CDC20/CCNB1/NDC80/AURKB/ZWINT/MAD2L1/DUSP1/TPR/KNTC1/BUB1/BUB1B/PSMG2/PLK1/FBXO5/TRIP13/ZNF207/TTK/SPDL1/BECN1/RAD21/IK/MAD2L2
GOBP_NEGATIVE_REGULATION_OF_EPITHELIAL_CELL_DIFFERENTIATION	GOBP_NEGATIVE_REGULATION_OF_EPITHELIAL_CELL_DIFFERENTIATION	GOBP_NEGATIVE_REGULATION_OF_EPITHELIAL_CELL_DIFFERENTIATION	36	0.695278	1.84398	5.92103e-07	8.62546e-06	4.80072e-06	2752	tags=50%, list=12%, signal=44%	VEGFA/MMP9/CAV1/S1PR3/SPRY1/STAT1/SPRY2/FRZB/SOX9/HOXA7/EZH2/YAP1/SPRED2/CITED1/SMO/SRSF6/SPRED1/HES1
GOBP_POSITIVE_REGULATION_OF_NF_KAPPAB_TRANSCRIPTION_FACTOR_ACTIVITY	GOBP_POSITIVE_REGULATION_OF_NF_KAPPAB_TRANSCRIPTION_FACTOR_ACTIVITY	GOBP_POSITIVE_REGULATION_OF_NF_KAPPAB_TRANSCRIPTION_FACTOR_ACTIVITY	151	0.522755	1.53152	6.00259e-07	8.70443e-06	4.84467e-06	8207	tags=68%, list=35%, signal=44%	LTF/CAV1/CARD16/S100A8/HSPA1B/TLR2/MYD88/IL1RAP/S100A9/ICAM1/NPM1/LAMTOR5/ITGB2/TRIM22/STAT3/IL18/UBE2N/BTK/LGALS9/RIPK1/CLU/TRIM5/HSPA1A/TRIM21/LRRFIP1/TAB2/MTDH/TRAF5/WNT5A/PRDX3/TRIM14/NFKB1/TRIM38/UBE2V1/BCL10/MAP3K7/PPIA/CD36/IL1B/NFKB2/TLR3/CD40/TFRC/PYCARD/FLOT1/CAT/PRKD2/RNF25/DHX9/UBA52/CX3CR1/TRIM34/EIF2AK2/TAB3/APP/NOD1/UBC/RIPK2/IKBKB/UBB/RIPK3/PRKD1/MALT1/PRKCI/CFLAR/AR/TRAF6/IRAK2/S…
GOBP_UROGENITAL_SYSTEM_DEVELOPMENT	GOBP_UROGENITAL_SYSTEM_DEVELOPMENT	GOBP_UROGENITAL_SYSTEM_DEVELOPMENT	295	0.468714	1.40578	6.00259e-07	8.70443e-06	4.84467e-06	7680	tags=49%, list=33%, signal=34%	ANXA1/COL4A1/TNC/VEGFA/MMP9/TGFB2/EGR1/CENPF/WWTR1/IQGAP1/RDH10/SPRY1/ANGPT2/SULF1/STAT1/ACTA2/CA2/NPNT/NID1/SERPINF1/ZMPSTE24/FOXJ1/SOX9/DCN/SALL1/PDGFA/TGFBR1/LIF/HSPB11/SDC4/KANK2/TIPARP/SMAD1/HAS2/TMED10/YAP1/SDC1/NUP107/ADAMTS1/ITGA3/CITED1/EXT1/ID3/HYAL2/CTNNB1/PTK7/ENPEP/HOXD11/PLCE1/LAMB2/HOXB7/WNT5A/PODXL/WDR77/SEC61A1/PKD2/SMO/RGN/MPV17/PLXND1/PDGFD/CTSH/PDGFB/EPHB2/CD34/PROM1/HES1/CNTR…
GOCC_CELL_LEADING_EDGE	GOCC_CELL_LEADING_EDGE	GOCC_CELL_LEADING_EDGE	388	0.453091	1.36586	6.17287e-07	8.93102e-06	4.97078e-06	5993	tags=45%, list=26%, signal=34%	PDPN/VIM/S100A11/CD44/ACTN1/ITGB1/S100A6/IQGAP2/CXCR4/IQGAP1/PDLIM4/ITGA5/RAB13/ACTA2/SPRY2/PALLD/ARPC5/RAC2/ACTB/AVIL/ARF4/SAMSN1/SPRY4/TWF1/CDC42/ARAP3/CAPG/ACTR3/PLEK/WLS/LIMA1/MYH9/RHOA/AIF1/MYADM/RDX/ACTG2/ARHGAP18/ARPC3/LMO4/TLN1/EPS8/CDH2/SWAP70/WASF2/P4HB/LCP1/ITGB4/DYNLT1/CYFIP1/SNX2/VASP/ADAM17/APBB1IP/DDX3X/NEDD9/INPPL1/ARPC2/FERMT2/ARHGEF6/SNX9/ITGAV/PLCE1/PXN/RAC1/FAP/CTNNA1/RAB5A/CT…
GOBP_ALPHA_BETA_T_CELL_ACTIVATION	GOBP_ALPHA_BETA_T_CELL_ACTIVATION	GOBP_ALPHA_BETA_T_CELL_ACTIVATION	134	0.533547	1.5563	6.4283e-07	9.26775e-06	5.1582e-06	6218	tags=53%, list=27%, signal=39%	ANXA1/HLA-DRA/HLA-DRB1/TWSG1/BCL3/PTPRC/IRF1/LILRB4/HLA-A/RUNX1/CTSL/STAT3/CD86/IL18/TGFBR2/LEF1/HMGB1/GPR183/NCKAP1L/LGALS9/SOCS1/LILRB1/SASH3/RPL22/PNP/TCIRG1/HLA-E/LOXL3/BCL6/CD300A/CBFB/TNFRSF14/HLX/IL4R/DOCK2/RELB/CD3E/RSAD2/IL6/NFKBIZ/SYK/ELF4/CD83/HFE/BATF/MTOR/CD55/ZC3H12A/ABL1/RIPK2/GLI3/RARA/PRDM1/JAK3/RUNX3/MALT1/IL15/WDFY4/AP3B1/TNFSF8/EBI3/CD274/CBLB/STOML2/PTGER4/HSPH1/ARG2/NKAP/RAS…
GOCC_CATALYTIC_STEP_2_SPLICEOSOME	GOCC_CATALYTIC_STEP_2_SPLICEOSOME	GOCC_CATALYTIC_STEP_2_SPLICEOSOME	83	0.573082	1.62748	6.43472e-07	9.26775e-06	5.1582e-06	8503	tags=83%, list=37%, signal=53%	SF3B1/SRRM1/BCAS2/SNRPG/SF3A3/DDX5/MAGOH/SNRNP40/SYNCRIP/HNRNPF/SYF2/HNRNPA3/HNRNPK/HNRNPH1/SNRPB2/SNW1/CWC15/ZCCHC8/HNRNPA2B1/HNRNPR/SNRPF/BUD31/HNRNPA1/SNRPD3/HNRNPC/SNRPB/SNRPD2/AQR/SRSF1/CWC22/PPIL1/EIF4A3/SF3B3/RBMX/MAGOHB/PLRG1/CDC5L/LSM2/PPIL3/U2AF1/PABPC1/PNN/CRNKL1/SNRPD1/HNRNPU/ALYREF/SF3A1/FRG1/RBM8A/PPWD1/SNRNP200/HNRNPM/DHX35/SNRPE/PPIE/RALY/DHX8/GPATCH1/SF3B2/LSM3/SNRPA1/SRRM2/RBM22…
GOCC_SPINDLE_MICROTUBULE	GOCC_SPINDLE_MICROTUBULE	GOCC_SPINDLE_MICROTUBULE	66	0.611531	1.70519	6.53957e-07	9.39749e-06	5.23041e-06	6124	tags=64%, list=26%, signal=47%	CDK1/PSRC1/AURKB/BIRC5/PRC1/KIF4A/KNTC1/RAB11A/AURKA/MAPRE1/HAUS1/PLK1/SKA2/TUBG1/KIF18B/BOD1L1/CLTC/KIF11/HAUS5/PARP4/CSNK1D/SKA1/CALM1/HAUS8/SKA3/CENPE/CALM2/BOD1/KIF18A/HAUS3/TUBGCP3/CUL3/KLHL21/HNRNPU/ZW10/MAP9/FAM161A/HAUS6/TTL/HAUS2/XIAP/RMDN1
GOCC_LUMENAL_SIDE_OF_ENDOPLASMIC_RETICULUM_MEMBRANE	GOCC_LUMENAL_SIDE_OF_ENDOPLASMIC_RETICULUM_MEMBRANE	GOCC_LUMENAL_SIDE_OF_ENDOPLASMIC_RETICULUM_MEMBRANE	25	0.749432	1.9097	6.89022e-07	9.87909e-06	5.49845e-06	3172	tags=72%, list=14%, signal=62%	HLA-DRA/HLA-DPA1/CD74/HLA-DPB1/HLA-DRB1/HLA-B/HLA-DQA1/HLA-C/HLA-A/HLA-F/CANX/HLA-DQB1/HLA-E/SPPL2A/PKD2/HLA-H/HLA-DRB5/CALR
GOBP_ENDODERM_FORMATION	GOBP_ENDODERM_FORMATION	GOBP_ENDODERM_FORMATION	48	0.646717	1.76024	6.93016e-07	9.91402e-06	5.5179e-06	4696	tags=58%, list=20%, signal=47%	FN1/COL4A2/MMP9/MMP14/LAMB1/COL5A2/ITGA5/COL5A1/MMP2/DUSP1/ITGB2/COL8A1/COL6A1/COL11A1/DUSP5/ITGAV/ITGB5/ITGA7/HSBP1/COL12A1/CTR9/CDC73/ITGA4/SOX2/SMAD2/DKK1/LEO1/PAF1
GOBP_RESPONSE_TO_UV	GOBP_RESPONSE_TO_UV	GOBP_RESPONSE_TO_UV	134	0.532792	1.5541	7.02429e-07	9.99137e-06	5.56095e-06	6974	tags=62%, list=30%, signal=44%	TIMP1/MMP9/CARD16/PCNA/PTN/PBK/BCL3/UBE2A/MMP2/AURKB/CASP3/MFAP4/NPM1/USP1/UBE2B/RPL26/DDB2/HYAL2/RHNO1/CDKN1A/DTL/TP53INP1/PRKCD/POLD3/GPX1/EIF2S1/TRIAP1/CHEK1/OPN3/CUL4B/DHX36/HUS1/IMPACT/UBE4B/MSH6/EGFR/SDF4/CAT/ATR/PPID/ZBTB1/TP53/TIPIN/MSH2/USP47/BAX/ATF4/NEDD4/PRKAA1/KDM1A/MEN1/AKT1/ST20/TAF1/EIF2AK4/MAPK13/USP28/REV1/RAD18/SCARA3/BAK1/SPRTN/SDE2/BMF/XPC/FEN1/WRN/ERCC1/ERCC3/POLK/MAP4K3/PML…
GOMF_GLYCOSAMINOGLYCAN_BINDING	GOMF_GLYCOSAMINOGLYCAN_BINDING	GOMF_GLYCOSAMINOGLYCAN_BINDING	180	0.505994	1.49505	7.02429e-07	9.99137e-06	5.56095e-06	3641	tags=34%, list=16%, signal=29%	LTF/FN1/GPNMB/CD44/VEGFA/POSTN/FSTL1/BGN/SAA1/PCOLCE/SULF1/PTN/COL5A1/CXCL10/TLR2/TNFAIP6/ECM2/MDK/PTPRC/LXN/TREM2/EFEMP2/CFH/PDCD5/GNS/DCN/NRP1/ENG/ANG/TGFBR2/APLP2/SERPINA5/ZNF146/COL11A1/THBS4/THBS1/EXTL2/ADAMTS1/SOD3/PCOLCE2/HYAL2/IGHM/RPL22/EVA1C/FGFRL1/FBLN7/MMP7/HMMR/STAB1/COL5A3/CCDC80/PPIA/FGFR1/NRP2/HBEGF/HSD17B12/C1QBP/EGFLAM/FBN1/LIPG/FGF1/THBS2
GOMF_SINGLE_STRANDED_RNA_BINDING	GOMF_SINGLE_STRANDED_RNA_BINDING	GOMF_SINGLE_STRANDED_RNA_BINDING	82	0.579969	1.64492	7.03131e-07	9.99137e-06	5.56095e-06	5694	tags=62%, list=24%, signal=47%	ANXA1/RBMS1/PABPC1L/LSM14A/SSB/LACTB2/RBPMS/HMGB1/DDX3X/PATL1/HNRNPDL/IFIH1/RPS7/EXOSC10/HNRNPF/SNRPC/PTBP1/PABPC4/HNRNPH1/RBM7/DDX60/HNRNPA1/KHDRBS1/CNBP/HNRNPC/AQR/PNPT1/U2AF2/TIA1/DDX58/DDX1/DHX9/EIF4A3/CBX8/RBMX/POLR2G/SRA1/ILF3/EIF4H/PABPC1/MSI1/HNRNPU/TLR7/POLR2D/AGO4/DHX58/ZC3H14/ZFR/FXR1/JMJD6/DDX11
GOBP_MACROAUTOPHAGY	GOBP_MACROAUTOPHAGY	GOBP_MACROAUTOPHAGY	288	0.468562	1.40373	7.45e-07	1.05393e-05	5.86589e-06	9138	tags=64%, list=39%, signal=40%	HMOX1/SH3GLB1/GNAI3/VAMP8/CASP3/VMP1/RAB1A/LAMP2/DCN/LAMTOR5/ATP6V1G1/HIF1A/RHEB/TOMM5/LAMTOR3/RAB7A/RRAGC/WIPI1/SNAPIN/BAG3/SEC22B/DYNLL1/SPTLC1/TOMM6/UFM1/ATP6V0E1/VTA1/LGALS8/TCIRG1/VDAC1/FEZ2/RAB5A/GAPDH/EXOC1/CHMP2B/PRKACA/SNX5/TP53INP1/BNIP3L/MAP1LC3B/TBK1/ADPRH/CALCOCO2/ATG3/RRAGA/MAP3K7/CHMP2A/STX12/WDR45B/LRRK2/BNIP3/RALB/PIP4K2C/BECN1/LZTS1/TMEM39A/TRAPPC8/TP53INP2/MTOR/NUPR1/SCOC/SQSTM…
GOBP_RESPONSE_TO_NUTRIENT	GOBP_RESPONSE_TO_NUTRIENT	GOBP_RESPONSE_TO_NUTRIENT	151	0.521091	1.52665	7.45e-07	1.05393e-05	5.86589e-06	7524	tags=57%, list=32%, signal=39%	IGFBP2/SPP1/COL1A1/TNC/POSTN/LDHA/SOD2/HMOX1/TYMS/VCAM1/PTN/CXCL10/HAMP/SLC16A1/CYBB/C2/SPARC/CD4/TGFBR2/ACSL1/KANK2/HAT1/SNAI2/PIM1/TNFRSF11B/STC1/CNR1/XBP1/BCHE/GCLM/SNW1/KYNU/CD3E/DAD1/NQO1/GNPAT/CD40/MAP1B/TRIM24/EGFR/FES/TSPO/BECN1/ACSL3/CAT/MTOR/ALAD/CYP27B1/LIPG/FOLR1/GNAI2/CDKN2B/LRAT/AHCY/ENSA/ITGA2/SRF/ZNF354A/OGT/PPARD/IL15/HMGCL/AGL/NNT/ASS1/GSN/ERCC1/TRIM25/ATP2B1/PKM/RELA/HLCS/BRIP1…
GOBP_TYPE_I_INTERFERON_PRODUCTION	GOBP_TYPE_I_INTERFERON_PRODUCTION	GOBP_TYPE_I_INTERFERON_PRODUCTION	117	0.540342	1.56691	7.53514e-07	1.06361e-05	5.91978e-06	8784	tags=74%, list=38%, signal=47%	HMGB2/IFI16/STAT1/TLR2/NMI/MYD88/CD14/IRF1/TNFAIP3/PRKDC/NLRC5/HERC5/RNF135/TAX1BP1/HAVCR2/UBE2L6/HMGB1/DDX3X/HSPD1/ISG15/IFIH1/LILRB1/PCBP2/CTNNB1/TRIM21/LRRFIP1/POLR2K/HSP90AA1/NFKB1/RELB/RIOK3/TBK1/SYK/DHX36/NFKB2/TLR3/IRF5/PYCARD/G3BP1/FLOT1/POLR3GL/DDX58/DHX9/RNF26/PLCG2/TRAF3IP1/IRF7/RIPK2/STAT6/TLR7/DHX58/UBA7/PTPN11/IKBKE/CYLD/IRAK1/POLR3E/XRCC5/TLR4/SETD2/CHUK/POLR3C/TRIM25/TRIM56/POLR2L…
GOBP_PRODUCTION_OF_MOLECULAR_MEDIATOR_OF_IMMUNE_RESPONSE	GOBP_PRODUCTION_OF_MOLECULAR_MEDIATOR_OF_IMMUNE_RESPONSE	GOBP_PRODUCTION_OF_MOLECULAR_MEDIATOR_OF_IMMUNE_RESPONSE	170	0.507712	1.49871	7.70542e-07	1.08524e-05	6.04016e-06	3873	tags=42%, list=17%, signal=35%	IGKC/B2M/TGFB2/CD74/HMOX1/IL13RA2/HLA-DRB1/FCGR2B/LAPTM5/PTPRC/LILRB4/HLA-A/CLCF1/PRKDC/SWAP70/CD86/IL18/CLEC7A/BST2/UNG/HSPD1/BTK/HLA-F/TGFB1/LILRB1/XBP1/SASH3/IL1R1/HLA-DQB1/HLA-E/TNFSF13/GAPT/BCL6/TNFRSF14/TCF3/WNT5A/DNAJB9/SAMHD1/TMBIM6/IL4R/RSAD2/PMS2P1/IL33/IL6/TGFB3/DDX21/BCL10/MAP3K7/DHX36/CD36/IL1B/TLR3/CD40/EXO1/TFRC/MSH6/TNFRSF1B/HFE/MAD2L2/BATF/SCIMP/PAXIP1/NBN/CD55/LIG4/DDX58/IGLV1-5…
GOBP_POSITIVE_REGULATION_OF_INTRACELLULAR_TRANSPORT	GOBP_POSITIVE_REGULATION_OF_INTRACELLULAR_TRANSPORT	GOBP_POSITIVE_REGULATION_OF_INTRACELLULAR_TRANSPORT	199	0.495513	1.46958	7.96085e-07	1.11382e-05	6.19924e-06	6852	tags=55%, list=29%, signal=39%	ANXA2/MSN/SCP2/SH3GLB1/RAC2/HCLS1/CDC42/FLNA/PDCD5/RDX/DAB2/LEPROT/ITGB2/RAN/TPR/CASP8/ECT2/PLK3/GTSE1/ZIC1/ANP32B/BAG3/UBE2D3/EHD2/TGFB1/HYAL2/EDEM2/YWHAQ/YWHAZ/SAR1B/PRKACA/NCBP2/YWHAB/SMO/PRKCD/KHDRBS1/MFF/PDCD10/NUTF2/IL1B/TARDBP/MYO1C/AKT2/MICALL2/ITGAM/TM9SF4/EFCAB7/PCM1/ZC3H12A/DHX9/STOM/EDEM1/YWHAE/EMD/TOMM7/TP53/ITGB1BP1/SAE1/RIOK2/IPO5/MAPK14/YWHAH/STX18/OAZ1/SPAG5/TFDP1/CSNK2A2/OAZ2/MT…
GOCC_MITOCHONDRIAL_PROTEIN_CONTAINING_COMPLEX	GOCC_MITOCHONDRIAL_PROTEIN_CONTAINING_COMPLEX	GOCC_MITOCHONDRIAL_PROTEIN_CONTAINING_COMPLEX	223	0.48944	1.4552	7.96085e-07	1.11382e-05	6.19924e-06	8597	tags=66%, list=37%, signal=42%	MT-ATP8/MRPL42/TOMM5/MT-ATP6/NDUFB4/NDUFC1/MRPL3/MT-ND4/MRPL32/TOMM6/PMPCB/MRPL19/MT-ND4L/MT-ND2/NDUFS5/CHCHD3/NDUFA12/VDAC1/NDUFB3/MRPS6/MRPS15/MRPL17/MRPL36/UQCRH/MT-ND3/COX7C/C15orf48/IMMP2L/MRPL18/MRPL39/MRPL13/DNAJC19/NDUFA5/NDUFB5/NDUFA4L2/DNAJC15/MRPL47/MRPS18C/NDUFA1/MT-ND1/MRPL9/TIMM21/MT-CO1/MRPL34/MRPL15/PNPT1/MRPL51/MRPS22/TIMM17A/NDUFA3/MRPS14/NDUFB6/AGK/MCCC2/MRPS10/MRPL16/ROMO1/MRP…
GOMF_PEPTIDASE_ACTIVITY	GOMF_PEPTIDASE_ACTIVITY	GOMF_PEPTIDASE_ACTIVITY	494	0.432464	1.30965	7.96085e-07	1.11382e-05	6.19924e-06	7331	tags=42%, list=32%, signal=29%	LTF/CFI/C1R/PLAU/MMP9/C1S/MMP14/CTSC/PLAT/PRSS23/CASP4/F3/CTSS/ADAM9/CASP6/C1RL/FAM111A/PSMB9/LAP3/CTSK/MMP2/CASP3/CASP1/CAPN5/CTSB/ZMPSTE24/CPVL/C2/CTSL/ECE1/TNFAIP3/CPQ/GGH/CASP7/ADAM12/USP1/SPCS2/CASP8/NCSTN/SCPEP1/BACE2/ST14/SPCS1/PSMB8/DESI2/ADAM17/ADAMTSL4/CTSZ/TMEM59/HGF/ADAMTS1/DPEP1/RNPEP/PMPCB/ERAP1/MMP11/PSMA5/TANK/HTRA3/ENPEP/PDIA3/MMP19/CTSA/ANPEP/PIGK/SEC11A/PSMD14/SPCS3/FAP/COPS2/S…
GOBP_PEPTIDYL_LYSINE_MODIFICATION	GOBP_PEPTIDYL_LYSINE_MODIFICATION	GOBP_PEPTIDYL_LYSINE_MODIFICATION	343	0.459776	1.38238	8.04599e-07	1.12326e-05	6.2518e-06	8955	tags=64%, list=38%, signal=40%	EGR1/LOXL2/PLOD2/LOX/LOXL1/FKBP10/ZMPSTE24/SPI1/PLOD1/SUMO2/ACTL6A/TPR/TAF12/EGR2/LIF/LEF1/EZH2/MORF4L2/HAT1/TAF7/HDAC2/DR1/PIAS3/NUP62/IFIH1/NUP107/SMC5/GTF2B/MEAF6/MDM2/CTNNB1/GNL3/POM121/TWIST1/MUC1/LOXL3/DPY30/ING3/SUMO1/SNW1/YEATS4/MORF4L1/EID1/TAF9/PRMT6/SUMO3/NAA50/BAZ1A/UBE2I/SMYD2/POLE3/CHEK1/MRGBP/PLOD3/NUP37/UBA2/HMG20B/MAP3K7/RWDD3/NUP205/IL1B/BRCA1/KANSL2/MUL1/CTR9/MSL3/IWS1/BRPF1/SU…
GOBP_CELL_REDOX_HOMEOSTASIS	GOBP_CELL_REDOX_HOMEOSTASIS	GOBP_CELL_REDOX_HOMEOSTASIS	40	0.683229	1.83113	8.08196e-07	1.12581e-05	6.26601e-06	5263	tags=65%, list=23%, signal=50%	SLC11A1/RAC2/TXN/PRDX6/CYBB/PRDX4/SLC2A10/PRDX1/DLD/NFE2L2/NCF4/ERP44/NCF2/TXNRD1/PRDX3/NCF1/CYBA/HVCN1/GPX1/NQO1/DDIT3/KRIT1/APEX1/GSR/NNT/GLRX2
GOBP_ENDOPLASMIC_RETICULUM_TO_GOLGI_VESICLE_MEDIATED_TRANSPORT	GOBP_ENDOPLASMIC_RETICULUM_TO_GOLGI_VESICLE_MEDIATED_TRANSPORT	GOBP_ENDOPLASMIC_RETICULUM_TO_GOLGI_VESICLE_MEDIATED_TRANSPORT	192	0.498799	1.47812	8.30142e-07	1.15386e-05	6.4221e-06	6794	tags=54%, list=29%, signal=39%	SERPINA1/CTSC/PROS1/KDELR1/KDELR2/ARF4/CAPZA1/SEC24D/TMED5/RAB1A/TMED2/COPB1/CAPZB/CAPZA2/BCAP29/LMAN1/BET1/TFG/VAPA/TMED10/SEC22B/DYNLL1/CTSZ/ERGIC1/CNIH4/TMED9/ERGIC2/DYNC1I2/KDELR3/COPB2/DYNC1LI2/MIA3/TRAPPC3/SAR1B/SEC31A/YIPF5/COPG1/TMED4/TRAPPC1/CNIH1/COPZ2/CD59/ARFGAP3/PPP6C/CSNK1D/NRBP1/USO1/LRRK2/MCFD2/COPA/PEF1/SEC22A/VAMP7/RINT1/GAS1/ARCN1/SEC23B/LMAN2L/TRAPPC8/CD55/DCTN2/SEC13/CREB3L2/…
GOBP_POSITIVE_REGULATION_OF_CHEMOTAXIS	GOBP_POSITIVE_REGULATION_OF_CHEMOTAXIS	GOBP_POSITIVE_REGULATION_OF_CHEMOTAXIS	127	0.533284	1.55345	8.38656e-07	1.16316e-05	6.47383e-06	6218	tags=50%, list=27%, signal=37%	SERPINE1/VEGFA/TMSB4X/CD74/F3/CXCR4/RARRES2/PTN/CXCL10/HSPB1/C5AR1/RAC2/ANO6/MDK/TREM2/CCR1/AIF1/C3AR1/NRP1/CCL5/SWAP70/AKIRIN1/THBS4/GPSM3/THBS1/HMGB1/ADAM17/NCKAP1L/TGFB1/LGALS9/RAC1/WNT5A/PDGFD/IL6/PDGFB/MOSPD2/CSF1/CSF1R/FGFR1/LGMN/CALR/C1QBP/PDGFRB/CXCL14/IL16/PRKD2/KDR/F2RL1/P2RX4/MET/ITGA2/WNK1/PRKD1/OXSR1/LPAR1/EDN1/SCG2/FGF2/STX3/P2RY12/SMAD3/SMOC2/S1PR1/IL6R
GOBP_ENDODERMAL_CELL_DIFFERENTIATION	GOBP_ENDODERMAL_CELL_DIFFERENTIATION	GOBP_ENDODERMAL_CELL_DIFFERENTIATION	41	0.675937	1.81879	8.75569e-07	1.21171e-05	6.74409e-06	4696	tags=61%, list=20%, signal=49%	FN1/COL4A2/MMP9/MMP14/LAMB1/COL5A2/ITGA5/COL5A1/MMP2/ITGB2/COL8A1/COL6A1/COL11A1/ITGAV/ITGB5/ITGA7/HSBP1/COL12A1/CTR9/CDC73/ITGA4/SOX2/DKK1/LEO1/PAF1
GOBP_INTERLEUKIN_1_MEDIATED_SIGNALING_PATHWAY	GOBP_INTERLEUKIN_1_MEDIATED_SIGNALING_PATHWAY	GOBP_INTERLEUKIN_1_MEDIATED_SIGNALING_PATHWAY	97	0.562085	1.61305	8.82192e-07	1.21823e-05	6.78036e-06	5898	tags=62%, list=25%, signal=46%	EGR1/PSMB9/MYD88/IL1RAP/PSMC2/PSMB8/UBE2N/PSME2/PSMA5/MAP3K8/TAB2/IL1R1/PSMD14/PSMD12/CUL1/PSMB2/PSMD5/SKP1/PSMB4/PSMA3/NFKB1/UBE2V1/IL6/PSME1/IRAK4/MAP3K7/IL1B/PSMF1/IL1RN/PSMA4/PSME4/PSMC4/PSMD11/PSMD7/VRK2/PSME3/SQSTM1/UBA52/PSMD8/PSMD10/PSMD6/TAB3/PSMD2/NOD1/NFKBIA/UBC/RIPK2/IKBKB/UBB/OTUD4/PSMC1/TRAF6/IRAK2/IRAK1/TNIP2/PSMB1/PSMA7/PSMD9/CHUK/RPS27A
GOBP_CELLULAR_RESPONSE_TO_PEPTIDE	GOBP_CELLULAR_RESPONSE_TO_PEPTIDE	GOBP_CELLULAR_RESPONSE_TO_PEPTIDE	349	0.451763	1.35833	9.15535e-07	1.25881e-05	7.00623e-06	8122	tags=53%, list=35%, signal=35%	VIM/SOCS3/CAV1/CASP4/VCAM1/UCP2/RARRES2/SOCS2/GDF15/RAB13/FCGR2B/CAV2/CA2/RAP1B/ICAM1/LYN/TREM2/CDK4/SHC1/NGFR/LEPROT/PRKDC/CCNA2/ATP6V1G1/TIMELESS/STAT3/AP3S1/ZFP36L1/RAB8A/KLF10/CYFIP1/AGTRAP/ERRFI1/NFE2L2/RHOQ/NCK1/SOCS1/XBP1/GRB14/MDM2/ATP6V0E1/CDC6/PXN/TCIRG1/PTPN1/RAB12/KLF3/RPE65/PRKACA/SNX5/INSIG2/PTPN2/NFKB1/IGF2/PRKCD/CHMP5/ABCC1/GJB2/GJA1/RAB8B/ADIPOR1/RAB10/ROCK1/CD36/IL1B/MYO1C/SLC39…
GOBP_REGULATION_OF_ENDOTHELIAL_CELL_MIGRATION	GOBP_REGULATION_OF_ENDOTHELIAL_CELL_MIGRATION	GOBP_REGULATION_OF_ENDOTHELIAL_CELL_MIGRATION	152	0.520184	1.52394	9.15535e-07	1.25881e-05	7.00623e-06	5938	tags=51%, list=26%, signal=38%	ANXA1/VEGFA/GADD45A/TMSB4X/HMOX1/SRPX2/ANGPT2/PTN/HSPB1/SP100/SERPINF1/RHOA/NR2F2/DCN/SPARC/RHOJ/MEOX2/HIF1A/NRP1/NFE2L2/RRAS/THBS1/HMGB1/ADAM17/TGFB1/STC1/EFNA1/MAP2K3/RAC1/PRCP/HDAC7/WNT5A/PLCG1/EPHA2/PDGFB/PDCD10/SPRED1/NR2E1/CD40/FGFR1/LGMN/NRP2/CALR/SP1/EMP2/ZC3H12A/KRIT1/PRKD2/DLL4/STAT5A/NUS1/FGF1/ANGPT1/CSNK2B/ITGB1BP1/KDR/RHOB/GRN/JUP/ABL1/PDCD6/ROCK2/P2RX4/MET/ATP2B4/PRKD1/AKT1/ADAMTS9/…
GOBP_NEGATIVE_REGULATION_OF_CATABOLIC_PROCESS	GOBP_NEGATIVE_REGULATION_OF_CATABOLIC_PROCESS	GOBP_NEGATIVE_REGULATION_OF_CATABOLIC_PROCESS	272	0.466909	1.39691	9.32648e-07	1.27682e-05	7.10649e-06	8162	tags=55%, list=35%, signal=36%	TIMP1/ANXA2/ZFP36/HMOX1/SLC11A1/YBX3/SDCBP/YBX1/PBK/MYD88/DAP/RPL11/TREM2/MAD2L1/FLNA/SNX3/EIF4G2/STAT3/HNRNPD/MCL1/SEC22B/SYNCRIP/RPS7/HGF/FBP1/CNR1/EFNA1/PDCL3/ELAVL1/TAB2/CTSA/NSUN2/TIMP2/FEZ2/DKC1/HP/TAF9/THRAP3/TOB1/RGN/IL10RA/USP14/KDM4A/ROCK1/RRAGA/DHX36/HNRNPC/IL1B/TARDBP/PSMF1/PAIP1/LRRK2/EIF4G1/EGFR/MAPKAPK2/TSPO/BECN1/HFE/LZTS1/MAD2L2/TMEM39A/HNRNPA0/MTOR/NUPR1/ALAD/ATRAID/RPL5/DHX9/SF…
GOBP_REGULATION_OF_DNA_METABOLIC_PROCESS	GOBP_REGULATION_OF_DNA_METABOLIC_PROCESS	GOBP_REGULATION_OF_DNA_METABOLIC_PROCESS	306	0.465433	1.39681	9.32648e-07	1.27682e-05	7.10649e-06	8509	tags=61%, list=37%, signal=39%	PARP9/PCNA/PKIB/FOXM1/KPNA2/CCT6A/AURKB/PTPRC/CLCF1/ZMPSTE24/NPM1/SPI1/DUSP1/PRKDC/DEK/RAD51AP1/TIMELESS/USP1/MBD2/DTX3L/HNRNPD/CEBPG/UBE2B/UBE2N/SUB1/NEK2/HMGB1/DNAJC2/EYA2/CCT8/BLM/TGFB1/HGF/EXOSC10/CCT5/GNL3/TWIST1/RPA2/TNFSF13/FBXO4/BCL6/HSP90AA1/CDKN1A/DKC1/HNRNPA2B1/RFC3/CUL4A/RAD51/MIS18A/WAS/RFC4/RGN/PRKCD/MPV17/POT1/PPP4R2/UBE2V1/IL6/GJA1/GZMA/PDGFB/HNRNPA1/UBE2V2/CHEK1/PTGES3/PARP4/SMAR…
GOBP_DETOXIFICATION	GOBP_DETOXIFICATION	GOBP_DETOXIFICATION	113	0.54078	1.56463	9.66872e-07	1.31801e-05	7.33572e-06	6800	tags=53%, list=29%, signal=38%	SOD2/ALOX5AP/FBLN5/GPX8/H19/GPX7/MGST1/S100A9/TXN/PRDX6/MGST2/TXNDC17/PRDX4/GSTK1/MT2A/PRDX1/PTGS1/NFE2L2/PIM1/MT1E/SOD3/ESD/DHFR/ADH5/MT1M/TXNRD1/HP/PRDX3/TP53INP1/PXDN/RALBP1/GPX1/NQO1/CD36/MT1F/CAT/SLC30A1/CLIC2/SRXN1/PARK7/MT1X/UBIAD1/AKR1A1/MT1A/GSTM2/GSR/NNT/FANCC/SOD1/MGST3/KDM3B/GCH1/OSCP1/NOS3/GSTO1/SESN2/GSTP1/SLC22A18/MT1H/PXDNL
GOBP_NCRNA_METABOLIC_PROCESS	GOBP_NCRNA_METABOLIC_PROCESS	GOBP_NCRNA_METABOLIC_PROCESS	428	0.442673	1.33725	9.66872e-07	1.31801e-05	7.33572e-06	8500	tags=59%, list=37%, signal=38%	RPL11/NOP10/METTL1/PRKDC/SSB/RPF1/XRN2/RAN/ISG20/STAT3/POP4/ESF1/SMAD1/C9orf64/DCAF13/SBDS/KRR1/RPS16/RPL26/RPS7/LARP7/EXOSC10/RPL14/ERI1/NSUN2/DPH3/RPL35A/INTS12/DKC1/DDX47/ZCCHC8/HNRNPA2B1/RPS19/NSA2/RPS2/SRRT/AIMP1/LYAR/NFKB1/DDX18/RPS27/EXOSC9/NOL8/TSEN15/RIOK3/LSM6/TRMT13/RBM7/TPRKB/IL6/RPL27/WBP11/DDX21/ZBTB8OS/ZNHIT6/TRMT6/KTI12/METTL5/NOP2/KHSRP/METTL4/PNPT1/RPS8/CLP1/MPHOSPH10/WARS2/RPP4…
GOBP_PLACENTA_DEVELOPMENT	GOBP_PLACENTA_DEVELOPMENT	GOBP_PLACENTA_DEVELOPMENT	122	0.53404	1.55217	1.0011e-06	1.35885e-05	7.563e-06	7635	tags=61%, list=33%, signal=41%	SPP1/SOCS3/ADM/PTN/NR2F2/TMED2/DCN/HIF1A/CASP8/ANG/ZFP36L1/LIF/JUNB/LEF1/ST14/FOSL1/STC1/CITED1/PLK4/SP3/PHLDA2/CEBPB/PRDX3/PKD2/BIRC2/IGF2/GJB2/GJA1/PDGFB/ITGB8/HES1/STK3/SNAI1/ADAM19/CYP27B1/GRB2/MAPK14/TPPP3/RPS6/HSP90AB1/CUL7/E2F7/PPARD/AKT1/NDP/NOTCH2/GGNBP2/ZNF568/NODAL/STK4/SOD1/ARNT/TRIM28/E2F8/SETD2/EPAS1/FZD5/DAZAP1/MAP2K1/CCNF/CEBPA/KRT8/VASH1/ALKBH1/MAPK1/MED1/ETNK2/SPINT1/PPARG/STC2/…
GOBP_REGENERATION	GOBP_REGENERATION	GOBP_REGENERATION	171	0.50258	1.48402	1.0011e-06	1.35885e-05	7.563e-06	5096	tags=44%, list=22%, signal=35%	ANXA1/SPP1/NNMT/TNC/POSTN/HMOX1/TYMS/UCP2/PCNA/ADM/ANGPT2/PTN/HAMP/CCNB1/RAP1A/C5AR1/MDK/CD9/GAP43/CERS2/CDK4/RUNX1/FZD7/FLNA/PTGFRN/CPQ/CCNA2/PRPS2/PTPN12/TGFBR2/AKIRIN1/LCP1/EZH2/AURKA/PRRX1/YAP1/DUSP10/HGF/DHFR/CTNNA1/LAMB2/CDKN1A/CEBPB/CHL1/RGN/GPX1/IL6/NREP/NINJ1/MAP1B/EGFR/PNPT1/PPAT/TSPO/IGF2R/HFE/DAG1/JAM3/RGMA/STK24/SOX2/WDR35/FOLR1/GRN/CSNK2A2/PTPRF/GLI3/KPNA1/CAD/PPARD/LGR6/BAK1/CFLAR/…
GOBP_PEPTIDYL_TYROSINE_MODIFICATION	GOBP_PEPTIDYL_TYROSINE_MODIFICATION	GOBP_PEPTIDYL_TYROSINE_MODIFICATION	325	0.457919	1.37544	1.01821e-06	1.37913e-05	7.67591e-06	5553	tags=40%, list=24%, signal=31%	CD44/VEGFA/SOCS3/EFEMP1/CD74/CAV1/WEE1/IQGAP1/PARP9/ITGA5/TNFRSF1A/SAMSN1/HCLS1/MELK/PTPRC/ICAM1/TWF1/LILRB4/LYN/TREM2/CLCF1/SHC1/ITGB2/CD4/NRP1/CCL5/PDGFA/PARP14/STAT3/IL18/LIF/FCGR1A/ARL2BP/DDR2/CLEC7A/THBS4/ERRFI1/NCAPG2/HDAC2/TPST1/ADAM17/BTK/NEDD9/EHD4/TGFB1/HGF/HCK/SOCS1/NCK2/EFNA1/HYAL2/MAP2K3/PDCL3/DYRK3/PTPN1/CNOT7/RAP2B/RAP2C/CD300A/BST1/SH2B3/ACVR1/TNFRSF14/TTK/HIPK1/PTPN2/NCF1/IGF2/PT…
GOMF_TRANSCRIPTION_COACTIVATOR_ACTIVITY	GOMF_TRANSCRIPTION_COACTIVATOR_ACTIVITY	GOMF_TRANSCRIPTION_COACTIVATOR_ACTIVITY	243	0.48097	1.43238	1.03532e-06	1.39933e-05	7.78834e-06	9639	tags=71%, list=41%, signal=42%	PDLIM1/ACTN1/HMGB2/WWTR1/SMARCE1/NPM1/SS18/ACTL6A/CITED2/TRIM22/TGFB1I1/TAF12/MYCBP/ARL2BP/RBPMS/CIITA/DR1/LMO2/SUB1/HMGB1/ACTN4/YAP1/PSMC3IP/HTATIP2/ENY2/CITED1/TRIM5/HYAL2/CTNNB1/TRIM21/PCBD1/MTDH/RAP2C/SNW1/ARID1A/CBFB/TAF9/WDR77/THRAP3/TRIM14/BUD31/BIRC2/USP16/TRIM38/CCAR1/BCL10/MED21/BRCA1/MED14/MED4/TRIM24/MED30/HELZ2/SMARCD1/USP21/CEBPZ/NUPR1/BRD4/CARM1/DHX9/RUVBL1/MED17/RNF14/TMF1/ZXDC/ZM…
GOBP_MEIOTIC_CELL_CYCLE	GOBP_MEIOTIC_CELL_CYCLE	GOBP_MEIOTIC_CELL_CYCLE	199	0.494143	1.46551	1.06955e-06	1.44092e-05	8.01979e-06	7109	tags=49%, list=31%, signal=34%	SMC4/PTTG1/CDK2/CKS2/CDC20/TOP2A/CCNB2/NUF2/ACTR3/MYH9/RBBP8/DUSP1/RAD51AP1/LIF/BUB1/UBE2B/AURKA/MNS1/BUB1B/NEK2/PSMC3IP/NCAPD2/PLK1/YTHDF2/FBXO5/TRIP13/TOP2B/NSUN2/MND1/TUBG1/FANCD2/TTK/RAD54B/WNT5A/RPA1/RAD51/ING2/EME1/RAD54L/ESPL1/RBM7/SMC3/CDC25B/SMC2/HUS1/ACTR2/PPP2CA/EXO1/MSH6/RAD1/RAD21/CALR/RSPH1/NCAPD3/NBN/NPR2/FIGNL1/CDC25C/PRKAR1A/RMI1/NDC1/MSH5/KIF18A/TUBGCP3/GPR3/UBB/RAD50/SMC1A/ZW10…
GOBP_EPITHELIAL_CELL_APOPTOTIC_PROCESS	GOBP_EPITHELIAL_CELL_APOPTOTIC_PROCESS	GOBP_EPITHELIAL_CELL_APOPTOTIC_PROCESS	93	0.569686	1.63	1.07062e-06	1.44092e-05	8.01979e-06	6255	tags=56%, list=27%, signal=41%	SERPINE1/CCL2/ZFP36/SFRP4/HMOX1/CD248/H19/CAST/ANO6/MDK/ICAM1/RB1/ECSCR/TNFAIP3/TGFBR2/ZFP36L1/NFE2L2/THBS1/YAP1/PAK4/PLCG1/HIPK1/ARF6/IL6/SRSF6/EIF2S1/CDH5/ANGPTL4/STK3/MAPK7/CD40/ITGA4/MTOR/TIA1/NUPR1/KRIT1/ANGPT1/KDR/ABL1/E2F1/SORT1/PRKCI/CFLAR/JAK2/SCG2/STK4/TNIP2/E2F2/GSN/KRT18/NDNF/ARRB2
GOBP_RECEPTOR_MEDIATED_ENDOCYTOSIS	GOBP_RECEPTOR_MEDIATED_ENDOCYTOSIS	GOBP_RECEPTOR_MEDIATED_ENDOCYTOSIS	254	0.475651	1.41841	1.08666e-06	1.45942e-05	8.12279e-06	4317	tags=37%, list=19%, signal=30%	ANXA2/SERPINE1/FCER1G/IGKC/VEGFA/CD163/B2M/SFRP4/MSR1/SAA1/CAV1/ITGB1/IGLC3/APOC2/HSPG2/IGLC2/IGHA1/ADM/IGLC1/SDCBP/FCGR2B/CAV2/C3/FNBP1L/HSP90B1/CD14/LILRB4/APLN/CD9/CD63/CTSL/DAB2/SPARC/ITGB2/CAP1/MX1/COLEC12/TGFBR2/ACKR3/FCGR1A/ARC/CXCL16/BICD1/IGHA2/CLU/LILRB1/CANX/PPT1/MX2/SNX9/ITGAV/HNRNPK/RAC1/APOL1/RAB5A/HSP90AA1/PDLIM7/HP/ARF6/CLTC/FCGR1B/STAB1/BMP2K/SYK/CD36/M6PR/RAB31/SCARB2/TFRC/IGF2R…
GOMF_G_PROTEIN_COUPLED_AMINE_RECEPTOR_ACTIVITY	GOMF_G_PROTEIN_COUPLED_AMINE_RECEPTOR_ACTIVITY	GOMF_G_PROTEIN_COUPLED_AMINE_RECEPTOR_ACTIVITY	32	-0.579566	-2.38803	1.13546e-06	1.51558e-05	8.43536e-06	2527	tags=59%, list=11%, signal=53%	ADRB3/CHRM2/HTR1B/ADRA2A/HTR4/HTR6/HTR1E/ADRA1B/HTR2C/ADRB1/HTR5A/ADRA1A/DRD4/CHRM4/ADRA2C/HTR2A/HTR1A/CHRM1/HRH3
GOBP_HEMATOPOIETIC_PROGENITOR_CELL_DIFFERENTIATION	GOBP_HEMATOPOIETIC_PROGENITOR_CELL_DIFFERENTIATION	GOBP_HEMATOPOIETIC_PROGENITOR_CELL_DIFFERENTIATION	150	0.516766	1.5136	1.138e-06	1.51558e-05	8.43536e-06	5818	tags=54%, list=25%, signal=41%	OCIAD2/TOP2A/PSMB9/PTPRC/RUNX1/PLEK/PSMC2/SPI1/PRKDC/MLF1/HOXB3/PSMB8/LMO2/NFE2L2/SBDS/YAP1/PSME2/TGFB1/YTHDF2/EXT1/HYAL2/PSMA5/PSMD14/PSMD12/CBFB/TCF3/PSMB2/PSMD5/PSMB4/PSMA3/PTPN6/PSME1/OCIAD1/CSF1R/DHX36/HES1/PSMF1/RBM47/OSM/PSMA4/PDCD2/PSME4/PSMC4/PSMD11/PRRC2C/PSMD7/JAM3/BATF/PSME3/LIG4/PUS7/ZBTB1/PSMD8/PSMD10/TP53/KDR/PSMD6/ESCO2/FOXC1/EIF2AK2/AGPAT5/ABL1/PSMD2/SIPA1L3/METTL14/ADAR/SRF/ACP6…
GOBP_POSITIVE_REGULATION_OF_CELL_SUBSTRATE_ADHESION	GOBP_POSITIVE_REGULATION_OF_CELL_SUBSTRATE_ADHESION	GOBP_POSITIVE_REGULATION_OF_CELL_SUBSTRATE_ADHESION	112	0.542251	1.56754	1.138e-06	1.51558e-05	8.43536e-06	4130	tags=42%, list=18%, signal=35%	S100A10/FN1/VEGFA/IQGAP1/ITGA5/PTN/NPNT/NID1/ECM2/MDK/CDC42/FLNA/EFEMP2/MYADM/RSU1/COL8A1/LIMS1/NRP1/P4HB/SDC4/HAS2/RRAS/NEDD9/ARPC2/ITGA3/FERMT2/RAC1/EMILIN1/CD3E/PDGFB/CDK6/CSF1/ROCK1/CCDC80/CD36/CALR/DAG1/HSD17B12/ITGA6/C1QBP/EMP2/EGFLAM/ILK/TRIOBP/KDR/JUP/ABL1
GOBP_POSITIVE_REGULATION_OF_INFLAMMATORY_RESPONSE	GOBP_POSITIVE_REGULATION_OF_INFLAMMATORY_RESPONSE	GOBP_POSITIVE_REGULATION_OF_INFLAMMATORY_RESPONSE	110	0.550524	1.59106	1.138e-06	1.51558e-05	8.43536e-06	4859	tags=48%, list=21%, signal=38%	SERPINE1/PLA2G2A/CTSC/OSMR/NEAT1/TNFRSF1A/S100A8/TLR2/NMI/C3/S100A9/MDK/VAMP8/TREM2/MGST2/IL18/GPSM3/BTK/RIPK1/CNR1/HYAL2/SNX4/HLA-E/CEBPB/WNT5A/CD47/RPS19/ABCC1/IL6ST/IL33/IL6/NFKBIZ/IL1B/TLR3/LRRK2/VAMP7/OSM/EGFR/NUPR1/IL16/DHX9/GPR4/GRN/TGM2/APP/IFI35/PARK7/NFKBIA/ITGA2/TLR7/TNIP1/MAPK13/IL15
GOBP_RESPONSE_TO_FIBROBLAST_GROWTH_FACTOR	GOBP_RESPONSE_TO_FIBROBLAST_GROWTH_FACTOR	GOBP_RESPONSE_TO_FIBROBLAST_GROWTH_FACTOR	124	0.538969	1.56883	1.15511e-06	1.53516e-05	8.54432e-06	6084	tags=50%, list=26%, signal=37%	COL1A1/CD44/TNC/CCL2/ZFP36/POSTN/SPRY1/SULF1/ZFP36L2/SPRY2/SPRY4/APLN/NGFR/CCL5/POLR2B/ZFP36L1/SHCBP1/THBS1/SPRED2/POLR2J/EXT1/HNRNPF/HYAL2/PTBP1/FGFRL1/HNRNPH1/GCLM/POLR2K/EXT2/WNT5A/NCBP2/HNRNPA1/SPRED1/FGFR1/IER2/POLR2C/GALNT3/TIA1/GRB2/RAB14/PRKD2/DLL4/NCBP1/FGF1/ITGB1BP1/POLR2G/CDC5L/GPC1/SETX/POLR2D/CEP57/PTPN11/FGF2/ELK1/HNRNPM/FRS2/CBL/NPTN/SMOC2/POLR2I/NDNF/POLR2L
GOMF_SODIUM_CHANNEL_ACTIVITY	GOMF_SODIUM_CHANNEL_ACTIVITY	GOMF_SODIUM_CHANNEL_ACTIVITY	41	-0.523622	-2.14863	1.23433e-06	1.63703e-05	9.1113e-06	1357	tags=34%, list=6%, signal=32%	SCN8A/SCN2A/KCNK1/SCN1B/HCN1/ASIC2/GRIK2/CACNA1I/NALCN/HCN2/ASIC1/SCN2B/ASIC4/SCN3B
GOBP_INTEGRATED_STRESS_RESPONSE_SIGNALING	GOBP_INTEGRATED_STRESS_RESPONSE_SIGNALING	GOBP_INTEGRATED_STRESS_RESPONSE_SIGNALING	25	0.742213	1.8913	1.24372e-06	1.64605e-05	9.16153e-06	4795	tags=84%, list=21%, signal=67%	CCL2/ATF3/HSPA5/TMED2/NFE2L2/NCK1/NCK2/PPP1R15A/PTPN1/EIF2AK3/EIF2AK1/PTPN2/EIF2S1/DDIT3/IMPACT/PPP1R15B/ASNS/ATF4/TMEM33/HERPUD1/EIF2AK4
GOCC_CALYX_OF_HELD	GOCC_CALYX_OF_HELD	GOCC_CALYX_OF_HELD	15	-0.79705	-2.86082	1.29935e-06	1.71487e-05	9.54457e-06	1528	tags=53%, list=7%, signal=50%	CALB1/NCS1/KCNA1/UNC13C/PRKCB/PRKCG/CPLX1/CPLX2
GOBP_LIPOPOLYSACCHARIDE_MEDIATED_SIGNALING_PATHWAY	GOBP_LIPOPOLYSACCHARIDE_MEDIATED_SIGNALING_PATHWAY	GOBP_LIPOPOLYSACCHARIDE_MEDIATED_SIGNALING_PATHWAY	55	0.627591	1.72825	1.30111e-06	1.71487e-05	9.54457e-06	5661	tags=64%, list=24%, signal=48%	LTF/CCL2/CARD16/LY96/TLR2/MYD88/CD14/LYN/TNFAIP3/CCL5/IL18/TGFB1/CARD8/HCK/TRIM5/MTDH/LY86/TRIB1/BCL10/CD36/IL1B/PTAFR/SCIMP/CD55/CD180/MAPK14/NFKBIA/RIPK2/AKT1/MALT1/TRAF6/IRAK2/IRAK1/LILRA2/TLR4
GOBP_CELLULAR_RESPONSE_TO_OXYGEN_LEVELS	GOBP_CELLULAR_RESPONSE_TO_OXYGEN_LEVELS	GOBP_CELLULAR_RESPONSE_TO_OXYGEN_LEVELS	207	0.49088	1.4554	1.30912e-06	1.72187e-05	9.58351e-06	7031	tags=55%, list=30%, signal=39%	VEGFA/HMOX1/EGR1/CAV1/CARD16/PTN/CCNB1/PSMB9/ICAM1/ACAA2/HILPDA/VASN/FAS/CYBB/PSMC2/CA9/PGK1/CCNA2/ATP6V1G1/HIF1A/CITED2/ZFP36L1/P4HB/PLK3/PSMB8/NFE2L2/PSME2/STC1/MDM2/PSMA5/FAM162A/TWIST1/PSMD14/PSMD12/SLC29A1/PSMB2/GNB1/PSMD5/AK4/PSMB4/PSMA3/BNIP3L/TMBIM6/HP1BP3/PSME1/CD34/RWDD3/HIGD1A/PSMF1/BNIP3/MGARP/PSMA4/PSME4/PSMC4/SLC9A1/PSMD11/PSMD7/AJUBA/ENO1/MTOR/PSME3/EEF2K/UBA52/CPEB2/PSMD8/PSMD10/E…
GOBP_RESPONSE_TO_IONIZING_RADIATION	GOBP_RESPONSE_TO_IONIZING_RADIATION	GOBP_RESPONSE_TO_IONIZING_RADIATION	132	0.531623	1.55147	1.32623e-06	1.74078e-05	9.68877e-06	7131	tags=64%, list=31%, signal=45%	ANXA1/GADD45A/EGR1/IFI16/VCAM1/CXCL10/HAMP/IKBIP/HSPA5/PTPRC/ICAM1/CASP3/ZMPSTE24/PRKDC/RAD51AP1/NABP1/ECT2/YAP1/RPL26/BLM/MDM2/TANK/FBXO4/RHNO1/CDKN1A/FANCD2/THBD/RAD54B/RAD51/RAD54L/RRM1/GPX1/CLK2/CHEK2/BRCA1/HUS1/RAD1/TOPBP1/NOX4/ATR/PAXIP1/ALAD/TMEM109/LIG4/GRB2/BRCC3/FIGNL1/TP53/MSH2/MAPK14/RHOB/RFWD3/BAX/PRKAA1/KDM1A/MEN1/EYA3/USP28/LZIC/BAK1/DNM2/XRCC2/XRCC4/NUCKS1/ELK1/XRCC5/CBL/WRN/CRYAB…
GOMF_EXTRACELLULAR_MATRIX_STRUCTURAL_CONSTITUENT_CONFERRING_TENSILE_STRENGTH	GOMF_EXTRACELLULAR_MATRIX_STRUCTURAL_CONSTITUENT_CONFERRING_TENSILE_STRENGTH	GOMF_EXTRACELLULAR_MATRIX_STRUCTURAL_CONSTITUENT_CONFERRING_TENSILE_STRENGTH	40	0.678393	1.81817	1.32904e-06	1.74087e-05	9.68927e-06	3323	tags=48%, list=14%, signal=41%	COL4A1/COL1A1/COL3A1/COL4A2/COL1A2/COL6A2/COL5A2/COL5A1/COL8A1/COL6A3/COL6A1/COL11A1/COL27A1/COL12A1/COL5A3/COL18A1/COL9A3/COL8A2/COL14A1
GOBP_DOUBLE_STRAND_BREAK_REPAIR	GOBP_DOUBLE_STRAND_BREAK_REPAIR	GOBP_DOUBLE_STRAND_BREAK_REPAIR	223	0.486373	1.44608	1.34335e-06	1.756e-05	9.77348e-06	10335	tags=77%, list=44%, signal=43%	HMGB2/PARP9/FOXM1/RECQL/MCM3/RBBP8/PRKDC/DEK/RAD51AP1/TIMELESS/NABP1/DTX3L/MCM2/UBE2N/HMGB1/RPA3/BLM/SMC5/CDC7/TRIP13/TWIST1/RPA2/PSMD14/MCM6/SUMO1/MCM4/CDC45/FANCD2/MORF4L1/RAD54B/SAMHD1/DCLRE1B/RPA1/RAD51/WAS/EME1/SMC6/RAD54L/POT1/PPP4R2/SFPQ/GINS2/UBE2V2/IFFO1/CHEK1/SMARCAD1/CHEK2/BRCA1/CDCA5/HUS1/ACTR2/RAD21/MAD2L2/MCM5/PARPBP/PAXIP1/XRCC1/NBN/LIG4/RNF138/PPP4C/TDP2/DDX1/BRCC3/FIGNL1/TP53/MCM…
GOBP_T_CELL_MEDIATED_IMMUNITY	GOBP_T_CELL_MEDIATED_IMMUNITY	GOBP_T_CELL_MEDIATED_IMMUNITY	88	0.570743	1.6274	1.36182e-06	1.7765e-05	9.88757e-06	3790	tags=45%, list=16%, signal=38%	HLA-DRA/B2M/CTSC/HLA-DRB1/HLA-B/FCGR2B/BTN3A2/PTPRC/ICAM1/LILRB4/HLA-A/IL18/RFTN1/HMGB1/HSPD1/HLA-F/LILRB1/MR1/SASH3/CD46/IL1R1/HLA-E/BTN3A3/WAS/RSAD2/IL6/CTSH/HLA-H/MAP3K7/IL1B/PRF1/RAB27A/FADD/TNFRSF1B/HFE/MICA/CD55/EMP2/ZBTB1/MYO1G
GOBP_MITOTIC_SPINDLE_ASSEMBLY	GOBP_MITOTIC_SPINDLE_ASSEMBLY	GOBP_MITOTIC_SPINDLE_ASSEMBLY	59	0.61638	1.71015	1.38588e-06	1.80419e-05	1.00417e-05	4642	tags=59%, list=20%, signal=48%	CDC20/TPX2/MYBL2/HSPA1B/AURKB/PRC1/KIFC1/LSM14A/FLNA/RHOA/KIF23/KIF4A/KPNB1/TPR/RAB11A/NEK2/RCC1/PLK1/HSPA1A/ZNF207/CHMP2B/KIF11/CHMP5/SMC3/RACGAP1/CHMP2A/CHEK2/WRAP73/CHMP1B/ARHGEF10/STAG1/SMC1A/HNRNPU/MAP9/BCCIP
GOBP_POSITIVE_REGULATION_OF_CELLULAR_COMPONENT_BIOGENESIS	GOBP_POSITIVE_REGULATION_OF_CELLULAR_COMPONENT_BIOGENESIS	GOBP_POSITIVE_REGULATION_OF_CELLULAR_COMPONENT_BIOGENESIS	476	0.435637	1.31833	1.39468e-06	1.81195e-05	1.00849e-05	7869	tags=51%, list=34%, signal=35%	S100A10/MSN/VEGFA/LGALS3/CAV1/IQGAP2/IQGAP1/SRPX2/SDCBP/SCIN/HSPA1B/ARPC5/SH3GLB1/RAC2/PSRC1/AVIL/IL1RAP/FNBP1L/RAP1B/ICAM1/CDC42/GPR65/ACTR3/PLEK/PSMC2/FLNA/ARPC1B/RHOC/SOX9/RHOA/PFN1/LIMS1/ARPC3/NRP1/TPR/EPS8/TGFBR1/SWAP70/WASF2/AKIRIN1/SDC4/LCP1/CYFIP1/CLEC7A/RAB7A/MNS1/MAPRE1/RALA/VASP/PDCD6IP/NUP62/RPA3/DDX3X/RHOQ/DYNLL1/SDC1/NCKAP1L/TGFB1/NCK1/ARPC2/HCK/CLU/DDB2/NCK2/FERMT2/HSPA1A/SNX9/PLK4…
GOBP_ELECTRON_TRANSPORT_CHAIN	GOBP_ELECTRON_TRANSPORT_CHAIN	GOBP_ELECTRON_TRANSPORT_CHAIN	159	0.510148	1.49795	1.41179e-06	1.83045e-05	1.01878e-05	8702	tags=65%, list=37%, signal=41%	MAOB/LOXL2/CCNB1/CDK1/GLRX/CYBB/CYCS/DEGS1/DLD/NDUFB4/NDUFC1/MT-ND4/ME2/MT-ND4L/CYB5B/MT-ND2/NDUFS5/CYB5A/ADH5/NDUFA12/P4HA2/NCF2/MT-CO3/NDUFB3/MT-CO2/COX7B/COX7A2L/UQCRH/MT-ND3/COX6C/COX7C/C15orf48/NCF1/IMMP2L/CYBA/DHRS3/NDUFA5/NDUFB5/NDUFA4L2/DNAJC15/NDUFA1/MT-ND1/DGUOK/SLC25A13/MT-CO1/COA6/COX6B1/NOX4/NDUFA3/NDUFB6/FDX1/NDUFB2/UQCR10/NDUFS4/ISCU/CHCHD2/PARK7/COX5A/NQO2/COX6A1/AKR1B1/CYP19A1/ND…
GOMF_HELICASE_ACTIVITY	GOMF_HELICASE_ACTIVITY	GOMF_HELICASE_ACTIVITY	149	0.518047	1.51756	1.44602e-06	1.87101e-05	1.04136e-05	8517	tags=70%, list=37%, signal=45%	ANXA1/RECQL/MCM3/DDX5/DHX40/DDX60L/MCM2/DDX3X/DHX15/IFIH1/BLM/CHD1/MCM6/MCM4/DDX47/RAD54B/SMARCA1/RFC3/RAD51/RFC4/DDX18/SMC6/RAD54L/TTF2/DDX60/DHX57/DDX59/DDX21/SLFN11/SMARCAD1/DHX36/HELLS/RFC5/RFC2/SMARCA5/MOV10/DDX19B/DDX20/AQR/G3BP1/HELZ2/EIF4A2/MCM5/HLTF/CHD1L/DDX58/DDX1/DDX46/DHX9/RUVBL1/DDX27/EIF4A3/MCM8/ASCC3/DHX32/SETX/RAD50/DSCC1/DHX58/ZNFX1/MCM7/WRNIP1/SNRNP200/XRCC5/EIF4A1/DHX29/ATRX/D…
GOBP_POSITIVE_REGULATION_OF_BLOOD_VESSEL_ENDOTHELIAL_CELL_MIGRATION	GOBP_POSITIVE_REGULATION_OF_BLOOD_VESSEL_ENDOTHELIAL_CELL_MIGRATION	GOBP_POSITIVE_REGULATION_OF_BLOOD_VESSEL_ENDOTHELIAL_CELL_MIGRATION	50	0.631963	1.72512	1.46061e-06	1.88606e-05	1.04973e-05	5590	tags=64%, list=24%, signal=49%	ANXA1/VEGFA/TMSB4X/HMOX1/SRPX2/HSPB1/RHOJ/HIF1A/NFE2L2/THBS1/HMGB1/ADAM17/TGFB1/MAP2K3/HDAC7/PLCG1/PDGFB/CD40/FGFR1/SP1/PRKD2/STAT5A/NUS1/ANGPT1/KDR/ABL1/P2RX4/PRKD1/AKT1/FGF2/ETS1/CIB1
GOBP_FIBROBLAST_PROLIFERATION	GOBP_FIBROBLAST_PROLIFERATION	GOBP_FIBROBLAST_PROLIFERATION	74	0.59305	1.67094	1.48618e-06	1.91519e-05	1.06595e-05	4034	tags=51%, list=17%, signal=43%	FN1/IFI30/CD74/S100A6/CCNB1/CDK4/ZMPSTE24/NGFR/PRKDC/CCNA2/PDGFA/FOSL2/DDR2/FTH1/CTNNB1/CDC6/PEX2/SKI/FBXO4/CD300A/CDKN1A/WNT5A/TP53INP1/PDGFD/PDGFB/PDGFC/CDK6/BMI1/CDC73/NUPR1/PDGFRB/LIG4/DHX9/EMD/TP53/CREB1/NDUFS4/BAX
GOBP_REGULATION_OF_PHAGOCYTOSIS	GOBP_REGULATION_OF_PHAGOCYTOSIS	GOBP_REGULATION_OF_PHAGOCYTOSIS	84	0.575656	1.63527	1.49885e-06	1.92762e-05	1.07286e-05	3306	tags=48%, list=14%, signal=41%	FCER1G/CCL2/PLSCR1/SLC11A1/PTX3/FCGR2B/TLR2/RAP1A/C3/ANO6/PTPRC/TREM2/C4B/PLA2G5/C2/C4A/SNX3/CLEC7A/HMGB1/NCKAP1L/HCK/IL2RG/ITGAV/CD300A/CD47/LYAR/DOCK2/CYBA/MERTK/ATG3/SYK/CD36/IL1B/RAB27A/RAB31/FGR/PYCARD/IL15RA/CALR/APPL2
GOMF_STRUCTURAL_CONSTITUENT_OF_RIBOSOME	GOMF_STRUCTURAL_CONSTITUENT_OF_RIBOSOME	GOMF_STRUCTURAL_CONSTITUENT_OF_RIBOSOME	153	0.512631	1.50254	1.51447e-06	1.94377e-05	1.08186e-05	9270	tags=76%, list=40%, signal=46%	RPL11/RPS27L/MRPL42/RPS16/MRPL3/RPL26/MRPL32/RPS7/MRPL19/RPL22/RPL14/RPL39/RPL37/RPS18/MRPS6/RPL35A/MRPS15/MRPL17/RPS19/RPS26/MRPL36/RPS2/RPS27/MRPL18/RPL31/RPL26L1/MRPL13/RPL27/RPL36A/MRPL47/MRPS18C/RPL23A/MRPL9/RPL39L/MRPL34/MRPL15/MRPL51/RPS8/MRPS22/MRPS23/MRPS14/RPL32/RPS25/RPL19/MRPL16/RPS15A/RPL5/MRPL33/DAP3/UBA52/RPS20/RPS3A/RPL28/MRPS33/MRPL20/RPS6/MRPL37/LINC01004/RPL36AL/RPS28/MRPS24/MR…
GOBP_CELLULAR_RESPONSE_TO_TOPOLOGICALLY_INCORRECT_PROTEIN	GOBP_CELLULAR_RESPONSE_TO_TOPOLOGICALLY_INCORRECT_PROTEIN	GOBP_CELLULAR_RESPONSE_TO_TOPOLOGICALLY_INCORRECT_PROTEIN	154	0.514881	1.50979	1.53158e-06	1.96178e-05	1.09188e-05	6883	tags=58%, list=30%, signal=41%	CCL2/HSPA7/HSPA6/HSPA1B/ATF3/PDIA5/HSPA5/HSP90B1/DNAJB11/PDIA6/TMED2/SHC1/TLN1/NFE2L2/WIPI1/BAG3/EXTL2/HSPD1/NCK1/NCK2/XBP1/CANX/CTDSP2/HSPA1A/KDELR3/PPP1R15A/SSR1/PTPN1/EIF2AK3/DNAJB9/SEC31A/TMBIM6/PTPN2/EIF2S1/TM7SF3/DERL2/DNAJC3/DDIT3/TOR1A/FKBP14/PPP1R15B/CALR/CREB3L2/ASNS/HERPUD2/EDEM1/SYVN1/DERL1/BFAR/BAX/ATF4/AMFR/AUP1/CUL3/LMNA/ATF6B/VAPB/TMEM33/GSK3A/HERPUD1/CUL7/VCP/HYOU1/UFL1/DAXX/BAK1…
GOCC_SPECIFIC_GRANULE_LUMEN	GOCC_SPECIFIC_GRANULE_LUMEN	GOCC_SPECIFIC_GRANULE_LUMEN	53	0.635346	1.7442	1.56117e-06	1.99567e-05	1.11074e-05	5537	tags=58%, list=24%, signal=45%	CHI3L1/LTF/B2M/LYZ/PTX3/VCL/KPNB1/GGH/CNN2/CYFIP1/CTSZ/SLPI/ERP44/TIMP2/HP/NFKB1/DOCK2/PTPN6/ILF2/DNASE1L1/OSCAR/RAB27A/QPCT/NIT2/CTSD/JUP/NEU1/CANT1/GSDMD/HPSE/CXCL1
GOMF_PROTEASE_BINDING	GOMF_PROTEASE_BINDING	GOMF_PROTEASE_BINDING	116	0.540048	1.56513	1.60003e-06	2.04124e-05	1.13611e-05	6663	tags=55%, list=29%, signal=40%	TIMP1/ANXA2/FN1/COL1A1/COL3A1/SERPINE1/COL1A2/SERPINA1/ITGB1/F3/CARD16/CSTA/CASP3/TNFAIP3/SERPINA5/ADAMTSL4/SERPINB6/ITGA3/ITGAV/IL1R1/TIMP2/FAP/SUMO1/CLTC/RIOK3/OS9/CSTB/DERL2/ECM1/BCL10/A2M/FADD/PYCARD/FLOT1/SRI/DPP4/TP53/PANX1/SYVN1/DERL1/BFAR/AMFR/PARK7/UBC/RIPK2/SERPINB9/RFFL/VCP/MALT1/RNF139/FURIN/CFLAR/VWF/PSAP/TRIP4/DERL3/ANXA2P2/TIMP3/LRP1/LONP2/BRCA2/RHBDD2/PTEN/SART3
GOBP_MATERNAL_PROCESS_INVOLVED_IN_FEMALE_PREGNANCY	GOBP_MATERNAL_PROCESS_INVOLVED_IN_FEMALE_PREGNANCY	GOBP_MATERNAL_PROCESS_INVOLVED_IN_FEMALE_PREGNANCY	52	0.636846	1.74557	1.61455e-06	2.05564e-05	1.14412e-05	5186	tags=58%, list=22%, signal=45%	SPP1/ANGPT2/PTN/UBE2A/NR2F2/TMED2/PAM/LIF/JUNB/HAVCR2/RGS2/LGALS9/ITGA3/STC1/CNR1/MMP7/PRDX3/GJB2/GJA1/APOL2/PPAT/MTOR/CYP27B1/TPPP3/KPNA6/AKR1B1/PPARD/AKT1/AR/NODAL
GOBP_FIBRINOLYSIS	GOBP_FIBRINOLYSIS	GOBP_FIBRINOLYSIS	16	0.837354	1.96786	1.66101e-06	2.11058e-05	1.1747e-05	1922	tags=56%, list=8%, signal=52%	SERPINE1/SERPING1/PLAU/PLAT/PLAUR/PROS1/THBS1/FAP/THBD
GOCC_INTRINSIC_COMPONENT_OF_POSTSYNAPTIC_DENSITY_MEMBRANE	GOCC_INTRINSIC_COMPONENT_OF_POSTSYNAPTIC_DENSITY_MEMBRANE	GOCC_INTRINSIC_COMPONENT_OF_POSTSYNAPTIC_DENSITY_MEMBRANE	47	-0.479777	-2.17993	1.68111e-06	2.13186e-05	1.18654e-05	2615	tags=57%, list=11%, signal=51%	LRRTM2/SORCS3/LRRC4B/CLSTN2/ADCY1/OPRD1/LRRTM3/ADAM22/LRRC4/ABHD17A/GRID1/ERBB4/SHISA9/GRIN2A/LRFN5/GRID2/SHISA6/GRIA1/ADRA2C/RGS7BP/LRFN2/SLITRK1/NETO1/CACNG3/PTPRT/CACNG2/CHRM1
GOBP_HEPATICOBILIARY_SYSTEM_DEVELOPMENT	GOBP_HEPATICOBILIARY_SYSTEM_DEVELOPMENT	GOBP_HEPATICOBILIARY_SYSTEM_DEVELOPMENT	134	0.524437	1.52973	1.70271e-06	2.15496e-05	1.1994e-05	7594	tags=57%, list=33%, signal=38%	ANXA1/HMOX1/TYMS/UCP2/PCNA/PTN/HAMP/RAP1A/MDK/ZMPSTE24/FRZB/SOX9/TNFAIP3/CITED2/HNRNPD/CEBPG/EZH2/AURKA/HGF/XBP1/SP3/RPS6KA1/CEBPB/HLX/PKD2/AK4/ARF6/RGN/IL6/HES1/CCDC40/EGFR/PNPT1/IGF2R/HFE/ASNS/FGF1/WDR35/CSNK2A2/SEC63/CUL3/MET/ITGA2/ARID5B/GLI3/PCK2/CAD/E2F7/PHF2/NOTCH2/PIK3CA/HMGCL/CFLAR/NODAL/E2F8/RPGRIP1L/GNPNAT1/ASS1/SMAD3/KRAS/KRT18/RPL30/CPT1A/PKM/RELA/NPHP3/DDX39B/CEBPA/TAF10/GLI1/PTCD2/…
GOBP_REGULATION_OF_MONONUCLEAR_CELL_MIGRATION	GOBP_REGULATION_OF_MONONUCLEAR_CELL_MIGRATION	GOBP_REGULATION_OF_MONONUCLEAR_CELL_MIGRATION	101	0.55127	1.58482	1.73867e-06	2.1961e-05	1.2223e-05	4706	tags=46%, list=20%, signal=36%	MSN/SERPINE1/CCL2/LGALS3/RARRES2/CXCL10/C5AR1/ANO6/MDK/LYN/CCR1/RHOA/AIF1/C3AR1/DUSP1/CCL5/SLAMF8/AKIRIN1/THBS1/HMGB1/ADAM17/LGALS9/MIA3/TNFRSF14/WNT5A/JAM2/PDGFD/MOSPD2/CSF1/CSF1R/ECM1/LGMN/FADD/PYCARD/DOCK8/CALR/ITGA4/C1QBP/CXCL14/CCL20/LRCH1/APP/WASL/WNK1/RIPK3/AKT1
GOBP_CENTROMERE_COMPLEX_ASSEMBLY	GOBP_CENTROMERE_COMPLEX_ASSEMBLY	GOBP_CENTROMERE_COMPLEX_ASSEMBLY	36	0.684809	1.81622	1.74598e-06	2.20098e-05	1.22501e-05	5992	tags=83%, list=26%, signal=62%	CENPF/RBBP4/ITGB3BP/RB1/CENPK/NPM1/CENPA/HJURP/DLGAP5/CENPW/CENPH/CENPN/MIS18BP1/NASP/RBBP7/MIS18A/CENPL/OIP5/HELLS/SMARCA5/MIS12/CENPQ/RUVBL1/CENPE/CENPM/RNF4/CENPO/CENPC/CENPV/SENP6
GOBP_REGULATION_OF_CYSTEINE_TYPE_ENDOPEPTIDASE_ACTIVITY	GOBP_REGULATION_OF_CYSTEINE_TYPE_ENDOPEPTIDASE_ACTIVITY	GOBP_REGULATION_OF_CYSTEINE_TYPE_ENDOPEPTIDASE_ACTIVITY	208	0.486931	1.44411	1.77133e-06	2.22851e-05	1.24033e-05	6852	tags=53%, list=29%, signal=38%	LTF/CD44/VEGFA/MMP9/IFI16/F3/CARD16/PLAUR/S100A8/PSMB9/F2R/LAPTM5/CAST/HSPE1/DAP/S100A9/RPS27L/CASP1/FAS/IFT57/PDCD5/NGFR/LAMTOR5/CYCS/CASP8/TNFAIP8/CLEC7A/ANP32B/THBS1/HMGB1/DDX3X/BCL2L12/HSPD1/LGALS9/RIPK1/HGF/DPEP1/CARD8/IFI6/FAM162A/RPS6KA1/EIF2AK3/UACA/REST/PRDX3/BIRC2/TNFRSF10B/GPX1/TRIAP1/CTSH/BCL10/SYK/RPS6KA3/ARL6IP5/MUL1/LGMN/FADD/RAF1/PDCD2/PYCARD/ARL6IP1/ROBO1/RNF34/SOX2/TNFSF10/CTSD/…
GOBP_GAMMA_AMINOBUTYRIC_ACID_SIGNALING_PATHWAY	GOBP_GAMMA_AMINOBUTYRIC_ACID_SIGNALING_PATHWAY	GOBP_GAMMA_AMINOBUTYRIC_ACID_SIGNALING_PATHWAY	24	-0.648876	-2.44333	1.82244e-06	2.2883e-05	1.27361e-05	1122	tags=62%, list=5%, signal=60%	GABRB1/GABRA2/GABRG3/GABRA4/GABBR2/HTR1A/GABBR1/GABRG1/GABRA3/GABRB2/SHISA7/GABRA1/GABRA5/GABRG2/GABRB3
GOCC_TERTIARY_GRANULE_LUMEN	GOCC_TERTIARY_GRANULE_LUMEN	GOCC_TERTIARY_GRANULE_LUMEN	48	0.636228	1.73169	1.86056e-06	2.33156e-05	1.29769e-05	3512	tags=54%, list=15%, signal=46%	LTF/MMP9/B2M/LYZ/PTX3/CTSS/TNFAIP6/GGH/CNN2/ASAH1/IDH1/CYFIP1/FTH1/TIMP2/HP/PTPN6/ILF2/GOLGA7/CTSH/YPEL5/OSCAR/CSTB/QPCT/NIT2/PGM1/CTSD
GOBP_NEGATIVE_REGULATION_OF_CELLULAR_CATABOLIC_PROCESS	GOBP_NEGATIVE_REGULATION_OF_CELLULAR_CATABOLIC_PROCESS	GOBP_NEGATIVE_REGULATION_OF_CELLULAR_CATABOLIC_PROCESS	221	0.481722	1.43127	1.9089e-06	2.38047e-05	1.32491e-05	8162	tags=58%, list=35%, signal=38%	TIMP1/ANXA2/ZFP36/HMOX1/SLC11A1/YBX3/SDCBP/YBX1/PBK/MYD88/DAP/RPL11/TREM2/EIF4G2/STAT3/HNRNPD/MCL1/SEC22B/SYNCRIP/RPS7/HGF/CNR1/EFNA1/PDCL3/ELAVL1/TAB2/CTSA/NSUN2/TIMP2/FEZ2/DKC1/HP/TAF9/THRAP3/TOB1/RGN/IL10RA/USP14/KDM4A/ROCK1/RRAGA/DHX36/HNRNPC/TARDBP/PSMF1/PAIP1/LRRK2/EIF4G1/MAPKAPK2/TSPO/BECN1/HFE/LZTS1/TMEM39A/HNRNPA0/MTOR/NUPR1/ALAD/ATRAID/RPL5/DHX9/TP53/MAPK14/PARN/TAB3/CSNK2A2/MTMR2/HSP90…
GOBP_SUBSTRATE_ADHESION_DEPENDENT_CELL_SPREADING	GOBP_SUBSTRATE_ADHESION_DEPENDENT_CELL_SPREADING	GOBP_SUBSTRATE_ADHESION_DEPENDENT_CELL_SPREADING	101	0.550448	1.58245	1.91081e-06	2.38047e-05	1.32491e-05	4715	tags=50%, list=20%, signal=40%	PDPN/S100A10/FN1/GBP1/POSTN/LAMC1/LAMB1/SPRY4/MDK/CDC42/FZD7/FLNA/RAB1A/RHOA/MYADM/LIMS1/RCC2/NRP1/P4HB/VAMP3/HAS2/ACTN4/NEDD9/PARVG/ARPC2/FERMT3/FERMT2/EFNA1/ITGAV/LPXN/PXN/RAC1/LAMB2/LAMC3/MERTK/ANTXR1/FBLN1/MICALL2/CALR/PARVA/ITGA4/C1QBP/ILK/TRIOBP/ITGB1BP1/ABL1/PARVB/SRGAP2/PREX1/BVES
GOMF_SINGLE_STRANDED_DNA_BINDING	GOMF_SINGLE_STRANDED_DNA_BINDING	GOMF_SINGLE_STRANDED_DNA_BINDING	108	0.548298	1.58232	1.91081e-06	2.38047e-05	1.32491e-05	7285	tags=68%, list=31%, signal=47%	ANXA1/HMGB2/SMC4/FAM111A/RBMS1/MCM3/PCBP1/RBBP8/TOP1/RAD51AP1/NABP1/SSBP1/MCM2/SSBP2/SUB1/HMGB1/RPA3/HSPD1/BLM/PCBP2/IGHM/RPA2/MCM6/MCM4/CDC45/HNRNPA2B1/SAMHD1/RPA1/RAD51/SMC6/POT1/HNRNPA1/WBP11/SMC2/CNBP/DHX36/MYEF2/MCM5/RNF138/TDP2/DHX9/RAD23B/MCM8/MSH2/POLR2G/TERF1/RAD50/HNRNPU/MLH1/POLR2D/RAD18/MCM7/MCM10/SPRTN/NUCKS1/XPC/TSN/DDX11/ERCC1/NME1/POLR3C/TDP1/NEIL3/BRCA2/WDR48/FUBP3/HSF1/FUBP1/TER…
GOMF_PEPTIDE_ANTIGEN_BINDING	GOMF_PEPTIDE_ANTIGEN_BINDING	GOMF_PEPTIDE_ANTIGEN_BINDING	22	0.770483	1.92521	1.92472e-06	2.39311e-05	1.33195e-05	2645	tags=64%, list=11%, signal=56%	HLA-DRA/HLA-DPA1/HLA-DPB1/HLA-DRB1/HLA-B/HLA-DQA1/HLA-C/HLA-A/TAP1/HLA-F/HLA-DQB1/HLA-E/HLA-H/HLA-DRB5
GOBP_REGULATION_OF_ERYTHROCYTE_DIFFERENTIATION	GOBP_REGULATION_OF_ERYTHROCYTE_DIFFERENTIATION	GOBP_REGULATION_OF_ERYTHROCYTE_DIFFERENTIATION	44	0.652191	1.76056	1.93402e-06	2.39999e-05	1.33578e-05	1457	tags=43%, list=6%, signal=41%	ZFP36/B2M/HMGB2/STAT1/HSPA1B/LYN/SPI1/PRKDC/HIF1A/STAT3/ZFP36L1/NCAPG2/INPP5D/HOXA5/NCKAP1L/ISG15/FAM210B/MAFB/HSPA1A
GOBP_POSITIVE_REGULATION_OF_LEUKOCYTE_MEDIATED_IMMUNITY	GOBP_POSITIVE_REGULATION_OF_LEUKOCYTE_MEDIATED_IMMUNITY	GOBP_POSITIVE_REGULATION_OF_LEUKOCYTE_MEDIATED_IMMUNITY	106	0.546758	1.57511	2.01409e-06	2.4945e-05	1.38838e-05	4724	tags=45%, list=20%, signal=36%	HLA-DRA/B2M/HLA-DRB1/HLA-B/C3/PTPRC/TYROBP/HLA-A/CLCF1/ITGB2/IL18/CLEC7A/HSPD1/BTK/HLA-F/TGFB1/MR1/SASH3/IL1R1/HLA-E/TNFSF13/RSAD2/IL6/DDX21/HLA-H/MAP3K7/DHX36/IL1B/CD40/TFRC/FADD/PTAFR/ITGAM/MAD2L2/SCIMP/PAXIP1/CADM1/DDX58/ZBTB1/MSH2/EXOSC3/F2RL1/AP1G1/STX7/VAV1/MLH1/LAMP1/MALT1
GOBP_EPITHELIAL_TO_MESENCHYMAL_TRANSITION	GOBP_EPITHELIAL_TO_MESENCHYMAL_TRANSITION	GOBP_EPITHELIAL_TO_MESENCHYMAL_TRANSITION	134	0.523286	1.52637	2.04647e-06	2.5199e-05	1.40251e-05	4524	tags=44%, list=19%, signal=36%	PDPN/COL1A1/TGFB2/S100A4/WWTR1/SPRY1/LOXL2/SDCBP/SPRY2/MDK/VASN/FLNA/SOX9/DAB2/HIF1A/TGFBR1/ENG/TGFB1I1/TGFBR2/DDX5/LEF1/EZH2/HAS2/CRB2/HDAC2/SNAI2/SPRED2/TGFB1/HGF/FERMT2/EFNA1/CTNNB1/TWIST1/LOXL3/FAM83D/ACVR1/WNT5A/GLIPR2/IL6/ADIPOR1/TGFB3/SPRED1/HNRNPAB/IL1B/FGFR1/PPP2CA/PEF1/STRAP/SNAI1/DAG1/MAD2L2/MTOR/HEYL/SMAD2/FOXC1/PDCD6/KLHL12/POFUT2/CUL7
GOBP_REGULATION_OF_SMALL_MOLECULE_METABOLIC_PROCESS	GOBP_REGULATION_OF_SMALL_MOLECULE_METABOLIC_PROCESS	GOBP_REGULATION_OF_SMALL_MOLECULE_METABOLIC_PROCESS	373	0.443574	1.33627	2.04647e-06	2.5199e-05	1.40251e-05	8743	tags=55%, list=38%, signal=35%	ANXA1/FABP5/IGFBP3/TMSB4X/CD74/EGR1/CAV1/APOC2/RDH10/ADM/H19/PSMB9/IGFBP4/FAM3C/TREM2/ZMPSTE24/PLEK/PSMC2/SOX9/KPNB1/PPP1CB/RAN/ODC1/HIF1A/TPR/ELOVL5/PSMB8/SLC7A7/NUP62/HMGB1/SNAI2/PSME2/NUP107/FBP1/CNR1/PSMA5/POM121/HRH1/TWIST1/PSMD14/PSMD12/C1QTNF1/MT-CO2/REST/PHLDA2/CRY1/PSMB2/PSMD5/AK4/PSMB4/PSMA3/PTPN2/NFKB1/IGF2/RGN/PSME1/ADIPOR1/NFYC/NQO1/NUP37/H6PD/CLK2/PFKFB3/NUP205/IL1B/BRCA1/PPP1R3B/NL…
GOMF_ELECTRON_TRANSFER_ACTIVITY	GOMF_ELECTRON_TRANSFER_ACTIVITY	GOMF_ELECTRON_TRANSFER_ACTIVITY	123	0.534935	1.55562	2.04647e-06	2.5199e-05	1.40251e-05	8115	tags=65%, list=35%, signal=43%	MAOB/LOXL2/GLRX/CYBB/DEGS1/NDUFB4/NDUFC1/MT-ND4/ME2/MT-ND4L/CYB5B/MT-ND2/NDUFS5/CYB5A/ADH5/NDUFA12/P4HA2/NCF2/MT-CO3/NDUFB3/MT-CO2/COX7B/COX7A2L/UQCRH/MT-ND3/COX6C/COX7C/C15orf48/NCF1/CYBA/DHRS3/NDUFA5/NDUFB5/NDUFA4L2/NDUFA1/MT-ND1/MT-CO1/COX6B1/NOX4/NDUFA3/NDUFB6/FDX1/NDUFB2/UQCR10/NDUFS4/COX5A/NQO2/COX6A1/AKR1B1/CYP19A1/NDUFA6/SDHB/NDUFV2/AKR1A1/UQCRFS1/NDUFA4/GSR/GLRX2/AKR7A2/SDHC/UQCRQ/NDUFAF…
GOBP_B_CELL_RECEPTOR_SIGNALING_PATHWAY	GOBP_B_CELL_RECEPTOR_SIGNALING_PATHWAY	GOBP_B_CELL_RECEPTOR_SIGNALING_PATHWAY	72	0.587832	1.65391	2.05263e-06	2.52259e-05	1.40401e-05	4130	tags=46%, list=18%, signal=38%	IGKC/IGHG1/IGLC3/IGHG2/IGLC2/IGHA1/IGLC1/FCGR2B/PTPRC/LYN/RUNX1/IGHG3/RFTN1/NCKAP1L/BTK/IGHA2/MNDA/IGHM/TRDC/LPXN/CD300A/VAV3/CBFB/LAT2/PTPN6/SYK/ELF1/TRBC2/PLCG2/IGHG4/BAX/BLNK/ABL1
GOBP_POSITIVE_REGULATION_OF_PROTEIN_MODIFICATION_BY_SMALL_PROTEIN_CONJUGATION_OR_REMOVAL	GOBP_POSITIVE_REGULATION_OF_PROTEIN_MODIFICATION_BY_SMALL_PROTEIN_CONJUGATION_OR_REMOVAL	GOBP_POSITIVE_REGULATION_OF_PROTEIN_MODIFICATION_BY_SMALL_PROTEIN_CONJUGATION_OR_REMOVAL	123	0.534312	1.55381	2.11526e-06	2.59456e-05	1.44407e-05	6924	tags=62%, list=30%, signal=44%	UBE2C/CAV1/CDC20/NMI/HSPA5/LAPTM5/RAB1A/ARRDC3/FKBP1A/ARRDC4/UBE2N/PIAS3/DDX3X/PLK1/GNL3/TANK/FBXO4/FANCI/CRY1/RPS2/SKP1/BIRC2/UBE2S/PTTG1IP/BMI1/UBA2/BCL10/RWDD3/BRCA1/MUL1/LRRK2/CTR9/PEF1/PAXIP1/RCHY1/AIMP2/ZC3H12A/ANGPT1/PSMD10/BIRC3/SAE1/TOPORS/DERL1/PDCD6/CUL3/UBE2D1/RIPK2/UBB/GSK3A/KDM1A/VCP/TNIP1/MALT1/RASSF5/TRAF6/HDAC3/SPRTN/SPHK1/CBLB/UBE2L3/UBE3A/ARNT/XIAP/PIAS1/TRIB3/DCUN1D1/NDFIP1/GO…
GOBP_ERYTHROCYTE_HOMEOSTASIS	GOBP_ERYTHROCYTE_HOMEOSTASIS	GOBP_ERYTHROCYTE_HOMEOSTASIS	111	0.540572	1.56259	2.14966e-06	2.62662e-05	1.46191e-05	7486	tags=62%, list=32%, signal=42%	VEGFA/ZFP36/B2M/HMGB2/HMOX1/STAT1/HSPA1B/HCLS1/CASP3/LYN/RB1/SPI1/PRKDC/HIF1A/STAT3/ZFP36L1/CEBPG/NCAPG2/INPP5D/HOXA5/NCKAP1L/ISG15/FAM210B/MAFB/BPGM/HSPA1A/DYRK3/SP3/BCL6/SH2B3/RPS19/LYAR/PTPN2/TMEM14C/CDK6/TMOD3/MAPK14/RPS6/PTBP3/G6PD/DNASE2/ADAR/SRF/JAK3/UFL1/ALAS1/RPS24/JAK2/IREB2/IKZF1/ETS1/ARNT/ACIN1/JMJD6/RCOR1/RPS14/RPS17/STAT5B/MAEA/EPAS1/HSPA9/PRMT1/UBA5/MED1/LDB1/MFHAS1/AXL/SLC25A38/KA…
GOMF_ATPASE_ACTIVITY	GOMF_ATPASE_ACTIVITY	GOMF_ATPASE_ACTIVITY	442	0.438362	1.32558	2.14966e-06	2.62662e-05	1.46191e-05	8420	tags=54%, list=36%, signal=35%	ANXA1/HSPA7/ABCC3/RBBP4/TOP2A/HSPA6/HSPA1B/HSPA5/KIF2C/MYO1B/KIFC1/PSMC2/RECQL/MCM3/TAP1/MYH9/KIF23/ATP6V1G1/KIF20A/DDX5/ACSL1/DHX40/DDX60L/ATP1A1/MCM2/OLA1/DDX3X/HSPD1/DHX15/IFIH1/CCT8/BLM/CHD1/KIF15/HSPA1A/ABCE1/TRIP13/TOP2B/MCM6/MCM4/KIF18B/HSP90AA1/DDX47/RAD54B/SMARCA1/LMBRD1/RFC3/MYO1F/RAD51/ATAD2/ATP13A3/RFC4/DDX18/SMC6/ATP2C1/RAD54L/KIF11/ABCC1/PMS2P1/TTF2/RALBP1/DDX60/KIF9/ABCD3/MYL6/DHX5…
GOMF_G_PROTEIN_COUPLED_NEUROTRANSMITTER_RECEPTOR_ACTIVITY	GOMF_G_PROTEIN_COUPLED_NEUROTRANSMITTER_RECEPTOR_ACTIVITY	GOMF_G_PROTEIN_COUPLED_NEUROTRANSMITTER_RECEPTOR_ACTIVITY	10	-0.886273	-2.50324	2.20102e-06	2.68423e-05	1.49398e-05	1735	tags=60%, list=7%, signal=56%	ADRB1/GRM1/CHRM4/GABBR1/CHRM1/HRH3
GOBP_NUCLEOSOME_ASSEMBLY	GOBP_NUCLEOSOME_ASSEMBLY	GOBP_NUCLEOSOME_ASSEMBLY	62	0.606102	1.68432	2.22734e-06	2.71114e-05	1.50895e-05	5623	tags=60%, list=24%, signal=45%	HMGB2/RBBP4/ASF1B/ITGB3BP/CENPK/NPM1/SOX9/CENPA/HJURP/HAT1/MCM2/ANP32B/CENPW/CENPH/CENPN/MIS18BP1/NASP/BRD2/RBBP7/MIS18A/CENPL/HP1BP3/OIP5/SMARCA5/CHAF1A/CENPQ/IPO4/RUVBL1/CHAF1B/SET/CENPM/NAP1L1/GRWD1/DAXX/CENPO/ATRX/CENPC
GOBP_NEGATIVE_REGULATION_OF_KINASE_ACTIVITY	GOBP_NEGATIVE_REGULATION_OF_KINASE_ACTIVITY	GOBP_NEGATIVE_REGULATION_OF_KINASE_ACTIVITY	238	0.471966	1.40394	2.32163e-06	2.82051e-05	1.56983e-05	7312	tags=52%, list=31%, signal=36%	SOCS3/GADD45A/CAV1/WWTR1/SPRY1/PKIB/CDKN2C/HSPB1/SPRY2/DUSP6/SPRY4/PTPRC/CASP3/LILRB4/LYN/RB1/NPM1/TRIB2/NR2F2/DUSP1/TNFAIP3/DUSP14/ERRFI1/RGS2/TAF7/NUP62/SPRED2/DUSP10/PLK1/NCK1/DUSP5/SOCS1/STK38/HYAL2/AIDA/PTPN1/ITPRIP/GMFG/CD300A/SH2B3/CDKN1A/PRDX3/YWHAB/PTPN2/PTPN6/RGN/PRKCD/PAQR3/MVP/RGS3/TRIB1/EPHB2/DNAJA1/HEG1/SPRED1/DNAJC3/PPIA/IL1B/PKIG/MLLT1/IMPACT/PPP2CA/DBNDD1/PIP4K2C/PYCARD/PARVA/AJU…
GOCC_FICOLIN_1_RICH_GRANULE_MEMBRANE	GOCC_FICOLIN_1_RICH_GRANULE_MEMBRANE	GOCC_FICOLIN_1_RICH_GRANULE_MEMBRANE	50	0.627163	1.71202	2.34505e-06	2.84354e-05	1.58265e-05	3866	tags=52%, list=17%, signal=43%	FCER1G/LGALS3/SLC11A1/CD58/CD93/FPR1/RHOA/LAMP2/COPB1/ITGB2/DYNLL1/SERPINB6/NCKAP1L/DOK3/TCIRG1/RAC1/PRCP/ITGAX/CD300A/NBEAL2/TMEM179B/LILRB2/CD55/ATP6AP2/DIAPH1/ATP6V0C
GOBP_CALCIUM_ION_REGULATED_EXOCYTOSIS_OF_NEUROTRANSMITTER	GOBP_CALCIUM_ION_REGULATED_EXOCYTOSIS_OF_NEUROTRANSMITTER	GOBP_CALCIUM_ION_REGULATED_EXOCYTOSIS_OF_NEUROTRANSMITTER	17	-0.742154	-2.78779	2.43087e-06	2.942e-05	1.63745e-05	1563	tags=71%, list=7%, signal=66%	DOC2B/SYT2/STXBP1/RIMS3/UNC13C/SYT7/STX1B/SYT5/UNC13A/RIMS2/SYT1/RIMS1
GOBP_INTRACELLULAR_RECEPTOR_SIGNALING_PATHWAY	GOBP_INTRACELLULAR_RECEPTOR_SIGNALING_PATHWAY	GOBP_INTRACELLULAR_RECEPTOR_SIGNALING_PATHWAY	247	0.471904	1.40632	2.4592e-06	2.97064e-05	1.65338e-05	8879	tags=59%, list=38%, signal=37%	FABP5/HSPA1B/RUNX1/LSM14A/HDAC1/NR2F2/DAB2/TNFAIP3/TSPAN6/CITED2/CASP8/STAT3/DDX5/AHR/RNF135/EZH2/PMEPA1/KANK2/TAF7/UBE2N/ACTN4/YAP1/SNAI2/PIM1/IFIH1/DCBLD2/CREM/UFM1/HSPA1A/TAB2/SLC15A3/TWIST1/PRCP/SNW1/ARID1A/CBFB/CRY1/BIRC2/ALPK1/DHRS3/RIOK3/DDX60/UBE2V1/TIFA/DNAJA1/MAP3K7/NR2E1/BRCA1/TRIM24/CALR/KCTD6/C1QBP/CYP27B1/RNF34/USP15/DDX58/CARM1/UBA52/HEYL/RNF14/RNF6/CNOT1/BIRC3/ARNTL/TMF1/YWHAH/PDK…
GOBP_COVALENT_CHROMATIN_MODIFICATION	GOBP_COVALENT_CHROMATIN_MODIFICATION	GOBP_COVALENT_CHROMATIN_MODIFICATION	415	0.444053	1.34055	2.49359e-06	3.00648e-05	1.67333e-05	9701	tags=67%, list=42%, signal=40%	VEGFA/CDK2/CCNB1/CDK1/UBE2A/AURKB/ZMPSTE24/SPI1/HDAC1/ACTL6A/CCNA2/MBD2/TAF12/DTX3L/LIF/LEF1/EZH2/MORF4L2/HAT1/UBE2B/AURKA/TAF7/UBE2N/HDAC2/DR1/EYA2/CHD1/ENY2/GTF2B/MEAF6/DDB2/CTNNB1/CAMK2D/TWIST1/MUC1/SKI/DPY30/ING3/BCL6/HDAC7/SNW1/YEATS4/REST/MORF4L1/EID1/TAF9/PRMT6/SKP1/PCGF5/ING2/NAA50/BAZ1A/IGF2/PRKCD/USP16/SFPQ/SMYD2/POLE3/CHEK1/MRGBP/KDM4A/BMI1/CUL4B/MAP3K7/SMARCAD1/IL1B/HELLS/BRCA1/KANSL2…
GOBP_ANTIBACTERIAL_HUMORAL_RESPONSE	GOBP_ANTIBACTERIAL_HUMORAL_RESPONSE	GOBP_ANTIBACTERIAL_HUMORAL_RESPONSE	27	0.730432	1.87366	2.5023e-06	3.01127e-05	1.676e-05	2405	tags=48%, list=10%, signal=43%	LTF/OCIAD2/IGHA1/HLA-A/PI3/ANG/RNASE6/SLPI/IGHA2/IGHM/RPL39/HLA-E/OCIAD1
GOMF_CATALYTIC_ACTIVITY_ACTING_ON_RNA	GOMF_CATALYTIC_ACTIVITY_ACTING_ON_RNA	GOMF_CATALYTIC_ACTIVITY_ACTING_ON_RNA	335	0.457419	1.37431	2.52799e-06	3.03645e-05	1.69001e-05	8435	tags=63%, list=36%, signal=41%	RNASE2/REXO2/RNASE4/METTL1/XRN2/ISG20/ANG/POLR2B/DDX5/POP4/RNASE6/DHX40/LACTB2/DDX60L/DDX3X/DHX15/IFIH1/EXOSC10/POLR2J/RNASEH2A/RTCA/ERI1/NSUN2/CNOT7/POLR2K/NT5C3A/DDX47/RAD54B/SAMHD1/DDX18/EXOSC9/TRMT13/DDX60/CMTR2/RNASET2/DHX57/DDX59/DDX21/KHNYN/MED21/DHX36/TRMT6/METTL5/MOV10/EXO1/NOP2/DDX19B/DDX20/AQR/METTL4/PNPT1/POLR2C/G3BP1/HELZ2/WARS2/EIF4A2/RPP40/RARS2/TOE1/DIMT1/TSEN34/DDX58/ISG20L2/DTWD…
GOBP_CARTILAGE_DEVELOPMENT	GOBP_CARTILAGE_DEVELOPMENT	GOBP_CARTILAGE_DEVELOPMENT	157	0.509504	1.49525	2.56238e-06	3.06925e-05	1.70827e-05	5292	tags=43%, list=23%, signal=33%	CHI3L1/TIMP1/COL1A1/MGP/TGFBI/CD44/SERPINH1/EFEMP1/LUM/BGN/TYMS/LOXL2/SULF1/SCIN/MDK/CYTL1/RUNX1/ZMPSTE24/FRZB/SOX9/HIF1A/SHOX2/HOXB3/TGFBR1/TGFBR2/COL11A1/SMAD1/PRRX1/HOXA5/SNAI2/CHSY1/COL27A1/TGFB1/STC1/EXT1/HYAL2/GNAS/EIF2AK3/IFT80/MEX3C/WNT5A/BMP1/HOXA3/ECM1/ITGB8/SLC39A14/ADAMTS7/SNAI1/PITX1/CREB3L2/PTHLH/MAPK14/SRF/HOXD3/GLI3/OSR2/RUNX2/RUNX3/PTPN11/EVC/TSKU/EDN1/GLG1/BMP8B/HAND2/THBS3/FGF2
GOBP_REGULATION_OF_STEM_CELL_DIFFERENTIATION	GOBP_REGULATION_OF_STEM_CELL_DIFFERENTIATION	GOBP_REGULATION_OF_STEM_CELL_DIFFERENTIATION	105	0.5405	1.55661	2.56494e-06	3.06925e-05	1.70827e-05	5818	tags=56%, list=25%, signal=42%	TGFB2/OCIAD2/PTN/ZFP36L2/PSMB9/TEAD2/RUNX1/PSMC2/SOX9/PRKDC/PSMB8/LMO2/NFE2L2/YAP1/PSME2/YTHDF2/PSMA5/NSUN2/PSMD14/PSMD12/CBFB/REST/TCF3/PSMB2/PSMD5/PSMB4/PSMA3/PSME1/OCIAD1/DHX36/HES1/PSMF1/OSM/PSMA4/PSME4/PSMC4/PSMD11/PSMD7/PSME3/PUS7/NKX2-5/PSMD8/PSMD10/PSMD6/PWP1/KDM3A/FOXC1/EIF2AK2/ABL1/PSMD2/HNRNPU/NUDT21/CDK13/PSMC1/PSMB1/PSMA7/TRIM6/PSMD9/TP73
GOBP_CELLULAR_RESPONSE_TO_REACTIVE_OXYGEN_SPECIES	GOBP_CELLULAR_RESPONSE_TO_REACTIVE_OXYGEN_SPECIES	GOBP_CELLULAR_RESPONSE_TO_REACTIVE_OXYGEN_SPECIES	142	0.514876	1.50527	2.59678e-06	3.10152e-05	1.72623e-05	6184	tags=51%, list=27%, signal=38%	ANXA1/MMP9/SOD2/CDK2/PCNA/FBLN5/H19/JUN/MMP2/FOS/TXN/TNFAIP3/CCNA2/ECT2/HNRNPD/EZH2/PRDX1/HDAC2/NFE2L2/BTK/RIPK1/HGF/SOD3/DPEP1/DHFR/PXN/PRDX3/PKD2/NCF1/PRKCD/MPV17/PDGFD/IL6/NQO1/PDCD10/CD36/IMPACT/MAPK7/LRRK2/BNIP3/GPR37/EGFR/BECN1/OSER1/ROMO1/CBX8/PDE8A/RHOB/ABL1/APEX1/FOXO1/PARK7/MET/PPP5C/SETX/PRKAA1/RIPK3/AKT1/MAPK13/CFLAR/DNM2/SPHK1/GLRX2/FXN/FANCC/ETS1/SOD1/TPM1/GCH1/CHUK/CYP1B1/NOS3/RELA
GOBP_NEGATIVE_REGULATION_OF_INNATE_IMMUNE_RESPONSE	GOBP_NEGATIVE_REGULATION_OF_INNATE_IMMUNE_RESPONSE	GOBP_NEGATIVE_REGULATION_OF_INNATE_IMMUNE_RESPONSE	55	0.619748	1.70665	2.61506e-06	3.11751e-05	1.73513e-05	4637	tags=55%, list=20%, signal=44%	SERPING1/IFI16/HLA-B/VSIG4/NMI/HLA-A/TNFAIP3/SLAMF8/PARP14/NLRC5/HAVCR2/DUSP10/HLA-F/LGALS9/YTHDF2/LILRB1/TRIM21/HLA-E/CNOT7/SAMHD1/RPS19/LYAR/PTPN2/A2M/MUL1/MICA/GRN/ADAR/SERPINB9/DHX58
GOBP_POSITIVE_REGULATION_OF_CELL_DIVISION	GOBP_POSITIVE_REGULATION_OF_CELL_DIVISION	GOBP_POSITIVE_REGULATION_OF_CELL_DIVISION	70	0.593068	1.6647	2.63908e-06	3.14026e-05	1.74779e-05	3736	tags=43%, list=16%, signal=36%	VEGFA/TGFB2/PTN/YBX1/AURKB/MDK/CDC42/RHOA/KIF23/PDGFA/ECT2/THBS4/NUP62/TGFB1/CDC6/IGF2/PDGFD/PDGFB/SVIL/PDGFC/RACGAP1/CDC25B/TGFB3/IL1B/PKN2/OSM/CAT/CSPP1/FGF1/ITGB1BP1
GOBP_POSITIVE_REGULATION_OF_DNA_METABOLIC_PROCESS	GOBP_POSITIVE_REGULATION_OF_DNA_METABOLIC_PROCESS	GOBP_POSITIVE_REGULATION_OF_DNA_METABOLIC_PROCESS	176	0.496203	1.46622	2.66556e-06	3.16585e-05	1.76204e-05	6929	tags=57%, list=30%, signal=41%	PARP9/PCNA/PKIB/FOXM1/CCT6A/AURKB/PTPRC/CLCF1/PRKDC/RAD51AP1/TIMELESS/DTX3L/HNRNPD/CEBPG/UBE2B/UBE2N/NEK2/HMGB1/EYA2/CCT8/TGFB1/HGF/CCT5/GNL3/TNFSF13/FBXO4/HSP90AA1/DKC1/HNRNPA2B1/RFC3/RAD51/WAS/RFC4/PRKCD/POT1/IL6/PDGFB/HNRNPA1/UBE2V2/PTGES3/DHX36/BRCA1/RFC5/ACTR2/RFC2/CD40/TFRC/EGFR/MAD2L2/ATR/PAXIP1/XRCC1/NBN/PDGFRB/BRCC3/PRKD2/DHX9/CBX8/MSH2/EXOSC3/NPAS2/PARN/BAX/USP9X/HSP90AB1/TCP1/CCT2/RAD5…
GOBP_PHAGOCYTOSIS_RECOGNITION	GOBP_PHAGOCYTOSIS_RECOGNITION	GOBP_PHAGOCYTOSIS_RECOGNITION	33	0.694177	1.81998	2.68481e-06	3.18278e-05	1.77146e-05	1568	tags=48%, list=7%, signal=45%	IGKC/IGHG1/IGLC3/IGHG2/PTX3/IGLC2/IGHA1/IGLC1/C4B/PLA2G5/IGHG3/COLEC12/CLEC7A/IGHA2/IGHM/TRDC
GOBP_ENDOTHELIAL_CELL_PROLIFERATION	GOBP_ENDOTHELIAL_CELL_PROLIFERATION	GOBP_ENDOTHELIAL_CELL_PROLIFERATION	128	0.527396	1.53641	2.73435e-06	3.23548e-05	1.80079e-05	5302	tags=45%, list=23%, signal=35%	VEGFA/CCL2/HMGB2/HMOX1/MMP14/CAV1/F3/LOXL2/SULF1/STAT1/ALOX5/CAV2/MDK/APLN/NR2F2/NGFR/SPARC/HIF1A/NRP1/TGFBR1/ANG/NRAS/THBS4/THBS1/HMGB1/ADAM17/PDCL3/WNT5A/PLCG1/AIMP1/IGF2/EPHA2/GJA1/PDGFB/PDCD10/CD34/ECM1/FGFR1/NRP2/ITGA4/MTOR/SP1/TNFSF12/KRIT1/PRKD2/DLL4/STAT5A/ITGB1BP1/KDR/PDCD6/PRKD1/AKT1/AGGF1/APLNR/SCG2/FLT4/FGF2/PIK3CD
GOBP_ANTIGEN_PROCESSING_AND_PRESENTATION_OF_ENDOGENOUS_PEPTIDE_ANTIGEN	GOBP_ANTIGEN_PROCESSING_AND_PRESENTATION_OF_ENDOGENOUS_PEPTIDE_ANTIGEN	GOBP_ANTIGEN_PROCESSING_AND_PRESENTATION_OF_ENDOGENOUS_PEPTIDE_ANTIGEN	17	0.805474	1.91468	2.85984e-06	3.37769e-05	1.87994e-05	3080	tags=76%, list=13%, signal=66%	HLA-DRA/B2M/HLA-DRB1/HLA-B/HLA-C/HLA-A/TAP1/HLA-F/ERAP1/HLA-E/ERAP2/HLA-H/HFE
GOCC_INTRINSIC_COMPONENT_OF_SYNAPTIC_VESICLE_MEMBRANE	GOCC_INTRINSIC_COMPONENT_OF_SYNAPTIC_VESICLE_MEMBRANE	GOCC_INTRINSIC_COMPONENT_OF_SYNAPTIC_VESICLE_MEMBRANE	44	-0.476047	-2.06478	2.92851e-06	3.45239e-05	1.92151e-05	978	tags=36%, list=4%, signal=35%	SLC17A8/SYT9/SYNGR1/CPLX3/SLC32A1/SLC30A3/RAB26/SYNPR/RAB3C/RAB3A/SLC6A17/SYT4/SYT1/SYN1/SYP/SLC17A7
GOBP_DNA_GEOMETRIC_CHANGE	GOBP_DNA_GEOMETRIC_CHANGE	GOBP_DNA_GEOMETRIC_CHANGE	108	0.543329	1.56798	3.01251e-06	3.54485e-05	1.97298e-05	7769	tags=69%, list=33%, signal=46%	ANXA1/HMGB2/TOP2A/CETN2/RECQL/MCM3/SSBP1/MCM2/HMGB1/DDX3X/BLM/CHD1/DDB2/MCM6/MCM4/RAD54B/SMARCA1/HNRNPA2B1/RFC3/CUL4A/RPA1/RAD51/RFC4/RAD54L/POT1/CUL4B/SMARCAD1/DHX36/RFC5/RFC2/G3BP1/MCM5/NBN/CHD1L/DDX1/DHX9/UBA52/RAD23B/RUVBL1/TP53/MCM8/ASCC3/HMGA1/HMGB3/UBC/SETX/UBB/RAD50/DSCC1/MCM7/WRNIP1/GTF2H3/SMARCAL1/XRCC5/XPC/ATRX/WRN/DDX11/GTF2H1/ERCC3/RPS27A/GTF2F2/PARP1/BRIP1/PIF1/HELQ/RUVBL2/NAV2/GTF2…
GOBP_ENDOTHELIUM_DEVELOPMENT	GOBP_ENDOTHELIUM_DEVELOPMENT	GOBP_ENDOTHELIUM_DEVELOPMENT	118	0.526463	1.52747	3.11268e-06	3.65597e-05	2.03482e-05	4404	tags=42%, list=19%, signal=34%	PDPN/MSN/VEGFA/FSTL1/S1PR3/CLIC4/CXCR4/TNFRSF1A/PTN/CXCL10/COL22A1/RAP1A/MYD88/RAP1B/ICAM1/BTG1/VCL/RHOA/NR2F2/MYADM/RDX/NRP1/ENG/STC1/CTNNB1/RAP2C/ITGAX/ACVR1/VEZF1/GPX1/CDH5/GJA1/HEG1/PLOD3/ROCK1/CD34/COL18A1/IL1B/PRKD2/DLL4/FGF1/CSNK2B/KDR/F2RL1/RHOB/COL15A1/ROCK2/MET/IKBKB
GOBP_POSITIVE_REGULATION_OF_MITOTIC_CELL_CYCLE	GOBP_POSITIVE_REGULATION_OF_MITOTIC_CELL_CYCLE	GOBP_POSITIVE_REGULATION_OF_MITOTIC_CELL_CYCLE	104	0.544318	1.56751	3.18465e-06	3.73361e-05	2.07804e-05	6741	tags=61%, list=29%, signal=43%	ANXA1/UBE2C/EIF4E/CCNB1/CDK1/RB1/CDK4/AIF1/RDX/RCC2/RAB11A/DLGAP5/LSM10/ADAM17/DDX3X/ADAMTS1/FBXO5/CDC7/MDM2/CDC6/DTL/CUL4A/ESPL1/CDC25B/CDCA5/HES1/LGMN/PKN2/EIF4G1/EGFR/TMOD3/CCND2/BRD4/ASNS/CDC25C/EIF4EBP1/CDC23/TFDP1/PLRG1/APP/ABL1/CUL3/APEX1/ANAPC4/AKT1/SIN3A/ANAPC7/MTBP/PTPN11/ANKRD17/SPHK1/TTL/NSMCE2/CDC16/SMOC2/STAT5B/CDC27/VPS4B/BRCA2/CDC25A/CDT1/PPP1R10/HSF1
GOBP_REGULATION_OF_CELLULAR_RESPONSE_TO_TRANSFORMING_GROWTH_FACTOR_BETA_STIMULUS	GOBP_REGULATION_OF_CELLULAR_RESPONSE_TO_TRANSFORMING_GROWTH_FACTOR_BETA_STIMULUS	GOBP_REGULATION_OF_CELLULAR_RESPONSE_TO_TRANSFORMING_GROWTH_FACTOR_BETA_STIMULUS	120	0.527291	1.53117	3.21587e-06	3.75863e-05	2.09196e-05	6111	tags=51%, list=26%, signal=38%	CAV1/SPRY1/SDCBP/LOX/CAV2/SPRY2/HSPA5/VASN/LTBP1/DAB2/CITED2/TGFBR1/ENG/TGFB1I1/SLC2A10/TGFBR2/PMEPA1/THBS1/ADAM17/SPRED2/TGFB1/ITGA3/CITED1/HSPA1A/HTRA3/SKI/SNW1/EMILIN1/ING2/TGFB3/NREP/SPRED1/STRAP/CD109/LATS2/FBN1/UBA52/TP53/SNX6/FOLR1/EID2/SMAD2/CDKN2B/ASPN/HSP90AB1/UBC/UBB/SMURF1/MEN1/CFLAR/DNM2/GLG1/TRIM33/BCL9L/SPRED3/PPM1A/SMURF2/SMAD3/RPS27A/NRROS/ZNF703
GOCC_LUMENAL_SIDE_OF_MEMBRANE	GOCC_LUMENAL_SIDE_OF_MEMBRANE	GOCC_LUMENAL_SIDE_OF_MEMBRANE	30	0.708091	1.84459	3.2178e-06	3.75863e-05	2.09196e-05	3172	tags=67%, list=14%, signal=58%	HLA-DRA/HLA-DPA1/CD74/HLA-DPB1/HLA-DRB1/HLA-B/HLA-DQA1/HLA-C/HLA-A/HLA-F/CANX/CTSA/HLA-DQB1/HLA-E/SPPL2A/PKD2/DNAJC19/HLA-H/HLA-DRB5/CALR
GOBP_CELL_CYCLE_DNA_REPLICATION	GOBP_CELL_CYCLE_DNA_REPLICATION	GOBP_CELL_CYCLE_DNA_REPLICATION	61	0.610206	1.69289	3.23201e-06	3.76831e-05	2.09735e-05	7823	tags=84%, list=34%, signal=56%	PCNA/ZMPSTE24/MCM3/MCM2/RPA3/FBXO5/CDC7/DBF4/RPA2/MCM6/MCM4/DONSON/BCL6/CDC45/RFC3/GMNN/RPA1/RAD51/WIZ/RFC4/GINS1/POLD3/POLE3/CHEK2/RFC5/RFC2/RFC1/MCM5/LIG1/POLE2/TIPIN/GINS3/TERF1/ZNF830/E2F7/PRIM2/MCM7/E2F8/FEN1/ATRX/ORC3/BRCA2/POLE4/CDT1/POLA2/PRIM1/POLD4/POLA1/INO80/POLD1/UPF1
GOBP_REGULATION_OF_EPITHELIAL_CELL_DIFFERENTIATION	GOBP_REGULATION_OF_EPITHELIAL_CELL_DIFFERENTIATION	GOBP_REGULATION_OF_EPITHELIAL_CELL_DIFFERENTIATION	120	0.527058	1.5305	3.25026e-06	3.78266e-05	2.10534e-05	2868	tags=34%, list=12%, signal=30%	SERPINE1/VEGFA/MMP9/ZFP36/SFRP4/CAV1/S1PR3/WWTR1/SPRY1/TNFRSF1A/STAT1/SPRY2/CTSK/RUNX1/FRZB/BTG1/FOXJ1/VCL/SOX9/HOXA7/CTSL/ZFP36L1/LIF/EZH2/ERRFI1/YAP1/SPRED2/CITED1/CTNNB1/CBFB/CEBPB/SMO/VEZF1/SRSF6/CDH5/ROCK1/SPRED1/PROM1/IL1B/HES1/MAFF
GOMF_FIBRONECTIN_BINDING	GOMF_FIBRONECTIN_BINDING	GOMF_FIBRONECTIN_BINDING	25	0.728075	1.85527	3.31522e-06	3.84865e-05	2.14206e-05	3320	tags=64%, list=14%, signal=55%	IGFBP3/VEGFA/IGFBP5/ITGB1/CTSS/CTSK/CTSL/SDC4/THBS1/ITGA3/ITGAV/LOXL3/CCDC80/FBLN1/ITGA4/HSD17B12
GOBP_TRANSMEMBRANE_RECEPTOR_PROTEIN_SERINE_THREONINE_KINASE_SIGNALING_PATHWAY	GOBP_TRANSMEMBRANE_RECEPTOR_PROTEIN_SERINE_THREONINE_KINASE_SIGNALING_PATHWAY	GOBP_TRANSMEMBRANE_RECEPTOR_PROTEIN_SERINE_THREONINE_KINASE_SIGNALING_PATHWAY	318	0.455493	1.36732	3.31905e-06	3.84865e-05	2.14206e-05	6133	tags=41%, list=26%, signal=31%	VIM/COL3A1/COL1A2/SFRP4/TGFB2/FSTL1/EGR1/CAV1/WWTR1/SPRY1/GDF15/ADAM9/SULF1/SDCBP/LOX/CAV2/FMOD/SPRY2/JUN/HSPA5/TWSG1/FOS/ZYX/VASN/LTBP1/RHOA/DAB2/CITED2/TGFBR1/ENG/TGFB1I1/SLC2A10/TGFBR2/DDX5/LEF1/RBPMS/PMEPA1/FKBP1A/SMAD1/CRB2/SUB1/THBS1/UBE2D3/ADAM17/SPRED2/TGFB1/ITGA3/CITED1/EXT1/FERMT2/HSPA1A/HTRA3/LPXN/PXN/SKI/ITGB5/SNW1/ACVR1/EMILIN1/TTK/WNT5A/ING2/LRRC32/TOB1/LEFTY2/CDH5/TGFB3/NREP/SPRED1…
GOBP_NEGATIVE_REGULATION_OF_ORGANELLE_ORGANIZATION	GOBP_NEGATIVE_REGULATION_OF_ORGANELLE_ORGANIZATION	GOBP_NEGATIVE_REGULATION_OF_ORGANELLE_ORGANIZATION	309	0.455988	1.36838	3.62927e-06	4.20072e-05	2.33802e-05	7249	tags=50%, list=31%, signal=35%	TMSB4X/CENPF/PTTG1/CDC20/TOP2A/TPX2/SCIN/CCNB1/AVIL/CAPZA1/NDC80/AURKB/ACAA2/TWF1/TMSB10/CAPG/ZWINT/MAD2L1/NPM1/LIMA1/MYADM/RDX/PFN1/DUSP1/TPR/CAPZB/CAPZA2/EPS8/SWAP70/WASF2/KNTC1/LIF/BUB1/MCM2/RAB7A/BUB1B/MAPRE1/PSMG2/SEC22B/YAP1/PLK1/MDM1/HGF/EXOSC10/CLU/FBXO5/HSPA1A/TRIP13/ZNF207/TMOD1/FEZ2/CORO2B/GMFG/TTK/TMSB15A/WAS/PPFIA1/ODF2L/PRKCD/ESPL1/TMEM14A/POT1/GPX1/LIMK2/TRIAP1/CDH5/SVIL/HNRNPA1/CH…
GOBP_POSITIVE_REGULATION_OF_CALCIUM_ION_DEPENDENT_EXOCYTOSIS	GOBP_POSITIVE_REGULATION_OF_CALCIUM_ION_DEPENDENT_EXOCYTOSIS	GOBP_POSITIVE_REGULATION_OF_CALCIUM_ION_DEPENDENT_EXOCYTOSIS	17	-0.732492	-2.7515	3.71811e-06	4.29573e-05	2.3909e-05	1563	tags=65%, list=7%, signal=60%	DOC2B/STX1A/STXBP1/SYT9/KCNB1/SCAMP5/CACNA1I/SYT7/SYT4/SYT1/CDK5R2
GOBP_NEGATIVE_REGULATION_OF_METAPHASE_ANAPHASE_TRANSITION_OF_CELL_CYCLE	GOBP_NEGATIVE_REGULATION_OF_METAPHASE_ANAPHASE_TRANSITION_OF_CELL_CYCLE	GOBP_NEGATIVE_REGULATION_OF_METAPHASE_ANAPHASE_TRANSITION_OF_CELL_CYCLE	40	0.667891	1.79002	3.75466e-06	4.33011e-05	2.41003e-05	3238	tags=55%, list=14%, signal=47%	CENPF/CDC20/CCNB1/NDC80/AURKB/ZWINT/MAD2L1/DUSP1/TPR/KNTC1/BUB1/BUB1B/PSMG2/PLK1/FBXO5/TRIP13/ZNF207/TTK/SPDL1/RAD21/IK/MAD2L2
GOBP_REGULATION_OF_LEUKOCYTE_CHEMOTAXIS	GOBP_REGULATION_OF_LEUKOCYTE_CHEMOTAXIS	GOBP_REGULATION_OF_LEUKOCYTE_CHEMOTAXIS	107	0.537196	1.54861	3.77129e-06	4.34142e-05	2.41633e-05	3621	tags=37%, list=16%, signal=32%	SERPINE1/VEGFA/CCL2/CD74/RARRES2/PTN/CXCL10/C5AR1/RAC2/ANO6/MDK/LYN/CCR1/AIF1/C3AR1/DUSP1/CCL5/SLAMF8/SWAP70/AKIRIN1/THBS4/GPSM3/THBS1/HMGB1/ADAM17/NCKAP1L/LGALS9/RAC1/BST1/WNT5A/IL6/MOSPD2/CSF1/CSF1R/LGMN/CALR/JAM3/C1QBP/CXCL14/DPP4
GOBP_REGULATION_OF_PRODUCTION_OF_MOLECULAR_MEDIATOR_OF_IMMUNE_RESPONSE	GOBP_REGULATION_OF_PRODUCTION_OF_MOLECULAR_MEDIATOR_OF_IMMUNE_RESPONSE	GOBP_REGULATION_OF_PRODUCTION_OF_MOLECULAR_MEDIATOR_OF_IMMUNE_RESPONSE	126	0.524008	1.52651	3.83665e-06	4.40515e-05	2.45179e-05	6353	tags=53%, list=27%, signal=39%	B2M/TGFB2/CD74/HMOX1/IL13RA2/FCGR2B/LAPTM5/PTPRC/LILRB4/HLA-A/CLCF1/PRKDC/IL18/CLEC7A/BST2/BTK/HLA-F/TGFB1/LILRB1/XBP1/SASH3/IL1R1/HLA-E/TNFSF13/BCL6/TNFRSF14/WNT5A/TMBIM6/IL4R/RSAD2/IL33/IL6/TGFB3/DDX21/BCL10/MAP3K7/DHX36/CD36/IL1B/TLR3/CD40/TFRC/TNFRSF1B/HFE/MAD2L2/SCIMP/PAXIP1/DDX58/ANGPT1/MSH2/EXOSC3/F2RL1/SLC15A4/MLH1/JAK3/MALT1/TRAF6/THOC1/TLR4/SLC7A5/TRIM6/PARP3/GPI/ATG5/FZD5/TRIL/NDFIP1
GOBP_POSITIVE_REGULATION_OF_B_CELL_ACTIVATION	GOBP_POSITIVE_REGULATION_OF_B_CELL_ACTIVATION	GOBP_POSITIVE_REGULATION_OF_B_CELL_ACTIVATION	80	0.57355	1.62409	3.84049e-06	4.40515e-05	2.45179e-05	5713	tags=59%, list=25%, signal=44%	IGKC/IGHG1/CD74/MMP14/IGLC3/IGHG2/IGLC2/IGHA1/IGLC1/PTPRC/CLCF1/IGHG3/INPP5D/TNFSF13B/GPR183/NCKAP1L/BTK/TGFB1/IGHA2/XBP1/SASH3/IGHM/TRDC/TNFSF13/BCL6/VAV3/BST1/CDKN1A/SH3KBP1/IL6/SYK/CD40/TFRC/MAD2L2/PAXIP1/MSH2/EXOSC3/TRBC2/IGHG4/MLH1/NFATC2/IRS2/ATP11C/TNIP2/PCID2/TLR4/IGLL5
GOBP_REGULATION_OF_SHORT_TERM_NEURONAL_SYNAPTIC_PLASTICITY	GOBP_REGULATION_OF_SHORT_TERM_NEURONAL_SYNAPTIC_PLASTICITY	GOBP_REGULATION_OF_SHORT_TERM_NEURONAL_SYNAPTIC_PLASTICITY	12	-0.852855	-2.717	3.95032e-06	4.52298e-05	2.51738e-05	1643	tags=92%, list=7%, signal=85%	SHISA9/SHISA8/SHISA6/SLC4A10/SYNGR1/GRIK2/SHISA7/PPFIA3/RAB3A/SLC8A2/SYP
GOBP_POSITIVE_REGULATION_OF_ADAPTIVE_IMMUNE_RESPONSE	GOBP_POSITIVE_REGULATION_OF_ADAPTIVE_IMMUNE_RESPONSE	GOBP_POSITIVE_REGULATION_OF_ADAPTIVE_IMMUNE_RESPONSE	85	0.566979	1.61242	3.97888e-06	4.53866e-05	2.52611e-05	5389	tags=54%, list=23%, signal=42%	HLA-DRA/B2M/SLC11A1/HLA-DRB1/HLA-B/C3/PTPRC/HLA-A/CLCF1/CD4/IL18/TNFSF13B/HSPD1/BTK/HLA-F/TGFB1/MR1/SASH3/IL1R1/HLA-E/TNFSF13/PLA2G4A/RSAD2/IL6ST/IL6/NFKBIZ/HLA-H/MAP3K7/IL1B/CD40/TFRC/FADD/PYCARD/MAD2L2/PAXIP1/ZBTB1/MSH2/EXOSC3/STX7/RIPK2/MLH1/MALT1/EIF2AK4/TRAF6/CD274/PVR
GOBP_VASCULAR_ENDOTHELIAL_GROWTH_FACTOR_RECEPTOR_SIGNALING_PATHWAY	GOBP_VASCULAR_ENDOTHELIAL_GROWTH_FACTOR_RECEPTOR_SIGNALING_PATHWAY	GOBP_VASCULAR_ENDOTHELIAL_GROWTH_FACTOR_RECEPTOR_SIGNALING_PATHWAY	87	0.56417	1.60656	3.97888e-06	4.53866e-05	2.52611e-05	5938	tags=60%, list=26%, signal=45%	VEGFA/ITGA5/SULF1/HSPB1/CDC42/CYBB/RHOA/HIF1A/NRP1/WASF2/CYFIP1/NCKAP1L/NCK1/NCF4/NCK2/ITGAV/PXN/RAC1/PTPN1/NCF2/HSP90AA1/VAV3/EMILIN1/NCF1/CYBA/VAV2/ROCK1/IL1B/NRP2/MAPKAPK2/ELMO2/PRKD2/PAK2/MAPKAPK3/MAPK14/KDR/FOXC1/NCKAP1/PDCD6/ROCK2/NEDD4/GRB10/VAV1/PRKD1/CLEC14A/PIK3CA/BRK1/FLT4/ARNT/TMEM204/HHEX/MMRN2
GOMF_PROTEOGLYCAN_BINDING	GOMF_PROTEOGLYCAN_BINDING	GOMF_PROTEOGLYCAN_BINDING	33	0.687584	1.80269	3.98541e-06	4.53866e-05	2.52611e-05	1796	tags=45%, list=8%, signal=42%	FN1/GPNMB/TNC/CTSS/SDCBP/PTN/COL5A1/NID1/CTSK/PTPRC/CTSB/CFH/CTSL/THBS1/FBLN7
GOBP_NEGATIVE_REGULATION_OF_DEFENSE_RESPONSE	GOBP_NEGATIVE_REGULATION_OF_DEFENSE_RESPONSE	GOBP_NEGATIVE_REGULATION_OF_DEFENSE_RESPONSE	171	0.494133	1.45907	4.04403e-06	4.5972e-05	2.55869e-05	7485	tags=53%, list=32%, signal=36%	SERPING1/SOCS3/SAA1/IFI16/HLA-DRB1/HLA-B/TNFRSF1A/ALOX5/FCGR2B/PBK/VSIG4/HAMP/NMI/TNFAIP6/MDK/PTPRC/HLA-A/SERPINF1/RB1/TNFAIP3/TSPAN6/SLAMF8/PARP14/NLRC5/HAVCR2/DUSP10/HLA-F/LGALS9/YTHDF2/HGF/LILRB1/PCBP2/TRIM21/SIGLEC10/HLA-E/CNOT7/FGL2/SAMHD1/RPS19/PSMB4/LYAR/PTPN2/NFKB1/PRKCD/RIOK3/GPX1/CDH5/A2M/MUL1/MAPK7/TNFRSF1B/C1QBP/MICA/RNF26/GRN/VPS35/TRAF3IP1/ADAR/SERPINB9/CST7/TNFAIP8L2/LPCAT3/DHX58/P…
GOBP_ENDODERM_DEVELOPMENT	GOBP_ENDODERM_DEVELOPMENT	GOBP_ENDODERM_DEVELOPMENT	69	0.586393	1.64312	4.12966e-06	4.68617e-05	2.60821e-05	5186	tags=52%, list=22%, signal=41%	FN1/COL4A2/MMP9/MMP14/LAMC1/LAMB1/COL5A2/ITGA5/COL5A1/MMP2/HDAC1/DUSP1/ITGB2/COL8A1/ZFP36L1/COL6A1/ARC/COL11A1/DUSP5/EXT1/ITGAV/ITGB5/ITGA7/HSBP1/COL12A1/CTR9/CDC73/ITGA4/SOX2/SMAD2/DKK1/PELO/LEO1/PAF1/MED12/NODAL
GOBP_REGULATION_OF_DNA_REPLICATION	GOBP_REGULATION_OF_DNA_REPLICATION	GOBP_REGULATION_OF_DNA_REPLICATION	95	0.549052	1.57431	4.18647e-06	4.74218e-05	2.63938e-05	6972	tags=67%, list=30%, signal=47%	S100A11/PCNA/JUN/CDC42/ZMPSTE24/CCNA2/TIMELESS/BLM/FBXO5/ID3/CDC7/DBF4/CDC6/RAC1/DONSON/BCL6/CACYBP/RFC3/GMNN/WIZ/RFC4/SMC3/TNFAIP1/SLFN11/CHEK2/RFC5/RFC2/PPP2CA/EGFR/METTL4/RAD17/ATR/NBN/DHX9/ATF1/TP53/TIPIN/ESCO2/TERF1/ZNF830/PDS5A/DSCC1/E2F7/GTPBP4/ANKRD17/WRNIP1/CCDC88A/NUCKS1/ZBTB38/SMARCAL1/STOML2/ESCO1/E2F8/ATRX/GLI2/ORC3/FAF1/POLG2/BRCA2/CDT1/RBBP6/GLI1/ORC5/TICRR
GOBP_POSITIVE_REGULATION_OF_CELL_CYCLE_PHASE_TRANSITION	GOBP_POSITIVE_REGULATION_OF_CELL_CYCLE_PHASE_TRANSITION	GOBP_POSITIVE_REGULATION_OF_CELL_CYCLE_PHASE_TRANSITION	89	0.56092	1.59939	4.32486e-06	4.89025e-05	2.72179e-05	4741	tags=52%, list=20%, signal=41%	ANXA1/UBE2C/CCNB1/CDK1/RB1/CDK4/NPM1/AIF1/RDX/RCC2/EZH2/RAB11A/DLGAP5/LSM10/ADAM17/DDX3X/ADAMTS1/FBXO5/CDC7/CDC6/DYRK3/FAM83D/DTL/CUL4A/ESPL1/CDC25B/CDCA5/CDC73/EIF4G1/EGFR/TMOD3/CCND2/BRD4/CDC25C/CDC23/TFDP1/PLRG1/APP/CUL3/APEX1/ANAPC4/PAF1/AKT1/SIN3A/ANAPC7/MTBP
GOCC_FILOPODIUM	GOCC_FILOPODIUM	GOCC_FILOPODIUM	93	0.557022	1.59376	4.39406e-06	4.95968e-05	2.76043e-05	5602	tags=51%, list=24%, signal=39%	PDPN/MSN/ITGB1/IQGAP2/VCAM1/ACTA2/DNALI1/ARL4C/MYO1B/TWF1/CDC42/GAP43/OSBPL3/RDX/ACTG2/LCP1/CYFIP1/VASP/B4GALT1/INPPL1/ITGA3/CD302/ITGAV/UBE2Q1/PODXL/ARF6/UBE2K/DEF6/ANTXR1/VAMP7/DAG1/ENAH/SCIMP/ITGA6/MYO1G/DMD/SPATA13/APP/MYO6/FSCN1/TWF2/UTRN/CXADR/AP2A1/FXR1/CIB1/FZD3
GOMF_HEPARIN_BINDING	GOMF_HEPARIN_BINDING	GOMF_HEPARIN_BINDING	130	0.518481	1.51184	4.52792e-06	5.09388e-05	2.83513e-05	4180	tags=36%, list=18%, signal=30%	LTF/FN1/GPNMB/VEGFA/POSTN/FSTL1/SAA1/PCOLCE/PTN/COL5A1/CXCL10/ECM2/MDK/PTPRC/LXN/EFEMP2/CFH/PDCD5/NRP1/ANG/APLP2/SERPINA5/ZNF146/COL11A1/THBS4/THBS1/ADAMTS1/SOD3/PCOLCE2/RPL22/EVA1C/FGFRL1/FBLN7/MMP7/COL5A3/CCDC80/FGFR1/NRP2/HBEGF/HSD17B12/FBN1/LIPG/FGF1/THBS2/ADAMTS15/APP/PTPRF
GOCC_LYSOSOMAL_LUMEN	GOCC_LYSOSOMAL_LUMEN	GOCC_LYSOSOMAL_LUMEN	90	0.556088	1.58627	4.53245e-06	5.09388e-05	2.83513e-05	5648	tags=57%, list=24%, signal=43%	IFI30/LUM/BGN/CD74/CTSS/HSPG2/NPC2/FMOD/CTSK/TXNDC5/CTSB/GNS/LAMP2/CTSL/DCN/HEXB/FUCA1/SDC4/ASAH1/SDC2/GPC4/GLA/SDC1/PPT1/GUSB/CTSA/HSP90AA1/GLB1/GALC/LIPA/RNASET2/LGMN/SCARB2/GYG1/SDC3/PDGFRB/CTSD/HEXA/MANBA/GPC1/MAN2B1/EPDR1/NEU1/ACP2/GALNS/NAAA/GAA/HPSE/TPP1/PSAP/MAN2B2
GOMF_IMMUNOGLOBULIN_RECEPTOR_BINDING	GOMF_IMMUNOGLOBULIN_RECEPTOR_BINDING	GOMF_IMMUNOGLOBULIN_RECEPTOR_BINDING	18	0.794018	1.91005	4.53696e-06	5.09388e-05	2.83513e-05	3978	tags=89%, list=17%, signal=74%	IGKC/IGHG1/IGLC3/IGHG2/IGLC2/IGHA1/IGLC1/FLNA/IGHG3/IGHA2/IGHM/TRDC/FGR/FES/TRBC2/IGHG4
GOBP_INTERLEUKIN_1_PRODUCTION	GOBP_INTERLEUKIN_1_PRODUCTION	GOBP_INTERLEUKIN_1_PRODUCTION	93	0.556178	1.59135	4.60165e-06	5.15741e-05	2.87049e-05	6255	tags=56%, list=27%, signal=41%	ANXA1/SAA1/EGR1/IFI16/S1PR3/CARD16/HSPB1/F2R/TYROBP/LILRB4/TREM2/CASP1/SERPINB1/TNFAIP3/CASP8/STAT3/CLEC7A/HAVCR2/ERRFI1/HDAC2/TMED10/HMGB1/LGALS9/CARD8/MNDA/WNT5A/CD33/GBP5/IL6/CD36/PYCARD/ZC3H12A/IL16/PANX1/CX3CR1/F2RL1/APP/TMEM106A/NOD1/RIPK2/S100A13/MALT1/JAK2/GSDMD/SPHK1/LILRA2/TLR4/ARG2/SMAD3/PML/FZD5/ARRB2
GOBP_B_CELL_DIFFERENTIATION	GOBP_B_CELL_DIFFERENTIATION	GOBP_B_CELL_DIFFERENTIATION	110	0.537649	1.55385	4.66618e-06	5.20746e-05	2.89834e-05	5004	tags=47%, list=22%, signal=37%	MMP14/ITGB1/VCAM1/LGALS1/FCGR2B/ZFP36L2/BCL3/PTPRC/CLCF1/PRKDC/SLAMF8/ZFP36L1/CEBPG/EZH2/KLF6/IRF2BP2/INPP5D/ADAM17/CMTM7/GPR183/NCKAP1L/BTK/XBP1/TCIRG1/SP3/ITM2A/BCL6/TCF3/DNAJB9/PTPN2/PTPN6/IL6/SYK/MFNG/DOCK11/ITGA4/DOCK10/ZBTB1/TP53/MSH2/SYVN1/PLCG2/HMGB3/BAX/BLNK/ABL1/RABL3/JAK3/MALT1/NOTCH2/ATP11C/BAK1
GOBP_POSITIVE_REGULATION_OF_BINDING	GOBP_POSITIVE_REGULATION_OF_BINDING	GOBP_POSITIVE_REGULATION_OF_BINDING	155	0.505141	1.48093	4.66618e-06	5.20746e-05	2.89834e-05	6521	tags=53%, list=28%, signal=38%	ANXA2/S100A10/MMP9/B2M/HMGB2/CAV1/PLAUR/PARP9/CTHRC1/RPL11/TXN/RB1/LAMTOR5/RAN/NRP1/MBD2/DTX3L/CEBPG/FKBP1A/MAPRE1/HMGB1/TGFB1/GTF2B/CTNNB1/TRIM21/TWIST1/SKI/DPH3/WNT5A/GMNN/PLXND1/EIF2S1/HOXA3/HES1/STK3/LRRK2/RALB/PPP2CA/EIF4G1/HFE/FLOT1/MFNG/CLN5/CALM1/DHX9/NCBP1/CLIC2/PYGO2/STMN1/DERL1/FOXC1/APP/AMFR/ABL1/HSP90AB1/EPB41/PARK7/MET/ITGA2/RIPK2/KDM1A/RARA/MEN1/TAF1/TRAF6/JAK2/NMD3/STK4/HAND2/PAX6…
GOBP_NEUTROPHIL_CHEMOTAXIS	GOBP_NEUTROPHIL_CHEMOTAXIS	GOBP_NEUTROPHIL_CHEMOTAXIS	87	0.562519	1.60186	4.67085e-06	5.20746e-05	2.89834e-05	5537	tags=49%, list=24%, signal=38%	FCER1G/CCL2/TGFB2/SAA1/CD74/LGALS3/S100A8/CXCL10/C5AR1/RAC2/S100A9/MDK/C3AR1/ITGB2/CCL5/PPIB/CKLF/THBS4/NCKAP1L/DPEP1/ITGA1/RAC1/VAV3/BST1/CSF3R/SRP54/MOSPD2/SYK/PPIA/JAM3/C1QBP/DPP4/CCL20/CXCL2/CXCL9/VAV1/PREX1/EDN1/CXADR/PIK3CD/PDE4B/CXCL11/CXCL1
GOBP_NEGATIVE_REGULATION_OF_REPRODUCTIVE_PROCESS	GOBP_NEGATIVE_REGULATION_OF_REPRODUCTIVE_PROCESS	GOBP_NEGATIVE_REGULATION_OF_REPRODUCTIVE_PROCESS	44	0.642009	1.73308	4.72758e-06	5.2609e-05	2.92809e-05	3860	tags=43%, list=17%, signal=36%	TIMP1/ARHGDIB/SULF1/SERPINF1/DUSP1/PRDX4/LIF/FBXO5/TRIP13/TTK/WNT5A/WDR77/RGN/GJA1/RAD1/CALR/SNAI1/NPR2/PRKAR1A
GOBP_AMINOGLYCAN_METABOLIC_PROCESS	GOBP_AMINOGLYCAN_METABOLIC_PROCESS	GOBP_AMINOGLYCAN_METABOLIC_PROCESS	155	0.504888	1.48019	4.73531e-06	5.2609e-05	2.92809e-05	5481	tags=45%, list=24%, signal=34%	CHI3L1/CHI3L2/CD44/LUM/BGN/HSPG2/FMOD/GNS/CTBS/DCN/HEXB/FUCA1/B4GALT5/SDC4/CHST14/HAS2/SDC2/GPC4/HS2ST1/CHST2/SDC1/PIM1/CHSY1/DSE/B4GALT1/TGFB1/HGF/EXT1/HYAL2/GUSB/EXT2/GLB1/HMMR/NFKB1/CLTC/PDGFB/IL1B/CHPF/CHPF2/B3GNT7/HS3ST1/SLC35D2/SLC9A1/B3GNT2/SDC3/PDGFRB/CHST12/EGFLAM/B4GALT4/ANGPT1/HEXA/FOXC1/B3GALNT1/SLC10A7/DSEL/B4GALT3/HS3ST3B1/GPC1/HGSNAT/HS6ST1/AKT1/IL15/GALNS/UGDH/B3GNT9/GLCE/FGF2/HPS…
GOBP_ATTACHMENT_OF_SPINDLE_MICROTUBULES_TO_KINETOCHORE	GOBP_ATTACHMENT_OF_SPINDLE_MICROTUBULES_TO_KINETOCHORE	GOBP_ATTACHMENT_OF_SPINDLE_MICROTUBULES_TO_KINETOCHORE	31	0.691286	1.80429	4.90739e-06	5.44258e-05	3.02921e-05	6603	tags=84%, list=28%, signal=60%	CCNB1/KIF2C/NDC80/NUF2/AURKB/CDC42/RB1/RCC2/ECT2/NEK2/ZNF207/EML4/KNSTRN/RACGAP1/MIS12/BECN1/CENPE/BOD1/SPAG5/CHAMP1/HNRNPU/BUB3/CENPC/RMDN1/CDT1/SEH1L
GOBP_CELLULAR_TRANSITION_METAL_ION_HOMEOSTASIS	GOBP_CELLULAR_TRANSITION_METAL_ION_HOMEOSTASIS	GOBP_CELLULAR_TRANSITION_METAL_ION_HOMEOSTASIS	104	0.540613	1.55684	5.01683e-06	5.55428e-05	3.09138e-05	8443	tags=68%, list=36%, signal=44%	LTF/CP/HMOX1/SLC11A1/FTL/S100A8/HAMP/S100A9/ATP6V1G1/HIF1A/CYBRD1/SLC40A1/MT2A/FTH1/MT1E/CUL1/MT1M/SKP1/FBXL5/SLC30A5/SLC39A14/MT1F/SLC39A8/TFRC/HFE/SRI/SLC30A1/SLC39A7/SLC30A7/BOLA2B/SLC31A1/TMEM199/SLC39A6/APP/NUBP1/CAND1/ISCU/SLC31A2/MT1X/SLC39A4/ARF1/TTC7A/ABCB7/AP3B1/MT1A/IREB2/ATOX1/NCOA4/FXN/SOD1/ACO1/NDFIP1/MT1H/LCK/SLC30A9/CCDC115/ATP6AP1/SCO2/SLC6A9/GLRX3/SMAD4/ATP7A/SCO1/SLC11A2/HPX/AP…
GOBP_ENDOPLASMIC_RETICULUM_UNFOLDED_PROTEIN_RESPONSE	GOBP_ENDOPLASMIC_RETICULUM_UNFOLDED_PROTEIN_RESPONSE	GOBP_ENDOPLASMIC_RETICULUM_UNFOLDED_PROTEIN_RESPONSE	116	0.531657	1.54081	5.15007e-06	5.6919e-05	3.16797e-05	6557	tags=59%, list=28%, signal=43%	CCL2/ATF3/PDIA5/HSPA5/HSP90B1/DNAJB11/PDIA6/TMED2/SHC1/TLN1/NFE2L2/WIPI1/EXTL2/NCK1/NCK2/XBP1/CANX/CTDSP2/KDELR3/PPP1R15A/SSR1/PTPN1/EIF2AK3/DNAJB9/SEC31A/PTPN2/EIF2S1/DERL2/DNAJC3/DDIT3/FKBP14/PPP1R15B/CALR/CREB3L2/ASNS/HERPUD2/EDEM1/SYVN1/DERL1/BFAR/BAX/ATF4/AMFR/LMNA/ATF6B/VAPB/TMEM33/GSK3A/HERPUD1/CUL7/VCP/HYOU1/UFL1/BAK1/SRPRB/COPS5/TPP1/MBTPS1/DDX11/DERL3/SERP1/PREB/ACADVL/TBL2/GFPT1/ATF6/C…
GOBP_AMINOGLYCAN_CATABOLIC_PROCESS	GOBP_AMINOGLYCAN_CATABOLIC_PROCESS	GOBP_AMINOGLYCAN_CATABOLIC_PROCESS	58	0.604056	1.67461	5.25067e-06	5.79303e-05	3.22426e-05	2018	tags=36%, list=9%, signal=33%	CHI3L1/CHI3L2/CD44/LUM/BGN/HSPG2/FMOD/GNS/CTBS/DCN/HEXB/FUCA1/SDC4/SDC2/GPC4/SDC1/TGFB1/HYAL2/GUSB/GLB1/HMMR
GOMF_RIBONUCLEOPROTEIN_COMPLEX_BINDING	GOMF_RIBONUCLEOPROTEIN_COMPLEX_BINDING	GOMF_RIBONUCLEOPROTEIN_COMPLEX_BINDING	124	0.522956	1.52222	5.28833e-06	5.82448e-05	3.24176e-05	9042	tags=73%, list=39%, signal=45%	YBX3/NEAT1/HSPA5/RPN2/NPM1/DDX5/SRP19/RNF135/EZH2/SPCS1/SRP9/UNG/SBDS/OLA1/DDX3X/PIM1/IFIH1/SRP72/MDM2/ABCE1/ERI1/SNRPB2/EIF1B/RBM3/SEC61A1/PPIH/EIF1/ETF1/SRP54/EIF2S1/OXA1L/SNRPA/DERL2/SNRPB/SNRPD2/YTHDF1/CKAP5/MTOR/PPP1CA/C1QBP/EIF5A/ZC3H12A/DHX9/CPEB2/EIF4A3/EIF2A/DERL1/MALSU1/EIF4H/WDR12/SNRPD1/MTIF3/HNRNPU/NAA15/CPSF6/PHF6/ZNF598/NMD3/UHMK1/MTIF2/YTHDF3/DHX29/NOLC1/DERL3/RPLP1/NME1/SECISBP2/…
GOBP_NCRNA_PROCESSING	GOBP_NCRNA_PROCESSING	GOBP_NCRNA_PROCESSING	359	0.444068	1.33684	5.35745e-06	5.88027e-05	3.27281e-05	8500	tags=61%, list=37%, signal=39%	RPL11/NOP10/METTL1/PRKDC/SSB/RPF1/XRN2/ISG20/STAT3/POP4/ESF1/SMAD1/C9orf64/DCAF13/SBDS/KRR1/RPS16/RPL26/RPS7/LARP7/EXOSC10/RPL14/ERI1/NSUN2/DPH3/RPL35A/INTS12/DKC1/DDX47/ZCCHC8/HNRNPA2B1/RPS19/NSA2/RPS2/SRRT/LYAR/DDX18/RPS27/EXOSC9/NOL8/TSEN15/RIOK3/LSM6/TRMT13/TPRKB/IL6/RPL27/WBP11/DDX21/ZBTB8OS/ZNHIT6/TRMT6/KTI12/METTL5/NOP2/RPS8/CLP1/MPHOSPH10/RPP40/GRSF1/RPS25/TOE1/DIMT1/HEATR1/TSEN34/PUS7/IS…
GOBP_NEGATIVE_REGULATION_OF_LOCOMOTION	GOBP_NEGATIVE_REGULATION_OF_LOCOMOTION	GOBP_NEGATIVE_REGULATION_OF_LOCOMOTION	279	0.458275	1.37183	5.35745e-06	5.88027e-05	3.27281e-05	7432	tags=47%, list=32%, signal=32%	TIMP1/COL3A1/SERPINE1/IGFBP3/CCL2/IGFBP5/GADD45A/CD74/HMOX1/ARHGDIB/CLIC4/ANGPT2/SULF1/PTN/SP100/CERS2/SERPINF1/IFITM1/VCL/RHOA/AIF1/NR2F2/HOXA7/DCN/DUSP1/MEOX2/ARRDC3/NRP1/CITED2/ENG/SLAMF8/ADORA3/PLXNA3/BST2/NFE2L2/RRAS/THBS1/HMGB1/DUSP10/TGFB1/DPEP1/STC1/HYAL2/MIA3/RAC1/CTNNA1/RAP2B/RAP2C/CD300A/EMILIN1/WNT5A/TP53INP1/PTPN2/WAS/RGN/IL33/GJA1/ATP1B2/ADIPOR1/TRIB1/PDCD10/SPRED1/FBLN1/STRAP/SRGAP…
GOBP_MICROTUBULE_ORGANIZING_CENTER_ORGANIZATION	GOBP_MICROTUBULE_ORGANIZING_CENTER_ORGANIZATION	GOBP_MICROTUBULE_ORGANIZING_CENTER_ORGANIZATION	130	0.517745	1.5097	5.42658e-06	5.93567e-05	3.30365e-05	8487	tags=68%, list=36%, signal=43%	GADD45A/CDK2/CDK1/NDC80/SLC16A1/CETN2/ATF5/NPM1/FOXJ1/AURKA/NDE1/PDCD6IP/NEK2/NUP62/HAUS1/CETN3/PLK1/MDM1/CTNNB1/PLK4/ODF2/CHMP2B/PKD2/KIF11/CHMP5/HAUS5/CHEK1/CHMP2A/TMEM67/BRCA1/FES/CEP135/BBS4/CKAP5/PCM1/CHMP1B/HAUS8/CHORDC1/RANBP1/TUBE1/SSX2IP/UBXN2B/ARHGEF10/PPP1R12A/NUBP1/HAUS3/C2CD3/ROCK2/WDR62/MAP9/STIL/UXT/XRCC2/GEN1/SPICE1/HAUS6/E2F4/CEP85/HAUS2/USP33/RTTN/KIAA0753/ALMS1/GCC2/VPS4B/BRCA2…
GOBP_REGULATION_OF_CELLULAR_PROTEIN_CATABOLIC_PROCESS	GOBP_REGULATION_OF_CELLULAR_PROTEIN_CATABOLIC_PROCESS	GOBP_REGULATION_OF_CELLULAR_PROTEIN_CATABOLIC_PROCESS	236	0.478807	1.42378	5.42658e-06	5.93567e-05	3.30365e-05	7925	tags=59%, list=34%, signal=39%	ANXA2/MSN/CAV1/CTSC/CDC20/SDCBP/HSPA1B/PBK/HAMP/LAPTM5/RPL11/TREM2/PSMC2/TRIB2/ECSCR/RNFT1/RDX/DAB2/TNFAIP3/SUMO2/PLK3/RNF19A/AURKA/RHBDF1/NFE2L2/PSME2/RPS7/PLK1/CLU/EFNA1/HSPA1A/MDM2/PDCL3/PSMD14/SUMO1/HSP90AA1/CSNK1A1/TAF9/RNF19B/PRKACA/FBXL5/RGN/UBE2K/GNA12/GPX1/IL33/PSME1/FBXO22/UBE2V2/TRIB1/PTTG1IP/USP14/CSNK1D/PSMF1/LRRK2/PSMC4/HFE/NUPR1/RCHY1/ALAD/ATRAID/PSME3/RPL5/RAD23B/RNF14/PSMD10/XPO1…
GOCC_ACTIN_FILAMENT_BUNDLE	GOCC_ACTIN_FILAMENT_BUNDLE	GOCC_ACTIN_FILAMENT_BUNDLE	65	0.598354	1.66615	5.45382e-06	5.95524e-05	3.31454e-05	4449	tags=49%, list=19%, signal=40%	PDLIM1/ACTN1/PDLIM4/PDLIM3/PLS3/MYL9/PALLD/TPM4/FBLIM1/ZYX/FLNA/LIMA1/MYH9/TRIP6/FHL3/LCP1/CNN2/BAG3/ACTN4/FERMT2/PXN/DAAM1/PDLIM7/MYLK/FHOD1/TPM3/MICALL2/NOX4/ILK/SORBS1/SIPA1L3/FSCN1
GOBP_DNA_BIOSYNTHETIC_PROCESS	GOBP_DNA_BIOSYNTHETIC_PROCESS	GOBP_DNA_BIOSYNTHETIC_PROCESS	175	0.497404	1.46936	5.56484e-06	6.05568e-05	3.37044e-05	8487	tags=69%, list=36%, signal=44%	CENPF/TYMS/PCNA/PKIB/LOX/CCT6A/AURKB/NOP10/TK1/DUSP1/HNRNPD/UBE2L6/NEK2/RPA3/DNAJC2/ISG15/CCT8/HGF/EXOSC10/CCT5/RPA2/FBXO4/HSP90AA1/CDKN1A/DKC1/DTL/HNRNPA2B1/RFC3/RPA1/RFC4/RGN/POLD3/POT1/CHRAC1/GJA1/PDGFB/HNRNPA1/POLE3/PTGES3/PARP4/TEP1/PPIA/HNRNPC/RFC5/RFC2/RFC1/MAD2L2/ATR/RCHY1/PDGFRB/LIG4/LIG1/ZBTB1/PRKD2/UBA52/POLE2/TP53/GAR1/PARN/TFDP1/TERF1/HSP90AB1/TCP1/UBC/CCT2/UBB/RAD50/HNRNPU/VCP/DSCC1…
GOBP_PROTEIN_MATURATION	GOBP_PROTEIN_MATURATION	GOBP_PROTEIN_MATURATION	241	0.468458	1.39456	5.56484e-06	6.05568e-05	3.37044e-05	8776	tags=58%, list=38%, signal=37%	C1R/SERPINE1/PLAU/SERPINH1/MMP14/IFI16/PLAT/SRGN/CASP4/F3/CARD16/CTSS/C1RL/FAM111A/CAST/DNAJB11/CASP3/CASP1/RUNX1/ZMPSTE24/MYH9/PGK1/CTSL/ECE1/PSENEN/SPCS2/PRDX4/CASP8/NCSTN/BACE2/SPCS1/FKBP1A/GALNT2/SNAPIN/THBS1/ADAM17/BCL2L12/HSPD1/CTSZ/TMEM59/CARD8/PMPCB/ENPEP/SEC11A/SPCS3/SEC11C/NAA20/CPM/HP/METAP2/PRKACA/NAA50/IMMP2L/CTSH/CPD/LRRK2/LGMN/FADD/PLGRKT/GAS1/PYCARD/RFX4/CALR/TIMM17A/CLN5/ADAM19/E…
GOMF_HEAT_SHOCK_PROTEIN_BINDING	GOMF_HEAT_SHOCK_PROTEIN_BINDING	GOMF_HEAT_SHOCK_PROTEIN_BINDING	116	0.530759	1.53821	5.63396e-06	6.12045e-05	3.40649e-05	7489	tags=62%, list=32%, signal=42%	GBP1/ZFP36/HSPA7/FKBP5/HSPA6/HSPA1B/HSPA5/DNAJB1/ITGB2/HIF1A/TPR/DNAJC8/AHR/DNAJC10/HDAC2/IQCG/BAG3/NUP62/DNAJC2/HSPA1A/EIF2AK3/DNAJB9/DNAJA2/PTGES3/DNAJA1/GPR37/TTC4/ITGAM/LIMK1/PPID/CHORDC1/FGF1/METTL23/CREB1/TOMM34/KDR/ARNTL/NPAS2/BAX/HSP90AB1/DNAJB6/PPP5C/TFAM/CAMKMT/DNAJC9/DAXX/METTL18/BAK1/CSNK2A1/IRAK1/LMAN2/HSPA14/HSPA13/BAG5/FAF1/GMEB1/HSPA9/STIP1/DNAJA3/DNAJB14/HSF1/DNAJA4/UNC45A/ST13/P…
GOMF_EXTRACELLULAR_MATRIX_BINDING	GOMF_EXTRACELLULAR_MATRIX_BINDING	GOMF_EXTRACELLULAR_MATRIX_BINDING	50	0.617166	1.68473	5.69081e-06	6.17167e-05	3.435e-05	4375	tags=50%, list=19%, signal=41%	SPP1/TGFBI/VEGFA/BGN/LGALS3/ITGB1/CTSS/CD248/ADAM9/LGALS1/NID1/DCN/SPARC/COL11A1/THBS1/ITGA3/ITGAV/OLFML2A/ECM1/ELN/DAG1/ITGA6/ADAMTS15/ITGA2/GPC1
GOBP_REGULATION_OF_LYMPHOCYTE_DIFFERENTIATION	GOBP_REGULATION_OF_LYMPHOCYTE_DIFFERENTIATION	GOBP_REGULATION_OF_LYMPHOCYTE_DIFFERENTIATION	157	0.504284	1.47993	5.70309e-06	6.17447e-05	3.43656e-05	8248	tags=61%, list=35%, signal=39%	ANXA1/HLA-DRA/CD74/MMP14/HLA-DRB1/ZFP36L2/MDK/HLA-DOA/PTPRC/IRF1/LILRB4/RUNX1/FOXJ1/PRKDC/SLAMF8/CD86/IL18/TGFBR2/ZFP36L1/LEF1/INPP5D/HMGB1/DUSP10/NCKAP1L/BTK/LGALS9/SOCS1/XBP1/SASH3/CD46/PNP/LOXL3/FGL2/BCL6/CBFB/FANCD2/HLX/PTPN2/IL4R/PTPN6/NFKBIZ/SYK/CD83/LILRB2/CD2/ZBTB1/ZC3H12A/HMGB3/PRELID1/TCF7/ABL1/RIPK2/GLI3/RARA/NFATC2/PRDM1/JAK3/RUNX3/MALT1/RHOH/IL15/ATP11C/IL2RA/AP3B1/SOS1/ERBB2/PIK3R6/…
GOBP_POSITIVE_REGULATION_BY_SYMBIONT_OF_ENTRY_INTO_HOST	GOBP_POSITIVE_REGULATION_BY_SYMBIONT_OF_ENTRY_INTO_HOST	GOBP_POSITIVE_REGULATION_BY_SYMBIONT_OF_ENTRY_INTO_HOST	10	0.88616	1.92839	5.74718e-06	6.21164e-05	3.45724e-05	2241	tags=80%, list=10%, signal=72%	CD74/HLA-DRB1/LGALS1/CD4/P4HB/LGALS9/TRIM21/TRIM38
GOBP_MITOTIC_METAPHASE_PLATE_CONGRESSION	GOBP_MITOTIC_METAPHASE_PLATE_CONGRESSION	GOBP_MITOTIC_METAPHASE_PLATE_CONGRESSION	50	0.616932	1.68409	5.76064e-06	6.21563e-05	3.45947e-05	6603	tags=74%, list=28%, signal=53%	CCNB1/KIF2C/PSRC1/NDC80/NUF2/AURKB/CDCA8/KIFC1/KPNB1/RAB11A/NUP62/EML4/CHMP2B/CHMP5/CHMP2A/SPDL1/CDCA5/MIS12/BECN1/DCTN2/CHMP1B/CENPE/CDC23/BOD1/KIF18A/CHAMP1/CUL3/HNRNPU/ZW10/ANKRD53/KIF14/PIBF1/CENPC/RMDN1/VPS4B/CDT1/SEH1L
GOBP_REGULATION_OF_LYMPHOCYTE_MEDIATED_IMMUNITY	GOBP_REGULATION_OF_LYMPHOCYTE_MEDIATED_IMMUNITY	GOBP_REGULATION_OF_LYMPHOCYTE_MEDIATED_IMMUNITY	131	0.514538	1.50038	5.77222e-06	6.21759e-05	3.46056e-05	6541	tags=50%, list=28%, signal=36%	HLA-DRA/B2M/HLA-DRB1/HLA-B/FCGR2B/C3/PTPRC/LILRB4/HLA-A/CLCF1/FOXJ1/IL18/HAVCR2/HMGB1/HSPD1/BTK/HLA-F/TGFB1/LGALS9/LILRB1/MR1/SASH3/IL1R1/HLA-E/TNFSF13/BCL6/WAS/PTPN6/RSAD2/IL6/HLA-H/MAP3K7/IL1B/CD40/TFRC/FADD/TNFRSF1B/HFE/MAD2L2/PAXIP1/MICA/CADM1/ZBTB1/MSH2/EXOSC3/AP1G1/SLC15A4/STX7/SERPINB9/VAV1/MLH1/LAMP1/RIPK3/MALT1/TRAF6/PVR/PIK3R6/THOC1/IL7R/PARP3/STAT5B/FZD5/ARRB2/NDFIP1/CRK/FBXO38
GOBP_INTERLEUKIN_6_PRODUCTION	GOBP_INTERLEUKIN_6_PRODUCTION	GOBP_INTERLEUKIN_6_PRODUCTION	120	0.522461	1.51715	5.84135e-06	6.28142e-05	3.49608e-05	4825	tags=48%, list=21%, signal=39%	CD74/HLA-B/TLR2/MYD88/F2R/IL1RAP/TYROBP/LILRB4/TREM2/FOXJ1/AIF1/TNFAIP3/STAT3/CLEC7A/HAVCR2/INPP5D/HMGB1/TLR1/HSPD1/NCKAP1L/IFIH1/LGALS9/HGF/XBP1/HYAL2/TWIST1/AKIRIN2/CEBPB/WNT5A/CD47/CYBA/PTPN6/IL33/IL6/BCL10/SYK/CD36/IL1B/TLR3/PTAFR/MAPKAPK2/PYCARD/LILRB2/SCIMP/DDX58/ZC3H12A/IL16/DHX9/F2RL1/APP/TMEM106A/NOD1/RIPK2/CSK/CAPN2/TLR7/MAPK13/PTPN11
GOBP_CILIUM_ORGANIZATION	GOBP_CILIUM_ORGANIZATION	GOBP_CILIUM_ORGANIZATION	339	0.448121	1.34646	5.91047e-06	6.34504e-05	3.53149e-05	6902	tags=49%, list=30%, signal=35%	WWTR1/PIFO/CDK1/AVIL/FNBP1L/SNX10/CETN2/ACTR3/FLNA/IFT57/FOXJ1/HSPB11/RAB8A/RAB11A/UBE2B/NEDD1/MNS1/MAPRE1/NDE1/IQCG/NEK2/TUBA1A/HAUS1/YAP1/DYNLL1/EHD2/RPGR/EHD4/PLK1/GORAB/PLK4/DYNC1I2/TMEM237/TUBG1/ODF2/STK36/IFT80/HSP90AA1/TUBB/TTC26/PKD2/PRKACA/TMEM107/ODF2L/LIMK2/HAUS5/IFT81/ATG3/TCTN2/TMEM67/TCTN1/CSNK1D/ACTR2/CNTRL/NPHP1/SPAG1/TNPO1/CCDC40/DNAAF3/TUBB4B/IQCB1/CEP135/BBS4/NME5/RFX4/WRAP73/D…
GOBP_POSITIVE_REGULATION_OF_ENDOTHELIAL_CELL_MIGRATION	GOBP_POSITIVE_REGULATION_OF_ENDOTHELIAL_CELL_MIGRATION	GOBP_POSITIVE_REGULATION_OF_ENDOTHELIAL_CELL_MIGRATION	98	0.548134	1.57169	5.98558e-06	6.41485e-05	3.57035e-05	5897	tags=54%, list=25%, signal=41%	ANXA1/VEGFA/TMSB4X/HMOX1/SRPX2/HSPB1/SPARC/RHOJ/HIF1A/NRP1/NFE2L2/RRAS/THBS1/HMGB1/ADAM17/TGFB1/MAP2K3/RAC1/HDAC7/WNT5A/PLCG1/PDGFB/CD40/FGFR1/LGMN/NRP2/CALR/SP1/ZC3H12A/PRKD2/STAT5A/NUS1/FGF1/ANGPT1/ITGB1BP1/KDR/RHOB/GRN/ABL1/PDCD6/ROCK2/P2RX4/MET/PRKD1/AKT1/EDN1/FLT4/FGF2/PIK3CD/ETS1/CIB1/GPI/SMOC2
GOBP_NEGATIVE_REGULATION_OF_CELL_CYCLE_G2_M_PHASE_TRANSITION	GOBP_NEGATIVE_REGULATION_OF_CELL_CYCLE_G2_M_PHASE_TRANSITION	GOBP_NEGATIVE_REGULATION_OF_CELL_CYCLE_G2_M_PHASE_TRANSITION	97	0.547692	1.57175	6.05478e-06	6.4781e-05	3.60555e-05	5712	tags=60%, list=25%, signal=45%	PSMB9/CDK1/AURKB/PSMC2/ATF5/NABP1/AURKA/PSMB8/PSME2/BLM/PLK1/SYF2/PSMA5/CDC6/PSMD14/PSMD12/CUL1/DONSON/CDKN1A/DTL/PSMB2/PSMD5/SKP1/PSMB4/PSMA3/PSME1/CHEK1/FBXL7/BRCA1/HUS1/PSMF1/PSMA4/PSME4/RINT1/PSMC4/TOPBP1/CLSPN/RAD21/PSMD11/PSMD7/RAD17/FHL1/NBN/PSME3/BRCC3/PSMD8/PSMD10/USP47/PSMD6/PSMD2/ZNF830/ORC1/FAM122A/PSMC1/NAE1/PSMB1/PSMA7/PSMD9
GOBP_NEGATIVE_REGULATION_OF_TRANSFORMING_GROWTH_FACTOR_BETA_RECEPTOR_SIGNALING_PATHWAY	GOBP_NEGATIVE_REGULATION_OF_TRANSFORMING_GROWTH_FACTOR_BETA_RECEPTOR_SIGNALING_PATHWAY	GOBP_NEGATIVE_REGULATION_OF_TRANSFORMING_GROWTH_FACTOR_BETA_RECEPTOR_SIGNALING_PATHWAY	80	0.570303	1.61489	6.12397e-06	6.53019e-05	3.63454e-05	5954	tags=52%, list=26%, signal=39%	CAV1/SPRY1/CAV2/SPRY2/HSPA5/VASN/LTBP1/TGFBR1/TGFB1I1/SLC2A10/TGFBR2/PMEPA1/ADAM17/SPRED2/TGFB1/HSPA1A/HTRA3/SKI/EMILIN1/TGFB3/SPRED1/STRAP/CD109/FBN1/UBA52/TP53/SNX6/EID2/SMAD2/ASPN/UBC/UBB/SMURF1/DNM2/GLG1/BCL9L/SPRED3/PPM1A/SMURF2/SMAD3/RPS27A/NRROS
GOCC_U2_TYPE_SPLICEOSOMAL_COMPLEX	GOCC_U2_TYPE_SPLICEOSOMAL_COMPLEX	GOCC_U2_TYPE_SPLICEOSOMAL_COMPLEX	87	0.560275	1.59547	6.12397e-06	6.53019e-05	3.63454e-05	8503	tags=82%, list=37%, signal=52%	SF3B1/BCAS2/SNRPG/SF3A3/SNRNP40/SF3B4/DHX15/LUC7L2/SNRPC/SYF2/SNRPB2/SNW1/CWC15/SNRPF/LSM5/BUD31/PRPF40A/LSM6/PRPF38A/SNRPD3/HTATSF1/SNRPB/SNRPD2/AQR/U2AF2/IK/LUC7L3/PHF5A/CWC25/CWC22/PPIL1/EIF4A3/SF3B3/MAGOHB/PRPF4/PLRG1/WBP4/CDC5L/LSM2/MFAP1/CRNKL1/SNRPD1/SF3A1/RBM8A/SMU1/RBMX2/SNRNP200/SF3B5/PRPF39/SNRPE/CCDC130/SNIP1/LSM4/PPIE/DHX8/SF3B2/LSM3/PRPF31/SNRPA1/SRRM2/BUD13/PRPF18/RBM22/DHX16/CWC27…
GOBP_PEPTIDYL_SERINE_MODIFICATION	GOBP_PEPTIDYL_SERINE_MODIFICATION	GOBP_PEPTIDYL_SERINE_MODIFICATION	298	0.456461	1.36942	6.18698e-06	6.58634e-05	3.6658e-05	6722	tags=49%, list=29%, signal=35%	CD44/VEGFA/GADD45A/BGN/CAV1/CDK2/SPRY2/CCNB1/CDK1/HCLS1/DOCK7/AURKB/TXN/NEK6/DCN/PRKDC/TOP1/TGFBR1/TGFBR2/LIF/AURKA/GALNT2/GALNT1/STK38L/TGFB1/PLK1/RIPK1/HGF/NCK1/STK38/NCK2/CDC7/CAMK2D/DYRK3/RPS6KA1/EIF2AK3/HSP90AA1/CSNK1A1/TTK/WNT5A/HIPK1/PRKACA/DMPK/PRKCD/STK32B/PAQR3/TBK1/IL6/PDGFB/PDCD10/ROCK1/SYK/RPS6KA3/DYRK4/CHEK2/SGK1/CSNK1D/MAPK7/LRRK2/MKNK1/TFRC/PKN2/OSM/EIF4G1/RAF1/EGFR/MAPKAPK2/AKT2/…
GOBP_NUCLEAR_TRANSCRIBED_MRNA_CATABOLIC_PROCESS_NONSENSE_MEDIATED_DECAY	GOBP_NUCLEAR_TRANSCRIBED_MRNA_CATABOLIC_PROCESS_NONSENSE_MEDIATED_DECAY	GOBP_NUCLEAR_TRANSCRIBED_MRNA_CATABOLIC_PROCESS_NONSENSE_MEDIATED_DECAY	119	0.528357	1.53346	6.32524e-06	6.69991e-05	3.729e-05	6587	tags=66%, list=28%, signal=47%	PNRC2/RPL11/MAGOH/RPS16/RPL26/RPS7/EXOSC10/RPL22/RPL14/RPL39/UPF3B/RPL37/RPS18/RPL35A/GSPT1/RPS19/RPS26/RPS2/NCBP2/RPS27/ETF1/RPL31/RPL27/RPL36A/RPL23A/PPP2CA/EIF4G1/RPS8/HELZ2/RPL32/RPS25/RPL19/RPS15A/RPL5/UBA52/NCBP1/RPS20/RPS3A/EIF4A3/RPL28/MAGOHB/PARN/PPP2R2A/RPS6/PABPC1/SMG7/SMG8/DCP1B/RPS28/RPL41/RBM8A/GSPT2/RPS4X/RPS24/RPS11/RNPS1/RPL10A/RPS4Y1/SMG9/RPL24/EIF3E/DHX34/RPLP1/RPS14/RPL15/RPS2…
GOBP_POSITIVE_REGULATION_OF_PROTEIN_SERINE_THREONINE_KINASE_ACTIVITY	GOBP_POSITIVE_REGULATION_OF_PROTEIN_SERINE_THREONINE_KINASE_ACTIVITY	GOBP_POSITIVE_REGULATION_OF_PROTEIN_SERINE_THREONINE_KINASE_ACTIVITY	286	0.460126	1.37869	6.32524e-06	6.69991e-05	3.729e-05	5950	tags=43%, list=26%, signal=33%	LTF/VEGFA/GADD45A/SAA1/CD74/CXCR4/CKS2/IQGAP1/GDF15/SPRY2/PBK/CCNB1/DUSP6/C5AR1/CDK1/PSRC1/FPR1/PTPRC/FAM20A/RHOA/SHC1/PDGFA/ACSL1/EZH2/UBE2N/THBS1/ADAM17/DDX3X/TGFB1/RIPK1/HGF/DUSP5/FERMT2/DBF4/ITGA1/MAP2K3/GADD45B/CDC6/IQGAP3/TAB2/PLCE1/PTPN1/MDFIC/WNT5A/PKD2/MAP3K6/IGF2/PDGFD/UBE2V1/PDGFB/PDGFC/TGFB3/CSF1R/PDCD10/SYK/MAP3K7/PPIA/IL1B/DAZAP2/STK3/PIK3R5/MUL1/CD40/LRRK2/FGFR1/RALB/PPP2CA/EGFR/MA…
GOBP_PROTEIN_PROCESSING	GOBP_PROTEIN_PROCESSING	GOBP_PROTEIN_PROCESSING	181	0.493985	1.46036	6.32524e-06	6.69991e-05	3.729e-05	5475	tags=44%, list=24%, signal=34%	C1R/SERPINE1/PLAU/MMP14/IFI16/PLAT/SRGN/CASP4/F3/CARD16/CTSS/C1RL/FAM111A/CAST/CASP3/CASP1/RUNX1/ZMPSTE24/MYH9/PGK1/CTSL/ECE1/PSENEN/SPCS2/CASP8/NCSTN/BACE2/SPCS1/THBS1/ADAM17/BCL2L12/CTSZ/TMEM59/CARD8/PMPCB/ENPEP/SEC11A/SPCS3/SEC11C/CPM/HP/METAP2/PRKACA/IMMP2L/CTSH/CPD/LRRK2/LGMN/FADD/PLGRKT/GAS1/PYCARD/RFX4/TIMM17A/CLN5/ADAM19/ENO1/YME1L1/APH1A/ATP6AP2/IFT52/CASP2/C2CD3/RIPK2/MMEL1/GLI3/FKRP/CS…
GOBP_REGULATION_OF_INTRACELLULAR_PROTEIN_TRANSPORT	GOBP_REGULATION_OF_INTRACELLULAR_PROTEIN_TRANSPORT	GOBP_REGULATION_OF_INTRACELLULAR_PROTEIN_TRANSPORT	226	0.473809	1.40919	6.39437e-06	6.76188e-05	3.7635e-05	6726	tags=54%, list=29%, signal=39%	SH3GLB1/RAC2/SP100/HCLS1/CDC42/TXN/FLNA/PDCD5/LEPROT/ITGB2/RAN/TPR/CASP8/ECT2/PLK3/GTSE1/LMAN1/LCP1/ZIC1/ANP32B/BAG3/NUP62/UBE2D3/TGFB1/UFM1/HYAL2/PTPN1/EDEM2/YWHAQ/YWHAZ/UBE2J1/MDFIC/SAR1B/PRKACA/BNIP3L/YWHAB/SMO/PRKCD/OS9/DERL2/MFF/PDCD10/NUTF2/CD36/IL1B/PKIG/TARDBP/MYO1C/LRRK2/AKT2/MICALL2/ITGAM/TM9SF4/EFCAB7/PCM1/ZC3H12A/STOM/ANGPT1/EDEM1/YWHAE/EMD/TOMM7/TP53/ITGB1BP1/NUCB1/SAE1/RIOK2/IPO5/MA…
GOMF_OXIDOREDUCTASE_ACTIVITY_ACTING_ON_NAD_P_H	GOMF_OXIDOREDUCTASE_ACTIVITY_ACTING_ON_NAD_P_H	GOMF_OXIDOREDUCTASE_ACTIVITY_ACTING_ON_NAD_P_H	94	0.543815	1.55733	6.53915e-06	6.90353e-05	3.84233e-05	7516	tags=61%, list=32%, signal=41%	CRYZ/TXN/CYBB/TXNDC17/PGK1/CBR1/DLD/NDUFB4/NDUFC1/MT-ND4/NCF4/MT-ND4L/MT-ND2/NDUFS5/NDUFA12/NCF2/NDUFB3/TXNRD1/TP53I3/PRDX3/MT-ND3/NCF1/CYBA/NDUFA5/NDUFB5/NQO1/CYB5R3/CYB5R1/NDUFA1/MT-ND1/MTRR/GMPR/NOX4/NDUFA3/NDUFB6/NDUFB2/NDUFS4/CYB5R4/NQO2/NDUFA6/NDUFV2/NDUFA4/AIFM1/GSR/NNT/NDUFAF2/NDUFS2/NDUFS6/NDUFC2/NDUFAB1/NDUFA8/POR/CYB5RL/KMO/NDUFV3/NDUFA2/RNLS
GOCC_CHROMOSOME_TELOMERIC_REGION	GOCC_CHROMOSOME_TELOMERIC_REGION	GOCC_CHROMOSOME_TELOMERIC_REGION	128	0.52197	1.5206	6.67088e-06	7.03093e-05	3.91324e-05	6916	tags=63%, list=30%, signal=45%	PCNA/CDK1/SP100/MCM3/PPP1CB/PRKDC/SSB/RAD51AP1/CBX3/NABP1/POLR2B/EZH2/HAT1/MCM2/BLM/SMC5/PPP1CC/RPA2/DPY30/MCM6/MCM4/HNRNPA2B1/LRIF1/DCLRE1B/RPA1/RAD51/THOC2/SMC6/POT1/CHEK1/PTGES3/TEP1/DHX36/CHEK2/CDC73/MCM5/RAD17/ATR/PPP1CA/XRCC1/NBN/LIG4/MSH2/GAR1/WDR82/TERF1/APEX1/SETX/RAD50/KDM1A/ORC1/THOC7/ATF7/ALYREF/MEN1/SMCHD1/MCM7/WRNIP1/XRCC5/THOC1/ORC2/FEN1/ATRX/ORC3/WRN/NSMCE2/EID3/ERCC1/LRWD1/PML/CB…
GOMF_OXYGEN_CARRIER_ACTIVITY	GOMF_OXYGEN_CARRIER_ACTIVITY	GOMF_OXYGEN_CARRIER_ACTIVITY	11	-0.856356	-2.6015	6.6904e-06	7.03985e-05	3.91821e-05	1466	tags=64%, list=6%, signal=60%	CYGB/IPCEF1/MB/HBA1/HBA2/NGB/HBQ1
GOCC_NUCLEAR_PERIPHERY	GOCC_NUCLEAR_PERIPHERY	GOCC_NUCLEAR_PERIPHERY	124	0.521166	1.51701	6.80913e-06	7.14832e-05	3.97858e-05	7967	tags=68%, list=34%, signal=45%	VIM/CENPF/CLIC4/PCNA/ALOX5/LMNB1/SRRM1/KIF4A/SPARC/TPR/TGFB1I1/HAT1/NUP107/BLM/CENPW/SNW1/YEATS4/CEBPB/HNRNPA2B1/LRIF1/ZNF326/PRKCD/PPIG/PRPF40A/SFPQ/SMC3/XPOT/IFFO1/TEP1/NUP205/RAD21/CFL2/DAG1/UHRF1/PHF5A/PAXIP1/EBNA1BP2/RUVBL1/NONO/TP53/SORBS1/NUP153/NUP98/STAG1/ATF4/MATR3/LMNA/ARFGEF1/SMC1A/HNRNPU/ATN1/CAD/ATF7/ANAPC4/MEN1/DCAF7/NUP93/HNRNPM/THOC1/ZNF350/AKAP8/FIGN/CFL1/PML/MAEA/KIN/STAG2/ZNF7…
GOBP_REGULATION_OF_ALPHA_BETA_T_CELL_ACTIVATION	GOBP_REGULATION_OF_ALPHA_BETA_T_CELL_ACTIVATION	GOBP_REGULATION_OF_ALPHA_BETA_T_CELL_ACTIVATION	90	0.552151	1.57504	6.81594e-06	7.14832e-05	3.97858e-05	6114	tags=56%, list=26%, signal=41%	ANXA1/HLA-DRA/HLA-DRB1/TWSG1/PTPRC/IRF1/LILRB4/HLA-A/RUNX1/CD86/IL18/TGFBR2/HMGB1/NCKAP1L/LGALS9/SOCS1/LILRB1/SASH3/PNP/HLA-E/LOXL3/BCL6/CD300A/CBFB/TNFRSF14/HLX/IL4R/CD3E/NFKBIZ/SYK/CD83/HFE/CD55/ZC3H12A/RIPK2/GLI3/RARA/PRDM1/JAK3/RUNX3/MALT1/AP3B1/EBI3/CD274/CBLB/HSPH1/ARG2/NKAP/RASAL3/ZBTB7B
GOBP_ACTIVATION_OF_INNATE_IMMUNE_RESPONSE	GOBP_ACTIVATION_OF_INNATE_IMMUNE_RESPONSE	GOBP_ACTIVATION_OF_INNATE_IMMUNE_RESPONSE	125	0.518889	1.51154	6.87826e-06	7.17362e-05	3.99266e-05	5738	tags=54%, list=25%, signal=41%	FCER1G/IFI16/PSMB9/TYROBP/LYN/PSMC2/PRKDC/NRAS/PSMB8/HMGB1/PSME2/HCK/TRIM5/MNDA/PSMA5/TAB2/MUC1/PSMD14/PSMD12/CUL1/HSP90AA1/PSMB2/PSMD5/PRKACA/SKP1/PSMB4/PSMA3/NFKB1/PRKCD/RELB/TBK1/PSME1/SFPQ/BCL10/SYK/MAP3K7/PSMF1/PSMA4/RAF1/PSME4/PSMC4/PYCARD/PSMD11/PSMD7/PSME3/PAK2/PSMD8/PSMD10/NONO/PSMD6/PLCG2/TAB3/PSMD2/MATR3/IKBKB/SIN3A/MALT1/ICAM3/PSMC1/TRAF6/PSMB1/XRCC5/PSMA7/LILRA2/TLR4/PSMD9/CHUK
GOBP_LAMELLIPODIUM_ORGANIZATION	GOBP_LAMELLIPODIUM_ORGANIZATION	GOBP_LAMELLIPODIUM_ORGANIZATION	79	0.565754	1.60109	6.87826e-06	7.17362e-05	3.99266e-05	5359	tags=56%, list=23%, signal=43%	PDPN/CD44/ITGB1/ARPC5/RAC2/AVIL/TWF1/CDC42/ACTR3/VCL/CAPZB/WASF2/AKIRIN1/CYFIP1/SNX2/NCK1/ARPC2/NCK2/ARHGEF6/PLCE1/RAC1/VAV3/WAS/EPHA2/VAV2/ACTR2/AJUBA/MTOR/SPATA13/NCKAP1/SNX1/AUTS2/PARVB/PTPRO/FSCN1/SRGAP2/GOLPH3/TWF2/PIK3CA/CTTN/DNM2/BRK1/CCDC88A/NUP85
GOMF_PROTEIN_HETERODIMERIZATION_ACTIVITY	GOMF_PROTEIN_HETERODIMERIZATION_ACTIVITY	GOMF_PROTEIN_HETERODIMERIZATION_ACTIVITY	218	0.473893	1.4072	6.87826e-06	7.17362e-05	3.99266e-05	7776	tags=57%, list=33%, signal=39%	GADD45A/CAV1/ITGB1/SDCBP/TOP2A/CAV2/ATF3/TPM4/BCL2A1/CYBB/GCA/CENPA/BHLHE40/RAN/HIF1A/PDGFA/TAF12/AHR/P4HB/GTF2A2/ATP1A1/MCL1/AURKA/TAF7/SNX2/DR1/RRAGC/VAPA/RCC1/ALG2/CENPW/ITGA3/EXT1/XBP1/UBA3/TOP2B/MEF2A/ZHX1/EXT2/TCF3/CEBPB/TAF9/TPM2/LSM5/CYBA/CD3E/LSM6/CHRAC1/MLX/SMC3/PDGFB/ATP1B2/NFYC/POLE3/UBA2/RRAGA/DDIT3/PSMF1/PPP2CA/PEF1/TUBB2B/SRGAP2C/SRI/JAM3/ZBTB1/ATF1/YWHAE/TP53/SAE1/TRMT112/YWHAH/HE…
GOBP_POSITIVE_REGULATION_OF_LEUKOCYTE_CHEMOTAXIS	GOBP_POSITIVE_REGULATION_OF_LEUKOCYTE_CHEMOTAXIS	GOBP_POSITIVE_REGULATION_OF_LEUKOCYTE_CHEMOTAXIS	81	0.569452	1.61353	6.88514e-06	7.17362e-05	3.99266e-05	3541	tags=41%, list=15%, signal=35%	SERPINE1/VEGFA/CD74/RARRES2/PTN/CXCL10/C5AR1/RAC2/ANO6/MDK/CCR1/AIF1/C3AR1/CCL5/SWAP70/AKIRIN1/THBS4/GPSM3/THBS1/HMGB1/ADAM17/NCKAP1L/LGALS9/RAC1/WNT5A/IL6/MOSPD2/CSF1/CSF1R/LGMN/CALR/C1QBP/CXCL14
GOBP_ATP_METABOLIC_PROCESS	GOBP_ATP_METABOLIC_PROCESS	GOBP_ATP_METABOLIC_PROCESS	263	0.461406	1.3774	6.94739e-06	7.21486e-05	4.01561e-05	7541	tags=52%, list=32%, signal=36%	LDHA/TMSB4X/HSPA1B/H19/CCNB1/CDK1/FAM20C/TREM2/HK2/MT-ATP8/AK2/PGK1/CYCS/HIF1A/TPR/MT-ATP6/DLD/NDUFB4/NDUFC1/OLA1/NUP62/MT-ND4/NUP107/TGFB1/PGAM2/FBP1/BPGM/HSPA1A/MT-ND4L/MT-ND2/NDUFS5/POM121/HK3/NDUFA12/MT-CO3/NDUFB3/MT-CO2/GAPDH/COX7B/COX7A2L/UQCRH/MT-ND3/AK4/COX6C/COX7C/NADK/NDUFA5/NDUFB5/DNAJC15/NUP37/NUDT5/NDUFA1/PFKFB3/NUP205/MT-ND1/DGUOK/SLC25A13/MT-CO1/TSPO/COA6/COX6B1/PGM1/NDUFA3/NDUFB6/…
GOBP_REGULATION_OF_ORGANELLE_ASSEMBLY	GOBP_REGULATION_OF_ORGANELLE_ASSEMBLY	GOBP_REGULATION_OF_ORGANELLE_ASSEMBLY	173	0.492478	1.45451	6.94739e-06	7.21486e-05	4.01561e-05	7925	tags=58%, list=34%, signal=39%	MSN/SDCBP/HSPA1B/SH3GLB1/IL1RAP/GAP43/NPM1/RDX/TPR/SDC4/LCP1/MNS1/PDCD6IP/NUP62/SEC22B/YAP1/DYNLL1/SDC1/RCC1/PLK1/MDM1/HCK/HSPA1A/PLK4/FEZ2/RAB5A/CHMP2B/ODF2L/CHMP5/LIMK2/ADPRH/KIF9/ATG3/CHMP2A/BRCA1/LRRK2/RALB/PIP4K2C/BECN1/CEP135/BBS4/G3BP1/WRAP73/TMEM39A/NUPR1/CHMP1B/GPSM2/DYNC2LI1/CNOT1/IFT20/C9orf72/RAB3GAP2/STX18/SPAG5/TSG101/PRKAA1/HNRNPU/FSCN1/RNF4/TMEM39B/PAN2/STIL/ASAP1/DNM2/SPICE1/IFT8…
GOBP_ANTIGEN_PROCESSING_AND_PRESENTATION_OF_ENDOGENOUS_ANTIGEN	GOBP_ANTIGEN_PROCESSING_AND_PRESENTATION_OF_ENDOGENOUS_ANTIGEN	GOBP_ANTIGEN_PROCESSING_AND_PRESENTATION_OF_ENDOGENOUS_ANTIGEN	22	0.752932	1.88135	6.97758e-06	7.23441e-05	4.0265e-05	3080	tags=64%, list=13%, signal=55%	HLA-DRA/B2M/CD74/HLA-DRB1/HLA-B/HLA-C/HLA-A/TAP1/HLA-F/ERAP1/HLA-E/ERAP2/HLA-H/HFE
GOBP_MITOTIC_CYTOKINESIS	GOBP_MITOTIC_CYTOKINESIS	GOBP_MITOTIC_CYTOKINESIS	68	0.58552	1.63775	7.04467e-06	7.29209e-05	4.0586e-05	5305	tags=59%, list=23%, signal=46%	NUSAP1/RHOC/RHOA/KIF23/CENPA/KIF4A/KIF20A/ECT2/CEP55/CKAP2/PDCD6IP/NUP62/PLK1/SNX9/CHMP2B/EFHC1/ESPL1/CHMP5/RACGAP1/MITD1/ROCK1/USP8/CHMP2A/BBS4/CHMP1B/STAMBP/EFHC2/STMN1/JTB/RHOB/ROCK2/TRIM36/MAP9/CUL7/ARF1/INCENP/RASA1/ANKRD53/ANLN/RAB35
GOBP_ER_NUCLEUS_SIGNALING_PATHWAY	GOBP_ER_NUCLEUS_SIGNALING_PATHWAY	GOBP_ER_NUCLEUS_SIGNALING_PATHWAY	49	0.619736	1.69013	7.08017e-06	7.31695e-05	4.07243e-05	6472	tags=73%, list=28%, signal=53%	CCL2/ATF3/HSPA5/HSP90B1/TMCO1/TMED2/NFE2L2/NCK1/NCK2/XBP1/PPP1R15A/CCDC47/PTPN1/EIF2AK3/INSIG2/PTPN2/EIF2S1/DDIT3/PPP1R15B/CALR/ASNS/ERLIN1/EIF2A/TP53/ATF4/AMFR/ATF6B/TMEM33/HERPUD1/LPCAT3/ERLIN2/MBTPS1/ZBTB7B/ATP2A2/ATF6/BCL2L11
GOMF_IONOTROPIC_GLUTAMATE_RECEPTOR_ACTIVITY	GOMF_IONOTROPIC_GLUTAMATE_RECEPTOR_ACTIVITY	GOMF_IONOTROPIC_GLUTAMATE_RECEPTOR_ACTIVITY	19	-0.687133	-2.64123	7.12835e-06	7.35479e-05	4.0935e-05	1920	tags=58%, list=8%, signal=53%	GRID1/GRIN2A/GRID2/GRIN2B/GRIA1/GRIA2/GRIA4/GRIK2/GRIN3A/GRIN2C/GRIN1
GOBP_B_CELL_ACTIVATION_INVOLVED_IN_IMMUNE_RESPONSE	GOBP_B_CELL_ACTIVATION_INVOLVED_IN_IMMUNE_RESPONSE	GOBP_B_CELL_ACTIVATION_INVOLVED_IN_IMMUNE_RESPONSE	66	0.587669	1.63865	7.18416e-06	7.40038e-05	4.11887e-05	5791	tags=62%, list=25%, signal=47%	LGALS1/FCGR2B/BCL3/PTPRC/CLCF1/SWAP70/UNG/HSPD1/GPR183/TGFB1/XBP1/TNFSF13/GAPT/ITM2A/BCL6/IL6/CD40/EXO1/TFRC/MSH6/MFNG/MAD2L2/DOCK11/BATF/PAXIP1/NBN/CD180/LIG4/DOCK10/MSH2/EXOSC3/PLCG2/SLC15A4/ABL1/MLH1/NOTCH2/LFNG/THOC1/TLR4/PARP3/ERCC1
GOBP_NUCLEIC_ACID_PHOSPHODIESTER_BOND_HYDROLYSIS	GOBP_NUCLEIC_ACID_PHOSPHODIESTER_BOND_HYDROLYSIS	GOBP_NUCLEIC_ACID_PHOSPHODIESTER_BOND_HYDROLYSIS	278	0.45857	1.37221	7.29439e-06	7.47763e-05	4.16186e-05	9177	tags=65%, list=39%, signal=40%	ZFP36/PLSCR1/HMGB2/PCNA/RNASE2/PNRC2/REXO2/CASP3/RNASE4/RBBP8/KPNB1/XRN2/MGME1/ISG20/ANG/POP4/RNASE6/LACTB2/HMGB1/RPA3/EXOSC10/RNASEH2A/DDB2/ERI1/RPA2/CNOT7/SAMHD1/RFC3/CUL4A/DCLRE1B/RPA1/NCBP2/EME1/RFC4/EXOSC9/TSEN15/POLD3/DNASE1L1/IL6/RNASET2/CUL4B/KHNYN/RFC5/RFC2/CSTF3/MOV10/EXO1/PNPT1/RAD1/RFC1/G3BP1/HELZ2/RPP40/TOE1/TSEN34/CHD1L/ISG20L2/PPP1R8/DBR1/TDP2/ZC3H12A/DDX1/UBA52/NCBP1/CNOT1/EXOSC3/…
GOBP_POSITIVE_REGULATION_OF_PEPTIDYL_TYROSINE_PHOSPHORYLATION	GOBP_POSITIVE_REGULATION_OF_PEPTIDYL_TYROSINE_PHOSPHORYLATION	GOBP_POSITIVE_REGULATION_OF_PEPTIDYL_TYROSINE_PHOSPHORYLATION	159	0.498491	1.46372	7.29439e-06	7.47763e-05	4.16186e-05	3734	tags=35%, list=16%, signal=29%	CD44/VEGFA/SOCS3/CD74/IQGAP1/PARP9/ITGA5/TNFRSF1A/HCLS1/PTPRC/ICAM1/LYN/TREM2/CLCF1/CD4/NRP1/CCL5/PARP14/STAT3/IL18/LIF/FCGR1A/ARL2BP/CLEC7A/THBS4/NCAPG2/HDAC2/ADAM17/NEDD9/EHD4/TGFB1/HGF/EFNA1/PTPN1/ACVR1/TNFRSF14/NCF1/IGF2/CD3E/IL6ST/IL6/PDGFB/CSF1R/SYK/CD36/HES1/CD40/OSM/HBEGF/NOX4/CTF1/MTOR/PAK2/ANGPT1/TP53
GOCC_ORGANELLE_INNER_MEMBRANE	GOCC_ORGANELLE_INNER_MEMBRANE	GOCC_ORGANELLE_INNER_MEMBRANE	471	0.426739	1.29129	7.29439e-06	7.47763e-05	4.16186e-05	9092	tags=61%, list=39%, signal=38%	LGALS3/TYMS/UCP2/LMNB1/GATM/DPY19L1/LYN/MT-ATP8/ZMPSTE24/MRPL42/CYCS/CBX3/TMEM43/SLC25A20/MT-ATP6/SMAD1/SLC25A43/NDUFB4/NDUFC1/SLC25A24/HSPD1/NRM/MRPL3/MT-ND4/MRPL32/IFI6/CLU/PMPCB/MRPL19/MT-ND4L/MT-ND2/NDUFS5/TMEM126B/CHCHD3/NDUFA12/PLA2G4A/PTPN1/MPC2/MT-CO3/NDUFB3/MRPS6/MT-CO2/MRPS15/COX7B/MRPL17/LBR/CYP27A1/MRPL36/COX7A2L/UQCRH/MT-ND3/COX6C/COX7C/C15orf48/IMMP2L/MRPL18/MPV17/MRPL39/RSAD2/TOR1A…
GOBP_PEPTIDE_CROSS_LINKING	GOBP_PEPTIDE_CROSS_LINKING	GOBP_PEPTIDE_CROSS_LINKING	25	0.717374	1.82801	7.37653e-06	7.54967e-05	4.20196e-05	1192	tags=36%, list=5%, signal=34%	ANXA1/FN1/COL3A1/BGN/F13A1/CSTA/PI3/DCN/THBS1
GOBP_INTERLEUKIN_10_PRODUCTION	GOBP_INTERLEUKIN_10_PRODUCTION	GOBP_INTERLEUKIN_10_PRODUCTION	51	0.612454	1.67682	7.64096e-06	7.80776e-05	4.34561e-05	5661	tags=61%, list=24%, signal=46%	HLA-DRB1/FCGR2B/TLR2/BCL3/TYROBP/LILRB4/TREM2/TRIB2/STAT3/CLEC7A/HMGB1/HSPD1/ISG15/LGALS9/HGF/LILRB1/SASH3/CD46/CD47/IL6/CD34/SYK/CD83/PYCARD/PDCD1LG2/F2RL1/JAK3/TNFRSF21/CD274/PIBF1/TLR4
GOBP_CELLULAR_RESPONSE_TO_EXTRACELLULAR_STIMULUS	GOBP_CELLULAR_RESPONSE_TO_EXTRACELLULAR_STIMULUS	GOBP_CELLULAR_RESPONSE_TO_EXTRACELLULAR_STIMULUS	211	0.47551	1.41062	7.7112e-06	7.85432e-05	4.37152e-05	7573	tags=52%, list=33%, signal=35%	COL1A1/TNC/POSTN/HMOX1/IFI16/CD68/VCAM1/UCP2/PTN/ATF3/JUN/SH3GLB1/HSPA5/DAP/FOS/PTPRC/ICAM1/LYN/FAS/LAMP2/KLF10/FOSL1/KANK2/NFE2L2/RRAGC/WIPI1/SNAI2/PIM1/XBP1/EIF2AK3/SNW1/CDKN1A/UPP1/XPR1/MAP1LC3B/EIF2S1/HNRNPA1/DNAJC15/RRAGA/IMPACT/WDR45B/LRRK2/RALB/TRIM24/EIF4G1/FES/BECN1/HFE/MIOS/NUAK2/ITGA4/PPM1D/MTOR/STK24/CYP27B1/ASNS/ZC3H12A/TP53/FOLR1/SLC38A2/CDKN2B/EIF2AK2/ATF4/PIK3R4/RRAGB/FOXO1/VPS41/…
GOMF_DNA_BINDING_TRANSCRIPTION_ACTIVATOR_ACTIVITY	GOMF_DNA_BINDING_TRANSCRIPTION_ACTIVATOR_ACTIVITY	GOMF_DNA_BINDING_TRANSCRIPTION_ACTIVATOR_ACTIVITY	404	0.434712	1.31153	7.7112e-06	7.85432e-05	4.37152e-05	10412	tags=63%, list=45%, signal=35%	PLSCR1/EGR1/MYBL2/ATF3/CEBPD/JUN/FOS/IRF1/ELK3/HOXB2/RUNX1/ATF5/SPI1/FOXJ1/SOX9/HOXA7/MEOX2/LITAF/HIF1A/HOXB3/FOSL2/STAT3/EGR2/JUNB/KLF10/CEBPG/HOXA10/LEF1/FOSL1/KLF6/HOXC10/HOXD10/SMAD1/NFE2L2/PRRX1/HOXA5/IRF2/MAFB/MDM2/ETV6/MEF2A/TCF3/CEBPB/HOXB7/SIX5/NFKB1/VEZF1/DMTF1/TFE3/NFYC/E2F5/E2F3/DDIT3/NR2E1/ELF4/ELF1/NFKB2/ZNF224/IRF5/MEIS1/MAFF/ZNF585A/HOXD8/NFIC/FLI1/NFATC1/POU3F2/FOXJ3/RFX4/GABPA/S…
GOBP_POSITIVE_REGULATION_OF_PROTEIN_CONTAINING_COMPLEX_ASSEMBLY	GOBP_POSITIVE_REGULATION_OF_PROTEIN_CONTAINING_COMPLEX_ASSEMBLY	GOBP_POSITIVE_REGULATION_OF_PROTEIN_CONTAINING_COMPLEX_ASSEMBLY	228	0.47136	1.40126	7.98907e-06	8.09848e-05	4.50741e-05	5822	tags=45%, list=25%, signal=34%	MSN/VEGFA/LGALS3/IQGAP2/SCIN/HSPA1B/ARPC5/SH3GLB1/PSRC1/RAP1B/ICAM1/ACTR3/PLEK/PSMC2/ARPC1B/RHOC/PFN1/ARPC3/WASF2/LCP1/CYFIP1/CLEC7A/MAPRE1/VASP/RPA3/DDX3X/NCKAP1L/TGFB1/NCK1/ARPC2/HCK/CLU/DDB2/NCK2/FERMT2/HSPA1A/SNX9/RPA2/RAC1/SUMO1/HSP90AA1/GMFG/CDC42EP3/CUL4A/RPA1/FCHSD1/WAS/ARF6/GBP5/CDH5/CUL4B/SYK/CD36/MYO1C/ACTR2/MAP1B/TFRC/EIF4G1/FES/PSMC4/PYCARD/ARPC1A/SLAIN2/AJUBA/CLIP1/CKAP5/ATR/MTOR/AR…
GOBP_PROTEIN_TARGETING	GOBP_PROTEIN_TARGETING	GOBP_PROTEIN_TARGETING	413	0.436174	1.31668	7.98907e-06	8.09848e-05	4.50741e-05	8770	tags=62%, list=38%, signal=39%	SEC61G/SDCBP/SCP2/TRAM1/SH3GLB1/RAC2/HSPA5/LAPTM5/RPL11/SEC61B/PDCD5/LAMP2/LEPROT/ITGB2/CROT/SPCS2/GSTK1/SRP14/SRP19/TOMM5/LMAN1/IDH1/SPCS1/SRP9/RAB7A/BAG3/ZDHHC12/UBE2D3/RPS16/HSPD1/RPL26/RPS7/CLU/TRAM2/PMPCB/SRP72/SSR3/RPL22/RPL14/RPL39/SSR1/PEX2/SPCS3/RPL37/YWHAQ/RPS18/RPL35A/HSP90AA1/RPS19/RPS26/SEC61A1/RPS2/ECI2/PIPOX/BNIP3L/HSD17B4/YWHAB/NCF1/IMMP2L/RPS27/MPV17/RPL31/GOLGA7/SRP54/DNAJC19/OS…
GOBP_TISSUE_REMODELING	GOBP_TISSUE_REMODELING	GOBP_TISSUE_REMODELING	143	0.505681	1.47918	7.98907e-06	8.09848e-05	4.50741e-05	5282	tags=42%, list=23%, signal=33%	TIMP1/SPP1/GPNMB/IGFBP5/BGN/MMP14/CAV1/CTHRC1/PTN/CA2/HAMP/F2R/RAC2/SNX10/MMP2/MDK/RUNX1/FLNA/TMBIM1/TNFAIP3/HIF1A/IL18/LIF/DDR2/THBS4/INPP5D/TNFRSF11B/TGFB1/EXT1/TCIRG1/RAC1/EPHA2/IL6/GJA1/LIPA/HOXA3/TGFB3/CSF1R/ROCK1/SYK/TFRC/EGFR/ACP5/TMEM64/DLL4/TP53/TGM2/FOXC1/GPR137B/BAX/ROCK2/CSK/NOTCH2/IL15/BAK1/MITF/TMEM119/TRAF6/HAND2/FLT4
GOBP_CELLULAR_RESPONSE_TO_MECHANICAL_STIMULUS	GOBP_CELLULAR_RESPONSE_TO_MECHANICAL_STIMULUS	GOBP_CELLULAR_RESPONSE_TO_MECHANICAL_STIMULUS	70	0.581636	1.63261	8.01309e-06	8.10991e-05	4.51377e-05	5748	tags=61%, list=25%, signal=46%	COL1A1/GADD45A/TNFRSF1A/MYD88/IRF1/CASP1/FAS/LTBR/SOX9/ENG/CASP8/CNN2/ATP1A1/BAG3/RAC1/MMP7/NFKB1/TNFRSF10B/GJA1/CHEK1/BCL10/IL1B/TLR3/CD40/BNIP3/FADD/EGFR/MAP3K14/SLC9A1/DAG1/SLC38A2/MAP3K1/CASP2/ITGA2/TLR7/AKT1/TMEM150C/PTPN11/TLR5/BAK1/PTGER4/TLR4/TNFSF14
GOBP_TISSUE_HOMEOSTASIS	GOBP_TISSUE_HOMEOSTASIS	GOBP_TISSUE_HOMEOSTASIS	222	0.472719	1.40474	8.26695e-06	8.35355e-05	4.64938e-05	4445	tags=36%, list=19%, signal=29%	LTF/SERPINA3/SPP1/IGKC/VEGFA/B2M/LYZ/ITGB1/LAMC1/WWTR1/IGHA1/CA2/HSPB1/HAMP/F2R/RAC2/ACTB/DRAM2/SNX10/RB1/CYTL1/VCL/SOX9/IGHG3/TNFAIP3/PRDX1/INPP5D/CRB2/YAP1/TNFRSF11B/MDM1/IGHA2/SASH3/LAMA2/TCIRG1/GNAS/RAC1/RPE65/SMO/ACTG1/JAM2/ESAM/IL6/CDH5/GJA1/CTSH/ATP1B2/LIPA/RCN3/CSF1/CSF1R/CD34/SYK/PROM1/SLC39A8/TFRC/STRAP/EGFR/ACP5/IQCB1/CLDN12/BBS4/TMEM64/JAM3/TP53INP2/FH/LPCAT1/ANGPT1/VPS54/DMD/FOXC1/GP…
GOBP_REGULATION_OF_PROTEIN_LOCALIZATION_TO_NUCLEUS	GOBP_REGULATION_OF_PROTEIN_LOCALIZATION_TO_NUCLEUS	GOBP_REGULATION_OF_PROTEIN_LOCALIZATION_TO_NUCLEUS	119	0.526448	1.52792	8.40588e-06	8.48048e-05	4.72003e-05	7518	tags=66%, list=32%, signal=45%	WWTR1/PARP9/CDK1/CCT6A/HCLS1/LILRB4/FLNA/NGFR/LAMTOR5/RAN/TPR/ECT2/DTX3L/LIF/GTSE1/ZIC1/BAG3/NUP62/YAP1/CCT8/TGFB1/PLK1/LARP7/FERMT2/UFM1/CCT5/HYAL2/CTNNA1/EIF2AK3/FBXO4/DKC1/MDFIC/SUMO3/SMO/PRKCD/LIMK2/NUTF2/CD36/PKIG/TARDBP/TFRC/EFCAB7/LATS2/ZC3H12A/ANGPT1/IPO5/MAPK14/RAB23/CD2AP/JUP/HSP90AB1/TCP1/PARK7/CCT2/GLI3/AKT1/SIN3A/RASSF5/JAK2/HDAC3/NMD3/UBR5/TRIM28/NOLC1/SMAD3/PARP1/DCLK1/SESN2/GLUL/N…
GOBP_NEGATIVE_REGULATION_OF_CELLULAR_AMIDE_METABOLIC_PROCESS	GOBP_NEGATIVE_REGULATION_OF_CELLULAR_AMIDE_METABOLIC_PROCESS	GOBP_NEGATIVE_REGULATION_OF_CELLULAR_AMIDE_METABOLIC_PROCESS	152	0.50354	1.47518	8.54482e-06	8.59342e-05	4.78288e-05	6596	tags=53%, list=28%, signal=38%	ZFP36/IGFBP5/TYMS/YBX1/ZFP36L2/EIF4E/LSM14A/TPR/ANG/STAT3/ZFP36L1/HNRNPD/IGF2BP2/SRP9/NCL/RGS2/ORMDL1/DDX3X/SYNCRIP/YTHDF2/CLU/DHFR/IGF2BP3/PAIP2/ORMDL2/EIF2AK3/CNOT7/GAPDH/HNRNPR/EIF2AK1/TOB1/EIF2S1/MRPL13/ROCK1/DHX36/TARDBP/MOV10/EIF4G1/KHSRP/YTHDF1/CALR/MEX3D/TIA1/PUS7/ZC3H12A/BTG2/EIF4E2/CPEB2/SHMT1/EIF4A3/EIF4EBP1/CNOT1/EIF2AK2/ILF3/ATF4/MALSU1/ROCK2/INPP5E/METTL14/PRKAA1/CAPRIN1/AGO4/RNF139…
GOBP_PROTEIN_LOCALIZATION_TO_CHROMOSOME	GOBP_PROTEIN_LOCALIZATION_TO_CHROMOSOME	GOBP_PROTEIN_LOCALIZATION_TO_CHROMOSOME	79	0.564028	1.59621	8.54482e-06	8.59342e-05	4.78288e-05	7466	tags=73%, list=32%, signal=50%	CDK1/NDC80/CCT6A/AURKB/RB1/CENPA/RCC2/EZH2/BUB1B/CCT8/PLK1/SMC5/CCT5/GNL3/RPA2/DKC1/TTK/RPA1/POT1/ZWILCH/IFFO1/SPDL1/CDCA5/MIS12/RAD21/IK/ATR/CENPQ/MCM8/MSH2/BOD1/ESCO2/TERF1/TCP1/CHAMP1/CCT2/ZW10/VCP/MTBP/PPHLN1/BUB3/XRCC4/XRCC5/TPP1/ATRX/SETD2/PARP3/LRWD1/CTCF/BRCA2/SPIDR/CDT1/MAU2/RUVBL2/TERF2IP/MCM9/LEMD2/HDAC8
GOBP_CELLULAR_RESPONSE_TO_HEAT	GOBP_CELLULAR_RESPONSE_TO_HEAT	GOBP_CELLULAR_RESPONSE_TO_HEAT	113	0.523114	1.51352	8.82269e-06	8.83985e-05	4.92004e-05	7167	tags=65%, list=31%, signal=45%	HMOX1/HSPA6/CXCL10/HSPA1B/LYN/DNAJB1/TPR/HDAC2/BAG3/THBS1/NUP62/RPA3/DNAJC2/NUP107/HSPA1A/PDCL3/CAMK2D/POM121/RPA2/SUMO1/HSP90AA1/CDKN1A/RBBP7/PRKACA/RPA1/HSBP1/EIF2S1/STAC/IER5/PTGES3/NUP37/CD34/DHX36/NUP205/MAPKAPK2/ATR/TFEC/MTOR/SEC13/CHORDC1/FGF1/RAE1/YWHAE/NUP160/NDC1/NUP153/NUP98/NUP188/HSP90AB1/PDCD6/POM121C/DNAJB6/VCP/POLR2D/DAXX/NUP93/IRAK1/NUP85/RANBP2/HSPH1/NUP210/CRYAB/BAG5/ATP2A2/AKT…
GOBP_RESPONSE_TO_TEMPERATURE_STIMULUS	GOBP_RESPONSE_TO_TEMPERATURE_STIMULUS	GOBP_RESPONSE_TO_TEMPERATURE_STIMULUS	213	0.477734	1.41693	8.82269e-06	8.83985e-05	4.92004e-05	6752	tags=54%, list=29%, signal=39%	SOD2/HMOX1/CXCR4/UCP2/ADM/IGFBP7/HSPA6/CXCL10/HSPA1B/FOS/CD14/LYN/LXN/DNAJB1/NGFR/TPR/TGFB1I1/CASP8/HDAC2/BAG3/THBS1/NUP62/RPA3/DNAJC2/HSPD1/NUP107/HSPA1A/PDCL3/CAMK2D/POM121/RPA2/SUMO1/EIF2AK3/HSP90AA1/MT-CO2/CDKN1A/DNAJA2/RBBP7/PRKACA/RPA1/TP53INP1/DNAJB4/HSBP1/PLAC8/EIF2S1/STAC/IER5/PTGES3/DNAJA1/NUP37/CD34/DNAJC3/DHX36/NUP205/MAPKAPK2/GMPR/SLC9A1/APPL2/ATR/TFEC/MTOR/MICA/PIRT/SEC13/CHORDC1/FG…
GOBP_CELLULAR_OXIDANT_DETOXIFICATION	GOBP_CELLULAR_OXIDANT_DETOXIFICATION	GOBP_CELLULAR_OXIDANT_DETOXIFICATION	85	0.557404	1.58519	8.83152e-06	8.83985e-05	4.92004e-05	6800	tags=53%, list=29%, signal=38%	SOD2/ALOX5AP/FBLN5/GPX8/H19/GPX7/MGST1/S100A9/TXN/PRDX6/MGST2/TXNDC17/PRDX4/GSTK1/PRDX1/PTGS1/NFE2L2/SOD3/DHFR/TXNRD1/HP/PRDX3/TP53INP1/PXDN/GPX1/NQO1/CD36/CAT/CLIC2/SRXN1/PARK7/UBIAD1/GSTM2/GSR/NNT/FANCC/SOD1/MGST3/KDM3B/GCH1/NOS3/GSTO1/SESN2/GSTP1/PXDNL
GOMF_DOUBLE_STRANDED_RNA_BINDING	GOMF_DOUBLE_STRANDED_RNA_BINDING	GOMF_DOUBLE_STRANDED_RNA_BINDING	74	0.572766	1.61379	8.85809e-06	8.85253e-05	4.9271e-05	5627	tags=61%, list=24%, signal=46%	VIM/MSN/ACTN1/OAS1/LSM14A/TUBA1B/OAS2/RFTN1/HMGB1/DDX3X/HSPD1/DHX15/IFIH1/ELAVL1/LRRFIP1/OAS3/MTDH/YRDC/CLTC/STAU1/ILF2/DDX60/DDX21/DHX36/TLR3/TFRC/OASL/TUBB4B/DDX58/DHX9/PRKRA/MBNL1/EIF2AK2/ILF3/EIF4H/HSP90AB1/ADAR/HNRNPU/TLR7/AGO4/DHX58/ZFR/FXR1/EIF4A1/TARBP2
GOBP_EPITHELIAL_TUBE_MORPHOGENESIS	GOBP_EPITHELIAL_TUBE_MORPHOGENESIS	GOBP_EPITHELIAL_TUBE_MORPHOGENESIS	292	0.452215	1.35549	9.10057e-06	9.0806e-05	5.05404e-05	7654	tags=49%, list=33%, signal=33%	COL4A1/TNC/VEGFA/TGFB2/MMP14/CLIC4/CXCR4/RDH10/SPRY1/CTHRC1/ADM/CXCL10/SPRY2/TEAD2/NPNT/MDK/CASP3/IFT57/SOX9/RHOA/TMED2/LMO4/HIF1A/NRP1/SALL1/TIMELESS/ENG/TGFBR2/SDC4/LEF1/ST14/RALA/VASP/HOXA5/YAP1/RPS7/TGFB1/CITED1/EXT1/CTNNB1/PTK7/FZD6/HOXD11/TWIST1/TULP3/SKI/CELSR1/ITGAX/EDNRA/ACVR1/BRD2/HOXB7/WNT5A/PODXL/PKD2/NTN1/PRKACA/PHACTR4/SMO/PLXND1/EPHA2/CTSH/CSF1/CSF1R/BCL10/TCTN1/HES1/STK3/FZD2/CCDC…
GOBP_POSTREPLICATION_REPAIR	GOBP_POSTREPLICATION_REPAIR	GOBP_POSTREPLICATION_REPAIR	49	0.616495	1.68129	9.18313e-06	9.14864e-05	5.09191e-05	7241	tags=84%, list=31%, signal=58%	PCNA/UBE2A/UBE2B/UBE2L6/UBE2N/RPA3/ISG15/RPA2/DTL/RFC3/RPA1/RFC4/POLD3/UBE2V1/UBE2V2/BRCA1/RFC5/RFC2/RFC1/MAD2L2/RCHY1/ZBTB1/UBA52/POLE2/MSH2/UBC/UBB/VCP/REV1/RAD18/SPRTN/USP10/POLK/RPS27A/TRIM25/PRIMPOL/POLH/NPLOC4/POLD4/PARP10/POLDIP2
GOCC_RUFFLE	GOCC_RUFFLE	GOCC_RUFFLE	167	0.495006	1.45917	9.37844e-06	9.32862e-05	5.19208e-05	6632	tags=53%, list=28%, signal=38%	PDPN/S100A11/ACTN1/ITGB1/S100A6/IQGAP1/ITGA5/SPRY2/PALLD/ARF4/SAMSN1/SPRY4/TWF1/ARAP3/CAPG/PLEK/LIMA1/MYH9/AIF1/MYADM/ARHGAP18/TLN1/EPS8/WASF2/LCP1/CYFIP1/ADAM17/SNX9/ITGAV/RAC1/FAP/RAB5A/PDLIM7/PLCG1/ASAP3/PODXL/SNX5/ARF6/WIPF1/EPHA2/KNSTRN/CDK6/ROCK1/PIP5K1A/MYO1C/FGR/AKT2/CLIP1/APPL2/SCIMP/MACF1/DDX58/ITGB1BP1/DIAPH1/CD2AP/SPATA13/RINL/NCKAP1/KIF18A/CLCN3/S100B/CYTH3/MYO6/FRMD4B/INPP5E/FSCN1/N…
GOBP_REGULATION_OF_CELL_SHAPE	GOBP_REGULATION_OF_CELL_SHAPE	GOBP_REGULATION_OF_CELL_SHAPE	137	0.507422	1.4815	9.51738e-06	9.45205e-05	5.26078e-05	6957	tags=51%, list=30%, signal=36%	ANXA1/PDPN/FN1/MSN/VEGFA/CCL2/PTN/RAC2/FBLIM1/RND3/ICAM1/ZMPSTE24/RHOC/MYH9/RHOA/RDX/ARHGAP18/ITGB2/RHOJ/HEXB/EPS8/PLXNA3/CYFIP1/RHOQ/WDR1/HCK/FERMT2/PALMD/RAC1/CDC42EP3/SH3KBP1/ITGA7/PLXND1/LST1/PRPF40A/CDC42SE1/ARHGAP15/CSF1R/RHOG/TBCCD1/FGR/FES/DAG1/PARVA/DIAPH1/KDR/RHOB/EPB41/FMNL1/PARVB/S100A13/BVES/RHOH/RHOBTB1/RASA1/LPAR1/FMNL2/TPM1/FGD2/LIMD1/PLXNC1/PHIP/DLC1/CDC42SE2/CRK/CORO1A/PLEKHO1/F…
GOCC_IMMUNOGLOBULIN_COMPLEX_CIRCULATING	GOCC_IMMUNOGLOBULIN_COMPLEX_CIRCULATING	GOCC_IMMUNOGLOBULIN_COMPLEX_CIRCULATING	16	0.810693	1.9052	9.56827e-06	9.48779e-05	5.28067e-05	1568	tags=69%, list=7%, signal=64%	IGKC/IGHG1/IGLC3/IGHG2/IGLC2/IGHA1/IGLC1/IGHG3/IGHA2/IGHM/TRDC
GOCC_COATED_VESICLE	GOCC_COATED_VESICLE	GOCC_COATED_VESICLE	276	0.456998	1.36741	9.65632e-06	9.55491e-05	5.31802e-05	5572	tags=45%, list=24%, signal=34%	HLA-DRA/HLA-DPA1/B2M/SERPINA1/CD74/CTSC/HLA-DPB1/HLA-DRB1/HLA-B/RAB13/KDELR1/HLA-DQA1/KDELR2/SEC24D/VAMP8/TMED5/HLA-C/CD9/HLA-A/TMED2/COPB1/ECE1/DAB2/SNX3/CD4/FCGR1A/LMAN1/RAB8A/VAMP3/WIPI1/TMED10/SEC22B/CLINT1/RGS19/HSPD1/CTSZ/ERGIC1/HLA-F/CNIH4/TMED9/SNX9/ERGIC2/KDELR3/COPB2/HLA-DQB1/HLA-E/RAB5A/WNT5A/SAR1B/NECAP2/SEC31A/TGOLN2/YIPF5/CLTC/COPG1/TMED4/FCGR1B/RAB8B/CNIH1/COPZ2/CD59/HLA-H/HLA-DRB5…
GOBP_LEUKOCYTE_MEDIATED_CYTOTOXICITY	GOBP_LEUKOCYTE_MEDIATED_CYTOTOXICITY	GOBP_LEUKOCYTE_MEDIATED_CYTOTOXICITY	94	0.540194	1.54696	9.66597e-06	9.55491e-05	5.31802e-05	6649	tags=53%, list=29%, signal=38%	HLA-DRA/B2M/CTSC/HLA-DRB1/HLA-B/FCGR2B/PTPRC/TYROBP/ICAM1/HLA-A/IL18/CEBPG/HAVCR2/HLA-F/LGALS9/LILRB1/LYST/MR1/HLA-E/TUBB/RNF19B/PTPN6/CTSH/HLA-H/PRF1/RAB27A/FADD/VAMP7/TUBB4B/ITGAM/MICA/EMP2/CADM1/F2RL1/STXBP2/AP1G1/STX7/SERPINB9/VAV1/LAMP1/RIPK3/PVR/PIK3R6/IL7R/ULBP2/STAT5B/GZMB/ARRB2/CRK/CORO1A
GOBP_REGULATION_OF_AUTOPHAGY	GOBP_REGULATION_OF_AUTOPHAGY	GOBP_REGULATION_OF_AUTOPHAGY	305	0.445308	1.33623	9.79526e-06	9.64744e-05	5.36953e-05	7443	tags=49%, list=32%, signal=34%	HMOX1/IFI16/HSPB1/SH3GLB1/GNAI3/DRAM2/DAP/CASP3/TREM2/CASP1/ZMPSTE24/DCN/LAMTOR5/EIF4G2/ATP6V1G1/HIF1A/TRIM22/STAT3/RHEB/PLK3/RAB8A/LAMTOR3/MCL1/RRAGC/BAG3/HMGB1/SEC22B/SPTLC1/TMEM59/HGF/TRIM5/ATP6V0E1/TRIM21/TAB2/CTSA/VDAC1/FEZ2/MTDH/GAPDH/EXOC1/PRKACA/TRIM14/SNX5/TP53INP1/BNIP3L/TRIM38/TBK1/IL10RA/CALCOCO2/KDM4A/ROCK1/RRAGA/DDIT3/MAP3K7/TMEM150A/LRRK2/BNIP3/RALB/EIF4G1/PIP4K2C/TSPO/BECN1/PYCARD…
GOBP_INTERFERON_GAMMA_PRODUCTION	GOBP_INTERFERON_GAMMA_PRODUCTION	GOBP_INTERFERON_GAMMA_PRODUCTION	94	0.540034	1.54651	9.80505e-06	9.64744e-05	5.36953e-05	5687	tags=50%, list=24%, signal=38%	HLA-DPA1/SLC11A1/HLA-DPB1/HLA-DRB1/BTN3A2/LAPTM5/BCL3/CD14/LILRB4/HLA-A/CD276/IL18/CEBPG/CLEC7A/HAVCR2/BTN3A1/HMGB1/HSPD1/ISG15/LGALS9/LILRB1/SASH3/IL1R1/WNT5A/CD47/CD3E/IL33/DDIT3/IL1B/TLR3/FADD/PYCARD/C1QBP/PDCD1LG2/CD2/ZC3H12A/F2RL1/ABL1/RIPK2/RARA/TLR7/RIPK3/EBI3/CD274/PDE4B/TLR4/SLC7A5
GOBP_REGULATION_OF_CELL_KILLING	GOBP_REGULATION_OF_CELL_KILLING	GOBP_REGULATION_OF_CELL_KILLING	82	0.556419	1.57813	9.80505e-06	9.64744e-05	5.36953e-05	6532	tags=51%, list=28%, signal=37%	HLA-DRA/B2M/HLA-DRB1/HLA-B/FCGR2B/PTPRC/TYROBP/ICAM1/HLA-A/CFH/CASP8/CLEC7A/HAVCR2/HLA-F/LGALS9/LILRB1/MR1/HLA-E/CD59/SYK/HLA-H/PRF1/FADD/ITGAM/MICA/CD55/CADM1/F2RL1/AP1G1/HSP90AB1/STX7/SERPINB9/VAV1/LAMP1/RIPK3/PVR/PIK3R6/IL7R/STAT5B/ARRB2/BCL2L11/CRK
GOBP_REGULATION_OF_SUBSTRATE_ADHESION_DEPENDENT_CELL_SPREADING	GOBP_REGULATION_OF_SUBSTRATE_ADHESION_DEPENDENT_CELL_SPREADING	GOBP_REGULATION_OF_SUBSTRATE_ADHESION_DEPENDENT_CELL_SPREADING	51	0.608923	1.66715	1.00243e-05	9.84797e-05	5.48113e-05	4130	tags=51%, list=18%, signal=42%	PDPN/S100A10/GBP1/POSTN/SPRY4/MDK/CDC42/FLNA/MYADM/LIMS1/RCC2/NRP1/P4HB/HAS2/ACTN4/NEDD9/ARPC2/FERMT2/RAC1/FBLN1/CALR/C1QBP/ILK/TRIOBP/ITGB1BP1/ABL1
GOBP_CYTOKINESIS	GOBP_CYTOKINESIS	GOBP_CYTOKINESIS	143	0.503407	1.47252	1.00731e-05	9.86547e-05	5.49088e-05	5983	tags=51%, list=26%, signal=38%	NUSAP1/SH3GLB1/AURKB/PRC1/CDC42/CETN2/ACTR3/RHOC/MYH9/RHOA/KIF23/CENPA/KIF4A/KIF20A/ECT2/PLK3/CEP55/RAB11A/AURKA/CKAP2/PDCD6IP/NUP62/PLK1/SNX9/PLK4/CDC6/CHMP2B/EFHC1/ESPL1/CHMP5/PRPF40A/SVIL/RACGAP1/MITD1/CDC25B/ROCK1/USP8/CHMP2A/ACTR2/PKN2/BECN1/BBS4/CALM1/CHMP1B/CSPP1/STAMBP/KLHL13/EFHC2/CALM2/STMN1/JTB/RHOB/PIK3R4/CUL3/KLHL21/ROCK2/TRIM36/MAP9/CUL7/E2F7/ARF1/INCENP/RASA1/ANKRD53/ANLN/RAB35/KIF…
GOBP_RESPONSE_TO_KETONE	GOBP_RESPONSE_TO_KETONE	GOBP_RESPONSE_TO_KETONE	178	0.48883	1.44485	1.00731e-05	9.86547e-05	5.49088e-05	6445	tags=47%, list=28%, signal=34%	SPP1/MSN/TNC/MAOB/TGFB2/CAV1/TYMS/PCNA/PTN/IGFBP7/EIF4E/TLR2/FOS/ICAM1/SERPINF1/CDK4/CYBB/CA9/DUSP1/CBX3/FBXO32/AHR/HNRNPD/FOSL1/ERRFI1/THBS1/YAP1/TGFB1/NASP/CDKN1A/GLB1/GNB1/FIBIN/GJB2/NQO1/TGFB3/USP8/SGK1/PTAFR/EGFR/PSPH/TSPO/CALR/CALM1/FDX1/CDC5L/ADCY3/FOXO1/ROCK2/PARK7/PRKAA1/GOLPH3/PCK2/CAD/HOXD13/AKR1B1/AKT1/SIN3A/EDN1/CFLAR/AR/ABCB4/TXNIP/ELK1/NCOA4/UBE3A/CBL/ASS1/PTGER4/AKAP8/FECH/OPA1/GN…
GOBP_ACUTE_PHASE_RESPONSE	GOBP_ACUTE_PHASE_RESPONSE	GOBP_ACUTE_PHASE_RESPONSE	32	0.675442	1.76313	1.01574e-05	9.93275e-05	5.52832e-05	3080	tags=47%, list=13%, signal=41%	SERPINA3/FN1/CD163/PLSCR1/SERPINA1/SAA1/HAMP/SAA2/CNR1/CEBPB/HP/IL6/APOL2/IL1B/HFE
GOCC_IMMUNOGLOBULIN_COMPLEX	GOCC_IMMUNOGLOBULIN_COMPLEX	GOCC_IMMUNOGLOBULIN_COMPLEX	21	0.757248	1.88189	1.02671e-05	0.000100246	5.57942e-05	3978	tags=71%, list=17%, signal=59%	IGKC/IGHG1/IGLC3/IGHG2/IGLC2/IGHA1/IGLC1/IGHG3/IGHA2/IGHM/TRDC/SYK/IGLV1-51/TRBC2/IGHG4
GOBP_REGULATION_OF_VIRAL_GENOME_REPLICATION	GOBP_REGULATION_OF_VIRAL_GENOME_REPLICATION	GOBP_REGULATION_OF_VIRAL_GENOME_REPLICATION	73	0.574264	1.61695	1.0532e-05	0.000102675	5.71465e-05	6134	tags=66%, list=26%, signal=49%	LTF/PLSCR1/IFITM3/IFI16/TOP2A/APOBEC3C/FAM111A/OAS1/IFITM1/APOBEC3G/OAS2/CCL5/MX1/IFITM2/ISG20/BST2/DDX3X/ISG15/SLPI/ZC3HAV1/TOP2B/OAS3/CNOT7/PPIH/STAU1/RSAD2/PPIA/BANF1/PKN2/OASL/TMEM39A/PPID/APOBEC3B/EIF2AK2/ILF3/PABPC1/VAPB/ADAR/APOBEC3F/TMEM39B/TNIP1/SRPK2/IFIT1/TRIM28/TARBP2/TRIM6/IFIT5/LARP1
GOBP_EPITHELIAL_CELL_DIFFERENTIATION_INVOLVED_IN_KIDNEY_DEVELOPMENT	GOBP_EPITHELIAL_CELL_DIFFERENTIATION_INVOLVED_IN_KIDNEY_DEVELOPMENT	GOBP_EPITHELIAL_CELL_DIFFERENTIATION_INVOLVED_IN_KIDNEY_DEVELOPMENT	44	0.633263	1.70946	1.07687e-05	0.000104822	5.83415e-05	2901	tags=43%, list=12%, signal=38%	MMP9/WWTR1/IQGAP1/STAT1/ACTA2/FOXJ1/SALL1/LIF/YAP1/CITED1/EXT1/CTNNB1/LAMB2/PODXL/SMO/PDGFB/CD34/PROM1/MYO1E
GOBP_POSITIVE_REGULATION_OF_TUMOR_NECROSIS_FACTOR_SUPERFAMILY_CYTOKINE_PRODUCTION	GOBP_POSITIVE_REGULATION_OF_TUMOR_NECROSIS_FACTOR_SUPERFAMILY_CYTOKINE_PRODUCTION	GOBP_POSITIVE_REGULATION_OF_TUMOR_NECROSIS_FACTOR_SUPERFAMILY_CYTOKINE_PRODUCTION	76	0.563712	1.59384	1.10457e-05	0.000107354	5.97506e-05	4368	tags=54%, list=19%, signal=44%	LY96/HSPB1/TLR2/MYD88/CD14/PTPRC/TYROBP/IFNGR1/STAT3/CD86/CLEC7A/HAVCR2/HDAC2/THBS1/HMGB1/TLR1/IFIH1/LGALS9/RIPK1/CLU/SASH3/TWIST1/HLA-E/WNT5A/CYBA/IL33/IL6/BCL10/SYK/CD36/TLR3/FADD/PTAFR/MAPKAPK2/PYCARD/CD2/DDX58/DHX9/APP/NOD1/RIPK2
GOBP_REACTIVE_NITROGEN_SPECIES_METABOLIC_PROCESS	GOBP_REACTIVE_NITROGEN_SPECIES_METABOLIC_PROCESS	GOBP_REACTIVE_NITROGEN_SPECIES_METABOLIC_PROCESS	64	0.588894	1.63794	1.12408e-05	0.000109084	6.07132e-05	6110	tags=67%, list=26%, signal=50%	CAV1/PTX3/TLR2/ICAM1/ITGB2/CLEC7A/GLA/DYNLL1/CLU/CYB5B/RAC1/HSP90AA1/CD47/PKD2/RGN/NQO1/CYB5R3/CD34/CD36/IL1B/KHSRP/TSPO/MTOR/ZC3H12A/WDR35/CX3CR1/DDAH2/TMEM106A/HSP90AB1/ROCK2/P2RX4/ATP2B4/AKT1/EDN1/DNM2/JAK2/ASS1/TLR4/ARG2/GCH1/SMAD3/CYP1B1/NOS3
GOBP_CELL_CELL_JUNCTION_ORGANIZATION	GOBP_CELL_CELL_JUNCTION_ORGANIZATION	GOBP_CELL_CELL_JUNCTION_ORGANIZATION	181	0.489631	1.44749	1.13236e-05	0.000109663	6.10354e-05	4560	tags=38%, list=20%, signal=31%	VEGFA/TGFB2/CAV1/RAB13/F2R/ACTB/CDC42/GJC1/CD9/RUNX1/FLNA/RHOC/VCL/RHOA/CDH11/RDX/LIMS1/TLN1/TGFBR1/CDH2/ECT2/ANG/PDCD6IP/SNAI2/WDR1/TGFB1/EXT1/FERMT2/CTNNB1/CTNNA1/MTDH/CDH6/CBFB/CTNND1/HIPK1/PRKACA/NUMBL/ACTG1/ESAM/EPHA2/CDH5/GJB2/GJA1/HEG1/TGFB3/PLEKHA7/CSF1R/ROCK1/IL1B/GNPAT/MYO1C/NPHP1/PKN2/MICALL2/SNAI1/JAM3/CADM1/NUMB/PAK2/F2RL1/JUP/DCHS1/ROCK2/SRF/IKBKB/PTPRO/CSK/FSCN1/CLDN7
GOCC_PEPTIDASE_COMPLEX	GOCC_PEPTIDASE_COMPLEX	GOCC_PEPTIDASE_COMPLEX	83	0.54778	1.55563	1.13349e-05	0.000109663	6.10354e-05	5785	tags=59%, list=25%, signal=45%	F3/HSPB1/PSMB9/PSMC2/SPCS2/TAF12/SPCS1/PSMB8/PSME2/ENY2/PSMA5/PIGT/PIGK/SEC11A/PSMD14/PSMD12/SPCS3/FAP/SEC11C/TAF9/PSMB2/PSMD5/PSMB4/PSMA3/PSME1/UBE3C/USP14/TXNL1/PSMF1/PSMA4/PSME4/PSMC4/PSMD11/PSMD7/PSME3/RAD23B/PSMD8/PSMD10/PSMD6/TRRAP/PSMD2/VCP/TAF6/PSMC1/PSMB1/UBE3A/PSMA7/PSMD9/UCHL5
GOBP_EXTRACELLULAR_MATRIX_DISASSEMBLY	GOBP_EXTRACELLULAR_MATRIX_DISASSEMBLY	GOBP_EXTRACELLULAR_MATRIX_DISASSEMBLY	63	0.583899	1.62368	1.13804e-05	0.000109936	6.11876e-05	2652	tags=37%, list=11%, signal=32%	TIMP1/PDPN/CD44/MMP9/MMP14/LAMC1/CTSS/CTSK/MMP2/CTSL/LCP1/DDR2/TGFB1/MMP11/MMP19/TIMP2/FAP/MMP7/SH3PXD2B/BMP1/IL6/KIF9/A2M
GOBP_REGULATION_OF_NITRIC_OXIDE_METABOLIC_PROCESS	GOBP_REGULATION_OF_NITRIC_OXIDE_METABOLIC_PROCESS	GOBP_REGULATION_OF_NITRIC_OXIDE_METABOLIC_PROCESS	49	0.614382	1.67552	1.14263e-05	0.000110157	6.13109e-05	5864	tags=71%, list=25%, signal=54%	CAV1/PTX3/ICAM1/ITGB2/CLEC7A/GLA/DYNLL1/CLU/RAC1/HSP90AA1/CD47/PKD2/RGN/CD34/CD36/IL1B/KHSRP/TSPO/MTOR/ZC3H12A/WDR35/CX3CR1/DDAH2/TMEM106A/HSP90AB1/ROCK2/P2RX4/ATP2B4/AKT1/EDN1/DNM2/JAK2/ASS1/TLR4/SMAD3
GOBP_POSITIVE_REGULATION_OF_FIBROBLAST_PROLIFERATION	GOBP_POSITIVE_REGULATION_OF_FIBROBLAST_PROLIFERATION	GOBP_POSITIVE_REGULATION_OF_FIBROBLAST_PROLIFERATION	42	0.637672	1.71882	1.1461e-05	0.000110157	6.13109e-05	3944	tags=55%, list=17%, signal=46%	FN1/CD74/S100A6/CCNB1/CDK4/NGFR/PRKDC/CCNA2/PDGFA/FOSL2/DDR2/CDC6/CDKN1A/WNT5A/PDGFD/PDGFB/PDGFC/CDK6/BMI1/PDGFRB/LIG4/DHX9/NDUFS4
GOBP_POSITIVE_REGULATION_OF_PEPTIDASE_ACTIVITY	GOBP_POSITIVE_REGULATION_OF_PEPTIDASE_ACTIVITY	GOBP_POSITIVE_REGULATION_OF_PEPTIDASE_ACTIVITY	177	0.483542	1.42869	1.14625e-05	0.000110157	6.13109e-05	5186	tags=45%, list=22%, signal=35%	FN1/IFI16/CAV1/F3/PCOLCE/S100A8/F2R/LAPTM5/HSPE1/DAP/S100A9/RPS27L/LYN/CASP1/FAS/IFT57/PDCD5/NGFR/CYCS/PSENEN/CASP8/STAT3/NCSTN/CLEC7A/ANP32B/HMGB1/DDX3X/HSPD1/PSME2/LGALS9/RIPK1/CARD8/PCOLCE2/EFNA1/TANK/FAM162A/PSMD14/EIF2AK3/AKIRIN2/UACA/REST/TNFRSF10B/PSME1/CTSH/RCN3/ANTXR1/BCL10/SYK/ARL6IP5/MUL1/FBLN1/LGMN/FADD/PDCD2/PSME4/PYCARD/ROBO1/PSME3/TNFSF10/CTSD/APH1A/WDR35/GRN/BAX/APP/PRELID1/CASP2/…
GOBP_MACROPHAGE_DIFFERENTIATION	GOBP_MACROPHAGE_DIFFERENTIATION	GOBP_MACROPHAGE_DIFFERENTIATION	41	0.641399	1.72586	1.14726e-05	0.000110157	6.13109e-05	2922	tags=49%, list=13%, signal=43%	VEGFA/MMP9/HLA-DRB1/C1QC/TLR2/HCLS1/CDC42/RB1/SPI1/CD4/CASP8/LIF/TGFB1/RIPK1/EIF2AK1/PTPN2/TRIB1/CSF1/CSF1R/FADD
GOBP_CELLULAR_RESPONSE_TO_PEPTIDE_HORMONE_STIMULUS	GOBP_CELLULAR_RESPONSE_TO_PEPTIDE_HORMONE_STIMULUS	GOBP_CELLULAR_RESPONSE_TO_PEPTIDE_HORMONE_STIMULUS	290	0.450614	1.35015	1.17404e-05	0.000112502	6.2616e-05	7431	tags=49%, list=32%, signal=34%	SOCS3/CAV1/UCP2/RARRES2/SOCS2/GDF15/RAB13/CAV2/CA2/RAP1B/LYN/CDK4/SHC1/LEPROT/PRKDC/CCNA2/ATP6V1G1/STAT3/AP3S1/ZFP36L1/RAB8A/CYFIP1/AGTRAP/ERRFI1/NFE2L2/RHOQ/NCK1/SOCS1/XBP1/GRB14/ATP6V0E1/CDC6/PXN/TCIRG1/PTPN1/RAB12/RPE65/PRKACA/SNX5/INSIG2/PTPN2/NFKB1/IGF2/PRKCD/GJB2/RAB8B/ADIPOR1/RAB10/ROCK1/IL1B/MYO1C/SLC39A14/USO1/MAP1B/RAB31/MGARP/PIP4K2C/AKT2/PPAT/SLC9A1/APPL2/SP1/GRB2/EEF2K/FBN1/STAT5A/CP…
GOBP_NUCLEOTIDE_EXCISION_REPAIR	GOBP_NUCLEOTIDE_EXCISION_REPAIR	GOBP_NUCLEOTIDE_EXCISION_REPAIR	106	0.531861	1.53219	1.17521e-05	0.000112502	6.2616e-05	9124	tags=78%, list=39%, signal=48%	PCNA/HMGN1/CETN2/POLR2B/HMGB1/RPA3/POLR2J/DDB2/RPA2/COPS2/POLR2K/TCEA1/RFC3/CUL4A/RPA1/RFC4/GTF2H2C/POLD3/CUL4B/COPS8/HUS1/RFC5/RFC2/CDK7/AQR/RFC1/POLR2C/XRCC1/LIG4/LIG1/CHD1L/UBA52/RAD23B/TP53/POLR2G/UBC/ZNF830/UBB/POLR2D/COPS4/COPS6/GTF2H3/COPS5/COPS7B/FANCC/USP7/XPC/GTF2H1/ERCC1/ERCC3/POLK/RPS27A/POLR2I/POLR2L/COPS7A/BRCA2/PNKP/PARP1/PPIE/COPS3/BRIP1/SLC30A9/GTF2H2/COMMD1/POLD4/POLR2A/KAT7/ERC…
GOBP_T_CELL_MEDIATED_CYTOTOXICITY	GOBP_T_CELL_MEDIATED_CYTOTOXICITY	GOBP_T_CELL_MEDIATED_CYTOTOXICITY	39	0.652364	1.74494	1.17779e-05	0.00011258	6.26593e-05	3384	tags=49%, list=15%, signal=42%	HLA-DRA/B2M/CTSC/HLA-DRB1/HLA-B/FCGR2B/PTPRC/HLA-A/HLA-F/LILRB1/MR1/HLA-E/CTSH/HLA-H/PRF1/RAB27A/FADD/MICA/EMP2
GOBP_MITOTIC_G1_S_TRANSITION_CHECKPOINT	GOBP_MITOTIC_G1_S_TRANSITION_CHECKPOINT	GOBP_MITOTIC_G1_S_TRANSITION_CHECKPOINT	60	0.581712	1.61333	1.18112e-05	0.000112729	6.27419e-05	6620	tags=70%, list=28%, signal=50%	GADD45A/CDK2/PCNA/CCNB1/CDK1/RPS27L/PRKDC/PLK3/GTSE1/AURKA/CNOT11/RPL26/MDM2/RPA2/MUC1/CNOT7/CDKN1A/RBL2/TRIAP1/CHEK2/CARM1/BTG2/CDC25C/CNOT4/CNOT1/TP53/RFWD3/TFDP1/BAX/CASP2/PLAGL1/E2F1/E2F7/CNOT10/CNOT3/E2F8/E2F4/CNOT2/PML/TNKS1BP1/PRMT1/MDM4
GOBP_POSITIVE_REGULATION_OF_PROTEIN_POLYMERIZATION	GOBP_POSITIVE_REGULATION_OF_PROTEIN_POLYMERIZATION	GOBP_POSITIVE_REGULATION_OF_PROTEIN_POLYMERIZATION	120	0.515623	1.49729	1.20183e-05	0.000114533	6.37464e-05	5257	tags=42%, list=23%, signal=33%	IQGAP2/SCIN/HSPA1B/ARPC5/PSRC1/ICAM1/ACTR3/ARPC1B/PFN1/ARPC3/WASF2/CYFIP1/MAPRE1/VASP/NCKAP1L/NCK1/ARPC2/HCK/NCK2/HSPA1A/SNX9/RAC1/HSP90AA1/GMFG/CDC42EP3/FCHSD1/WAS/ARF6/MYO1C/ACTR2/MAP1B/FES/PYCARD/ARPC1A/SLAIN2/CLIP1/CKAP5/MTOR/ARFIP1/GRB2/TPPP3/NCKAP1/WASL/MET/AKAP9/ARF1/CTTN/ARPC5L/ANKRD53/GMFB/BRK1
GOBP_ANTIMICROBIAL_HUMORAL_RESPONSE	GOBP_ANTIMICROBIAL_HUMORAL_RESPONSE	GOBP_ANTIMICROBIAL_HUMORAL_RESPONSE	69	0.572801	1.60503	1.20665e-05	0.000114821	6.39065e-05	1977	tags=36%, list=8%, signal=33%	LTF/PLA2G2A/OCIAD2/LYZ/SLC11A1/RARRES2/IGHA1/S100A8/CXCL10/HMGN2/BCL3/S100A9/HLA-A/PI3/ANG/RNASE6/PDZD11/SLPI/IGHA2/CLU/IGHM/RPL39/HLA-E/GAPDH/RPS19
GOBP_PRODUCTION_OF_MOLECULAR_MEDIATOR_INVOLVED_IN_INFLAMMATORY_RESPONSE	GOBP_PRODUCTION_OF_MOLECULAR_MEDIATOR_INVOLVED_IN_INFLAMMATORY_RESPONSE	GOBP_PRODUCTION_OF_MOLECULAR_MEDIATOR_INVOLVED_IN_INFLAMMATORY_RESPONSE	60	0.581632	1.61311	1.20907e-05	0.00011488	6.39394e-05	4310	tags=48%, list=19%, signal=39%	SERPINE1/ALOX5/H19/MYD88/VAMP8/LILRB4/LYN/HIF1A/SLAMF8/STAT3/CLEC7A/GPSM3/DUSP10/BTK/SNX4/RPS19/SNAP23/IL4R/GBP5/IL6/SYK/CD36/VAMP7/PYCARD/APPL2/ZC3H12A/MAPK14/GRN/KPNA6
GOBP_INTERLEUKIN_1_BETA_PRODUCTION	GOBP_INTERLEUKIN_1_BETA_PRODUCTION	GOBP_INTERLEUKIN_1_BETA_PRODUCTION	78	0.562477	1.5902	1.21572e-05	0.000115339	6.4195e-05	6255	tags=58%, list=27%, signal=42%	EGR1/IFI16/S1PR3/CARD16/HSPB1/F2R/TYROBP/LILRB4/TREM2/CASP1/SERPINB1/TNFAIP3/CASP8/STAT3/CLEC7A/ERRFI1/HMGB1/LGALS9/CARD8/MNDA/WNT5A/CD33/GBP5/IL6/CD36/PYCARD/ZC3H12A/PANX1/CX3CR1/F2RL1/APP/TMEM106A/NOD1/RIPK2/MALT1/JAK2/GSDMD/SPHK1/LILRA2/TLR4/ARG2/SMAD3/PML/FZD5/ARRB2
GOBP_DENDRITIC_CELL_MIGRATION	GOBP_DENDRITIC_CELL_MIGRATION	GOBP_DENDRITIC_CELL_MIGRATION	29	0.693818	1.80041	1.21961e-05	0.000115536	6.43046e-05	3359	tags=55%, list=14%, signal=47%	CXCR4/ALOX5/ANO6/CDC42/CCR1/CCL5/EPS8/SLAMF8/HMGB1/GPR183/LGALS9/EXT1/CCR5/DOCK8/CALR/C1QBP
GOBP_REGULATION_OF_MRNA_PROCESSING	GOBP_REGULATION_OF_MRNA_PROCESSING	GOBP_REGULATION_OF_MRNA_PROCESSING	134	0.508463	1.48313	1.24351e-05	0.000117568	6.54354e-05	7069	tags=64%, list=30%, signal=45%	CCNB1/SRSF4/PRDX6/WTAP/SRSF10/TRA2A/ZFP36L1/DDX5/MAGOH/NCL/SF3B4/SRSF9/LARP7/PTBP1/SRSF3/NSRP1/HNRNPK/HNRNPL/SRSF7/SNW1/REST/RBM3/HNRNPA2B1/CDK11A/THRAP3/RBM25/NCBP2/RBM7/SRSF6/HNRNPA1/SNRPA/KHDRBS1/DHX36/SAP18/CTR9/CDC73/U2AF2/IWS1/TIA1/C1QBP/TRA2B/CWC22/CDK11B/DHX9/NCBP1/C9orf78/MBNL1/RBMX/NUP98/LEO1/HNRNPU/CPSF4/CPSF6/PAF1/CPSF7/SRPK2/NUDT21/ZC3H14/RBM8A/PAPOLA/SMU1/SF1/RBM15B/FAM172A/RNPS1/FX…
GOBP_HEMATOPOIETIC_STEM_CELL_DIFFERENTIATION	GOBP_HEMATOPOIETIC_STEM_CELL_DIFFERENTIATION	GOBP_HEMATOPOIETIC_STEM_CELL_DIFFERENTIATION	83	0.54691	1.55316	1.24475e-05	0.000117568	6.54354e-05	5818	tags=59%, list=25%, signal=44%	OCIAD2/PSMB9/RUNX1/PSMC2/PRKDC/PSMB8/LMO2/NFE2L2/YAP1/PSME2/YTHDF2/EXT1/PSMA5/PSMD14/PSMD12/CBFB/TCF3/PSMB2/PSMD5/PSMB4/PSMA3/PSME1/OCIAD1/PSMF1/OSM/PSMA4/PSME4/PSMC4/PSMD11/PSMD7/BATF/PSME3/PUS7/PSMD8/PSMD10/TP53/PSMD6/FOXC1/EIF2AK2/ABL1/PSMD2/SRF/UFL1/PSMC1/PSMB1/XRCC5/PSMA7/PSMD9/TP73
GOBP_BONE_DEVELOPMENT	GOBP_BONE_DEVELOPMENT	GOBP_BONE_DEVELOPMENT	171	0.485687	1.43413	1.2574e-05	0.000118587	6.60025e-05	5268	tags=39%, list=23%, signal=30%	LTF/ANXA2/COL1A1/SERPINH1/SFRP4/BGN/MMP14/SULF1/PLS3/LOX/SNX10/PTPRC/TYROBP/ZMPSTE24/SOX9/RHOA/SHOX2/ENG/WASF2/TGFBR2/PPIB/SMAD1/HAS2/SBDS/CHSY1/COL27A1/INPPL1/STC1/EXT1/LILRB1/LRRC17/TWIST1/GNAS/TULP3/SKI/IFT80/VKORC1/SH2B3/EXT2/SH3PXD2B/TMEM107/PTPN6/RGN/DHRS3/GJA1/PDGFC/TGFB3/MEIS1/FLI1/FBN1/NPR2/TP53/RAB23/FOXC1/SLC10A7/DCHS1/NAB2/SRF/GLI3/OSR2/PTPN11/NOTCH2/TSKU/TMEM119/GLG1/THBS3
GOBP_REGULATION_OF_PROTEASOMAL_UBIQUITIN_DEPENDENT_PROTEIN_CATABOLIC_PROCESS	GOBP_REGULATION_OF_PROTEASOMAL_UBIQUITIN_DEPENDENT_PROTEIN_CATABOLIC_PROCESS	GOBP_REGULATION_OF_PROTEASOMAL_UBIQUITIN_DEPENDENT_PROTEIN_CATABOLIC_PROCESS	124	0.517518	1.50639	1.27129e-05	0.00011972	6.66331e-05	7925	tags=64%, list=34%, signal=42%	CAV1/CDC20/SDCBP/HSPA1B/PBK/RPL11/TRIB2/DAB2/SUMO2/PLK3/RNF19A/AURKA/NFE2L2/PLK1/CLU/HSPA1A/MDM2/SUMO1/CSNK1A1/TAF9/RNF19B/UBE2K/GNA12/IL33/FBXO22/UBE2V2/TRIB1/USP14/CSNK1D/LRRK2/HFE/RCHY1/RAD23B/RNF14/PSMD10/XPO1/HSP90AB1/PARK7/GSK3A/HERPUD1/NUB1/VCP/DDA1/OGT/AKT1/FAM122A/TAF1/UFL1/ARIH1/SOCS4/GLMN/USP7/BBS7/ARIH2/UCHL5/BAG5/PIAS1/FOXF2/RYBP/TRIB3/ARAF/MTM1/SVIP/BCAP31/TLK2/CEBPA/SOCS5/CHFR/COMM…
GOBP_POSITIVE_REGULATION_OF_VIRAL_PROCESS	GOBP_POSITIVE_REGULATION_OF_VIRAL_PROCESS	GOBP_POSITIVE_REGULATION_OF_VIRAL_PROCESS	87	0.552655	1.57377	1.28647e-05	0.00012097	6.73291e-05	7219	tags=66%, list=31%, signal=45%	CD74/HLA-DRB1/TOP2A/LGALS1/CAV2/KPNA2/CD4/CCL5/POLR2B/P4HB/RAB7A/VAPA/DDX3X/LGALS9/POLR2J/TRIM21/TOP2B/CNOT7/POLR2K/MDFIC/CHMP2B/PPIH/STAU1/TRIM38/PPIA/CHMP2A/PKN2/POLR2C/TMEM39A/PPID/DHX9/POLR2G/TSG101/PABPC1/KPNA6/VAPB/ADAR/TMEM39B/POLR2D/SRPK2/IFIT1/TARBP2/NELFCD/POLR2I/POLR2L/LARP1/NELFE/VPS4B/GTF2F2/SUPT4H1/NELFA/PPIE/ZNF502/TBC1D20/CCNT1/CHMP3/AXL
GOBP_REGULATION_OF_CELL_DEVELOPMENT	GOBP_REGULATION_OF_CELL_DEVELOPMENT	GOBP_REGULATION_OF_CELL_DEVELOPMENT	447	0.424969	1.28555	1.29908e-05	0.000121739	6.77567e-05	6755	tags=43%, list=29%, signal=31%	LTF/SPP1/S100A10/FN1/VEGFA/GBP1/POSTN/B2M/HMGB2/S1PR3/CXCR4/TNFRSF1A/PTN/TLR2/DOCK7/SPRY4/MDK/TYROBP/PTPRZ1/CDC42/LYN/CERS2/SERPINF1/CLCF1/FLNA/FRZB/HDAC1/VCL/RHOA/MYADM/NGFR/EIF4G2/BHLHE40/PRKDC/LIMS1/HIF1A/RCC2/NRP1/SHOX2/HOXB3/SLAMF8/EGR2/RHEB/P4HB/LIF/EZH2/DYNLT1/PLXNA3/CYFIP1/RAB11A/CLEC7A/AURKA/HAS2/HDAC2/ACTN4/YAP1/DUSP10/NEDD9/TGFB1/YTHDF2/ARPC2/FERMT2/LILRB1/DMRTA2/CTNNB1/PPP1CC/RAC1/SKI…
GOCC_ENDOPLASMIC_RETICULUM_GOLGI_INTERMEDIATE_COMPARTMENT	GOCC_ENDOPLASMIC_RETICULUM_GOLGI_INTERMEDIATE_COMPARTMENT	GOCC_ENDOPLASMIC_RETICULUM_GOLGI_INTERMEDIATE_COMPARTMENT	119	0.523085	1.51816	1.29908e-05	0.000121739	6.77567e-05	7590	tags=64%, list=33%, signal=43%	FN1/SERPINH1/SERPINA1/CTSC/KDELR1/HSPA5/TMED5/VMP1/PDIA6/TAP1/TMED2/COPB1/P4HB/LMAN1/BET1/NUCB2/TMED10/HMGB1/SEC22B/CTSZ/ERGIC1/CNIH4/TMED9/ERGIC2/ERP44/ANPEP/RER1/PTPN2/COPG1/TMED4/MGAT4B/GJB2/CNIH1/COPZ2/CD59/PROM1/SURF4/CSNK1D/MCFD2/CALR/ROBO1/LMAN2L/CD55/GOLGB1/NUCB1/FOLR1/TMEM199/TICAM2/MPPE1/YKT6/MGAT4A/UGGT1/COPG2/LMAN2/IST1/LRPAP1/GNPNAT1/TMED3/STK17B/SEC23IP/ERGIC3/F8/TAPBP/VMA21/GOLGA2/…
GOBP_CYTOSKELETON_DEPENDENT_CYTOKINESIS	GOBP_CYTOSKELETON_DEPENDENT_CYTOKINESIS	GOBP_CYTOSKELETON_DEPENDENT_CYTOKINESIS	81	0.561496	1.59099	1.30038e-05	0.000121739	6.77567e-05	5445	tags=54%, list=23%, signal=42%	NUSAP1/AURKB/ACTR3/RHOC/RHOA/KIF23/CENPA/KIF4A/KIF20A/ECT2/CEP55/CKAP2/PDCD6IP/NUP62/PLK1/SNX9/CHMP2B/EFHC1/ESPL1/CHMP5/RACGAP1/MITD1/ROCK1/USP8/CHMP2A/ACTR2/BBS4/CHMP1B/STAMBP/EFHC2/STMN1/JTB/RHOB/ROCK2/TRIM36/MAP9/CUL7/ARF1/INCENP/RASA1/ANKRD53/ANLN/RAB35/IST1
GOCC_UBIQUITIN_LIGASE_COMPLEX	GOCC_UBIQUITIN_LIGASE_COMPLEX	GOCC_UBIQUITIN_LIGASE_COMPLEX	269	0.458437	1.36979	1.31298e-05	0.000122737	6.83125e-05	9275	tags=64%, list=40%, signal=39%	UBE2C/CKS2/CDC20/UBE2A/FBXO17/FBXO32/RNF19A/FEM1C/UBE2B/UBE2L6/UBE2N/BUB1B/DCAF13/RNF7/DDB2/TRIM21/CUL1/FBXO4/PHC2/ANAPC10/WDR26/MED10/DCAF12/FBXO8/DTL/CACYBP/CUL4A/RNF19B/SKP1/FBXL5/PCGF5/KLHL7/UBE2V1/UBE2S/OS9/YPEL5/DERL2/BMI1/ATG3/TNFAIP1/CUL4B/FBXL7/ANAPC16/BRCA1/GPR37/PEF1/RNF2/UBE4B/MED30/FBXL12/MAD2L2/RCHY1/DCAF15/RANBP9/SPOP/ANAPC13/BRCC3/KLHL13/RNF14/CBX8/GID8/KCTD5/USP47/TOPORS/CDC23/SY…
GOBP_REGULATION_OF_PROTEASOMAL_PROTEIN_CATABOLIC_PROCESS	GOBP_REGULATION_OF_PROTEASOMAL_PROTEIN_CATABOLIC_PROCESS	GOBP_REGULATION_OF_PROTEASOMAL_PROTEIN_CATABOLIC_PROCESS	171	0.484699	1.43122	1.34076e-05	0.000125093	6.96235e-05	8162	tags=61%, list=35%, signal=40%	CAV1/CDC20/SDCBP/HSPA1B/PBK/RPL11/TREM2/PSMC2/TRIB2/ECSCR/RNFT1/DAB2/SUMO2/PLK3/RNF19A/AURKA/RHBDF1/NFE2L2/PSME2/PLK1/CLU/HSPA1A/MDM2/PSMD14/SUMO1/CSNK1A1/TAF9/RNF19B/PRKACA/UBE2K/GNA12/GPX1/IL33/PSME1/FBXO22/UBE2V2/TRIB1/USP14/CSNK1D/PSMF1/LRRK2/PSMC4/HFE/NUPR1/RCHY1/ALAD/PSME3/RAD23B/RNF14/PSMD10/XPO1/TMF1/HSP90AB1/PARK7/UBB/GSK3A/HERPUD1/NUB1/VCP/DDA1/OGT/AKT1/FAM122A/TAF1/UFL1/ARIH1/SOCS4/GLM…
GOBP_REGULATION_OF_NUCLEOCYTOPLASMIC_TRANSPORT	GOBP_REGULATION_OF_NUCLEOCYTOPLASMIC_TRANSPORT	GOBP_REGULATION_OF_NUCLEOCYTOPLASMIC_TRANSPORT	97	0.538418	1.54513	1.3421e-05	0.000125093	6.96235e-05	7167	tags=69%, list=31%, signal=48%	SP100/HCLS1/TXN/FLNA/RAN/TPR/ECT2/GTSE1/ZIC1/ANP32B/BAG3/NUP62/TGFB1/UFM1/HYAL2/MX2/PPP1CC/NSUN2/MDFIC/PRKACA/NCBP2/SMO/PRKCD/KHDRBS1/NUTF2/CD36/IL1B/PKIG/TARDBP/IWS1/EFCAB7/ZC3H12A/DHX9/ANGPT1/YWHAE/EMD/TP53/RIOK2/IPO5/PPP1R12A/MAPK14/RAB23/NUP153/JUP/HSP90AB1/PARK7/NEDD4/GLI3/CPSF6/PTPN11/JAK2/IFI27/HDAC3/UHMK1/UBR5/TRIM28/PPM1A/SETD2/NOLC1/SMAD3/BARD1/CTDSPL2/NUP54/PTPN14/MAPK1/GAS6/AAAS
GOBP_PROTEIN_LOCALIZATION_TO_CHROMOSOME_CENTROMERIC_REGION	GOBP_PROTEIN_LOCALIZATION_TO_CHROMOSOME_CENTROMERIC_REGION	GOBP_PROTEIN_LOCALIZATION_TO_CHROMOSOME_CENTROMERIC_REGION	23	0.722906	1.8199	1.35175e-05	0.000125807	7.00213e-05	4809	tags=83%, list=21%, signal=66%	CDK1/NDC80/AURKB/RB1/CENPA/RCC2/BUB1B/SMC5/TTK/ZWILCH/SPDL1/MIS12/IK/CENPQ/BOD1/CHAMP1/ZW10/MTBP/BUB3
GOBP_NEGATIVE_REGULATION_OF_LEUKOCYTE_PROLIFERATION	GOBP_NEGATIVE_REGULATION_OF_LEUKOCYTE_PROLIFERATION	GOBP_NEGATIVE_REGULATION_OF_LEUKOCYTE_PROLIFERATION	76	0.560893	1.58587	1.36855e-05	0.000126815	7.05821e-05	6968	tags=58%, list=30%, signal=41%	GPNMB/HLA-DRB1/FCGR2B/VSIG4/TWSG1/TYROBP/CASP3/LILRB4/LYN/FOXJ1/BTN2A2/TNFAIP3/CD86/SDC4/HAVCR2/INPP5D/BTK/LGALS9/MNDA/LILRB1/CD300A/TNFRSF14/CEBPB/LRRC32/PTPN6/LST1/IL33/LILRB2/PDCD1LG2/PRKAR1A/GLMN/IL2RA/TNFRSF21/CD274/ERBB2/CBLB/ARG2/ZBTB7B/NDFIP1/GSTP1/DLG5/GAL/SOX11/SPN
GOBP_PROTEIN_LOCALIZATION_TO_MITOCHONDRION	GOBP_PROTEIN_LOCALIZATION_TO_MITOCHONDRION	GOBP_PROTEIN_LOCALIZATION_TO_MITOCHONDRION	136	0.505924	1.47609	1.36855e-05	0.000126815	7.05821e-05	6755	tags=54%, list=29%, signal=38%	SH3GLB1/RAC2/HK2/PDCD5/LEPROT/CASP8/TOMM5/LMAN1/BAG3/UBE2D3/HSPD1/PMPCB/YWHAQ/YWHAZ/HSP90AA1/BNIP3L/YWHAB/IMMP2L/DNAJC19/OXA1L/DNAJC15/DNAJA1/MFF/DDIT3/TIMM21/LRRK2/MGARP/MICALL2/TSPO/TIMM17A/CALM1/AGK/ROMO1/YWHAE/TOMM7/TP53/SAE1/TOMM34/YWHAH/HAX1/HSPA4/TFDP1/BAX/CSNK2A2/MTCH2/PRKAA1/GSK3A/TIMM8B/UBL5/E2F1/AKT1/TIMM9/AP3B1/AIFM1/MFN2/YWHAG/BMF/UBE2L3/GRPEL2/ARIH2/TP73/TP53BP2/NMT1/FZD5/GZMB/UBE2J…
GOBP_RESPONSE_TO_HYDROGEN_PEROXIDE	GOBP_RESPONSE_TO_HYDROGEN_PEROXIDE	GOBP_RESPONSE_TO_HYDROGEN_PEROXIDE	124	0.517042	1.50501	1.36855e-05	0.000126815	7.05821e-05	5470	tags=49%, list=24%, signal=38%	ANXA1/COL1A1/LDHA/SOD2/HMOX1/PCNA/ADAM9/JUN/CASP3/TXN/DUSP1/TNFAIP3/ECT2/EZH2/FOSL1/HDAC2/NFE2L2/SDC1/RIPK1/HGF/HP/PRDX3/PRKCD/PDGFD/GPX1/IL6/NQO1/PDCD10/IMPACT/MAPK7/LRRK2/BNIP3/GPR37/PPP1R15B/BECN1/CAT/STK24/OSER1/PDGFRB/CBX8/PDE8A/RHOB/ABL1/APEX1/FOXO1/PARK7/MET/PPP5C/SETX/PRKAA1/CAPN2/RIPK3/MAPK13/BAK1/SPHK1/TXNIP/GLRX2/FXN/UBE3A/ETS1/SOD1
GOBP_REGULATION_OF_WNT_SIGNALING_PATHWAY	GOBP_REGULATION_OF_WNT_SIGNALING_PATHWAY	GOBP_REGULATION_OF_WNT_SIGNALING_PATHWAY	341	0.443251	1.3321	1.41023e-05	0.000130488	7.26261e-05	6425	tags=44%, list=28%, signal=32%	IGFBP2/COL1A1/SFRP4/PLEKHA4/EGR1/CAV1/WWTR1/CTHRC1/SULF1/TLR2/PSMB9/IGFBP4/MDK/RUNX1/FZD7/PSMC2/WLS/FRZB/HDAC1/SOX9/DAB2/SNX3/TNFAIP3/SALL1/MBD2/CDH2/LEF1/UBE2B/PSMB8/DDX3X/YAP1/SNAI2/PSME2/TGFB1/ITGA3/CITED1/CTNNB1/PSMA5/PTK7/FZD6/TMEM237/PSMD14/PSMD12/SKI/IFT80/CBFB/CSNK1A1/MDFIC/WNT5A/CTNND1/DRAXIN/PSMB2/PSMD5/PSMB4/PSMA3/NFKB1/TAX1BP3/PSME1/CMAHP/DDIT3/USP8/CSNK1D/STK3/PSMF1/DEPDC1B/LRRK2/CDC…
GOBP_POSITIVE_REGULATION_OF_PHAGOCYTOSIS	GOBP_POSITIVE_REGULATION_OF_PHAGOCYTOSIS	GOBP_POSITIVE_REGULATION_OF_PHAGOCYTOSIS	61	0.591393	1.6407	1.41731e-05	0.000130952	7.28848e-05	5470	tags=61%, list=24%, signal=47%	FCER1G/CCL2/SLC11A1/PTX3/FCGR2B/RAP1A/C3/ANO6/PTPRC/TREM2/C4B/PLA2G5/C2/C4A/CLEC7A/NCKAP1L/IL2RG/CD47/LYAR/DOCK2/CYBA/MERTK/CD36/IL1B/RAB27A/RAB31/PYCARD/IL15RA/CALR/APPL2/F2RL1/ITGA2/IL15/DNM2/LMAN2/CD300LF/SOD1
GOBP_NEGATIVE_REGULATION_OF_TRANSPORT	GOBP_NEGATIVE_REGULATION_OF_TRANSPORT	GOBP_NEGATIVE_REGULATION_OF_TRANSPORT	365	0.436644	1.31418	1.46608e-05	0.000135201	7.52497e-05	6525	tags=44%, list=28%, signal=32%	ANXA1/FABP5/MMP9/SFRP4/MAOB/PLSCR1/CD74/HMOX1/LGALS3/CAV1/IL13RA2/APOC2/UCP2/GEM/SLN/SDCBP/TNFRSF1A/FCGR2B/HAMP/TLR2/RAP1A/F2R/SP100/RAP1B/ICAM1/VAMP8/TXN/SNX3/STXBP3/LYPLA1/KCNE4/TPR/LIF/LMAN1/CYFIP1/VAMP3/RAB7A/RGS2/BST2/RHBDF1/BAG3/THBS1/HMGB1/HLA-F/ENY2/LGALS9/STC1/LILRB1/CNR1/UFM1/CAMK2D/KCNE3/ITGAV/TWIST1/RAC1/VDAC1/DPH3/SUMO1/YWHAQ/CD300A/REST/UBE2J1/MDFIC/CD47/CD33/CRY1/PKD2/TMBIM6/YRDC/N…
GOBP_NEGATIVE_REGULATION_OF_VASCULATURE_DEVELOPMENT	GOBP_NEGATIVE_REGULATION_OF_VASCULATURE_DEVELOPMENT	GOBP_NEGATIVE_REGULATION_OF_VASCULATURE_DEVELOPMENT	83	0.545254	1.54845	1.46755e-05	0.000135201	7.52497e-05	4434	tags=41%, list=19%, signal=33%	COL4A2/SERPINE1/TGFB2/GADD45A/HSPG2/ANGPT2/SULF1/STAT1/PTN/ALOX5/CXCL10/SPRY2/SERPINF1/PGK1/ECSCR/DCN/SPARC/THBS4/THBS1/HOXA5/ADAMTS1/CTNNB1/EMILIN1/EPHA2/STAB1/ROCK1/SPRED1/KRIT1/THBS2/SEMA6A/GPR4/FOXC1/ROCK2/ATP2B4
GOMF_INHIBITORY_EXTRACELLULAR_LIGAND_GATED_ION_CHANNEL_ACTIVITY	GOMF_INHIBITORY_EXTRACELLULAR_LIGAND_GATED_ION_CHANNEL_ACTIVITY	GOMF_INHIBITORY_EXTRACELLULAR_LIGAND_GATED_ION_CHANNEL_ACTIVITY	14	-0.79384	-2.75457	1.50384e-05	0.000138344	7.6999e-05	2306	tags=79%, list=10%, signal=71%	GABRA2/GLRA1/GABRG3/GABRA4/GLRA3/GABRG1/GABRA3/GABRB2/GABRA1/GABRA5/GABRG2
GOCC_NMDA_SELECTIVE_GLUTAMATE_RECEPTOR_COMPLEX	GOCC_NMDA_SELECTIVE_GLUTAMATE_RECEPTOR_COMPLEX	GOCC_NMDA_SELECTIVE_GLUTAMATE_RECEPTOR_COMPLEX	10	-0.849672	-2.39986	1.54168e-05	0.000141621	7.88226e-05	1515	tags=60%, list=7%, signal=56%	GRIN2A/GRIN2B/GRIN3A/SHANK1/GRIN2C/GRIN1
GOCC_MIDBODY	GOCC_MIDBODY	GOCC_MIDBODY	175	0.489213	1.44517	1.54986e-05	0.000142167	7.91265e-05	5733	tags=46%, list=25%, signal=35%	ANXA2/CENPF/CLIC4/IQGAP1/GEM/SH3GLB1/CDK1/HSPA5/GNAI3/PSRC1/LAP3/BCL3/HSP90B1/AURKB/BIRC5/PRC1/CDC42/CAPG/CDCA8/RHOA/KIF23/RDX/KIF4A/RAN/RCC2/KIF20A/ECT2/RAB8A/ARL2BP/CEP55/SHCBP1/AURKA/RALA/PDCD6IP/NEK2/NUP62/PLK1/GNL3/PPP1CC/EML4/ZNF330/EXOC1/CTNND1/WIZ/ARF6/SVIL/ERH/YPEL5/RACGAP1/MITD1/USP8/CNTRL/RALB/PKN2/ARL8B/CHMP1B/TXNDC9/IL16/KLHL13/TRIOBP/CENPE/TOPORS/C9orf72/JTB/GNAI2/SPAG5/TSG101/CHAMP…
GOBP_SEROTONIN_RECEPTOR_SIGNALING_PATHWAY	GOBP_SEROTONIN_RECEPTOR_SIGNALING_PATHWAY	GOBP_SEROTONIN_RECEPTOR_SIGNALING_PATHWAY	23	-0.619444	-2.37389	1.56607e-05	0.000143447	7.98392e-05	2527	tags=48%, list=11%, signal=43%	HTR4/HTR6/HTR1E/HTR2C/HTR5A/DRD4/CHRM4/HTR2A/HTR1A/CHRM1/HRH3
GOCC_FIBRILLAR_COLLAGEN_TRIMER	GOCC_FIBRILLAR_COLLAGEN_TRIMER	GOCC_FIBRILLAR_COLLAGEN_TRIMER	12	0.830624	1.87565	1.58721e-05	0.000145175	8.08006e-05	2551	tags=75%, list=11%, signal=67%	COL1A1/COL3A1/COL1A2/LUM/COL5A2/COL5A1/COL11A1/COL27A1/COL5A3
GOBP_CELLULAR_RESPIRATION	GOBP_CELLULAR_RESPIRATION	GOBP_CELLULAR_RESPIRATION	169	0.492061	1.45208	1.63363e-05	0.000149206	8.30446e-05	8702	tags=66%, list=37%, signal=41%	CCNB1/CDK1/CYCS/HIF1A/IDH1/DLD/NDUFB4/NDUFC1/MT-ND4/ME2/MT-ND4L/MT-ND2/NDUFS5/NDUFA12/MT-CO3/NDUFB3/MT-CO2/COX7B/COX7A2L/UQCRH/MT-ND3/COX6C/COX7C/IMMP2L/NDUFA5/OXA1L/NDUFB5/DNAJC15/OPN3/NDUFA1/MT-ND1/DGUOK/SLC25A13/BNIP3/MT-CO1/PNPT1/COA6/COX6B1/COQ10B/NDUFA3/MTFR1L/MTFR1/CAT/NDUFB6/FH/SUCLG2/NDUFB2/IDH3A/UQCR10/NDUFS4/DLAT/PRELID1/ISCU/CHCHD2/PARK7/COX5A/SLC25A14/COX6A1/VCP/MDH2/NDUFA6/SLC25A25/…
GOMF_ISOMERASE_ACTIVITY	GOMF_ISOMERASE_ACTIVITY	GOMF_ISOMERASE_ACTIVITY	134	0.505466	1.47439	1.66155e-05	0.000151535	8.43405e-05	6470	tags=54%, list=28%, signal=40%	PDIA4/TOP2A/PPIC/FKBP5/FKBP9/PDIA5/FKBP10/TXNDC5/PGM2/PDIA6/TOP1/P4HB/PPIB/FKBP1A/DEGS1/FKBP7/HSPD1/DSE/PGAM2/BPGM/PMM2/TMX3/GALM/ERP44/PDIA3/TOP2B/PIGK/DKC1/RPE65/FKBP15/ECI2/PPIH/HSD17B4/PPIG/PPIL4/PTGES3/PPIA/TBXAS1/FKBP14/FKBP11/GNPDA1/HPGDS/PGM1/PUS7/PPID/PPIL1/ENOPH1/PPIL3/RPIA/DSEL/MRI1/ENOSF1/RPE/ISYNA1/FKBP3/GNPDA2/PPWD1/PGM3/GALE/TPI1/GLRX2/GLCE/CRELD2/PUS3/PGM2L1/PIN4/GPI/ECH1/SRR/MCEE…
GOMF_MRNA_3_UTR_AU_RICH_REGION_BINDING	GOMF_MRNA_3_UTR_AU_RICH_REGION_BINDING	GOMF_MRNA_3_UTR_AU_RICH_REGION_BINDING	24	0.716596	1.81789	1.66388e-05	0.000151535	8.43405e-05	4773	tags=67%, list=21%, signal=53%	ZFP36/ZFP36L2/ZFP36L1/HNRNPD/ELAVL1/EXOSC9/DHX36/KHSRP/MEX3D/HNRNPA0/TIA1/ZC3H12A/CPEB2/EXOSC8/ILF3/NUDT21
GOBP_MONOCYTE_CHEMOTAXIS	GOBP_MONOCYTE_CHEMOTAXIS	GOBP_MONOCYTE_CHEMOTAXIS	51	0.604065	1.65385	1.67663e-05	0.000152477	8.48651e-05	2852	tags=37%, list=12%, signal=33%	ANXA1/SERPINE1/CCL2/LGALS3/CXCL10/ANO6/LYN/CCR1/AIF1/DUSP1/CCL5/SLAMF8/HMGB1/MSMP/RPS19/IL6/PDGFB/MOSPD2/LGMN
GOBP_CELL_CYCLE_ARREST	GOBP_CELL_CYCLE_ARREST	GOBP_CELL_CYCLE_ARREST	218	0.467456	1.38808	1.68948e-05	0.00015299	8.51506e-05	7110	tags=52%, list=31%, signal=36%	TGFB2/GADD45A/CDK2/PCNA/CDKN2C/FOXM1/CDKN3/CCNB1/CDK1/EVI2B/IRF1/RB1/CDK4/LAMTOR5/EIF4G2/DUSP1/MLF1/TGFBR1/RHEB/PLK3/GTSE1/LAMTOR3/AURKA/RRAGC/THBS1/PRR11/CNOT11/RPL26/TGFB1/MDM2/PPP1R15A/MUC1/FAP/CNOT7/CDKN1A/PKD2/PRKACA/TP53INP1/RBL2/TRIAP1/CDK6/RRAGA/HBP1/DDIT3/CHEK2/BRCA1/CDK7/ID2/AKT2/STRADB/PNPT1/GAS1/CALR/MTOR/NBN/SOX2/CARM1/BTG2/CDC25C/CNOT4/CNOT1/TP53/LAMTOR2/MSH2/CDKN2B/TFDP1/PPM1G/BAX/…
GOBP_SKELETAL_MUSCLE_ORGAN_DEVELOPMENT	GOBP_SKELETAL_MUSCLE_ORGAN_DEVELOPMENT	GOBP_SKELETAL_MUSCLE_ORGAN_DEVELOPMENT	142	0.500089	1.46204	1.68948e-05	0.00015299	8.51506e-05	5667	tags=42%, list=24%, signal=32%	EGR1/CAV1/YBX3/CAV2/ATF3/FOS/RB1/NR2F2/DCN/MEOX2/SHOX2/EGR2/DDX5/AKIRIN1/HOXD10/VAMP5/HOXD9/TGFB1/DMRTA2/TWIST1/SKI/COPS2/HLX/SMO/IGF2/GPX1/SVIL/FBXO22/MYL6/HMG20B/NLN/MAFF/HIVEP3/ELN/FLOT1/CFL2/DAG1/PITX1/NUPR1/SAP30/BTG2/HEYL/EMD/STRA6/MAPK14/ARNTL/GPC1/PRKAA1/BVES/DISP1/CFLAR/BCL9/GPCPD1/CHRNA1/FXR1/CCNT2/BCL9L/ASS1/SIX1
GOBP_SKIN_DEVELOPMENT	GOBP_SKIN_DEVELOPMENT	GOBP_SKIN_DEVELOPMENT	233	0.460408	1.36872	1.68948e-05	0.00015299	8.51506e-05	7679	tags=43%, list=33%, signal=29%	ANXA1/COL1A1/COL3A1/COL1A2/ZFP36/IGFBP5/TGFB2/CLIC4/COL5A2/ADAM9/COL5A1/PALLD/TNFRSF19/CTSK/CSTA/CASP3/PI3/RUNX1/ZMPSTE24/HDAC1/UGCG/SOX9/HOXA7/CTSL/NGFR/ARRDC3/PDGFA/FOSL2/SLC2A10/ZFP36L1/ITGB4/ASAH1/ST14/ERRFI1/HDAC2/YAP1/ITGA3/GORAB/FZD6/NSUN2/GNAS/CBFB/WNT5A/SMO/EPHA2/SRSF6/ELOVL1/COL5A3/OPN3/ROCK1/PIP5K1A/EGFR/SNAI1/CD109/ITGA6/CYP27B1/IFT74/STMN1/KRT7/FOXC1/TSG101/JUP/ROCK2/MET/ITGA2/SRF/PT…
GOBP_LEUKOCYTE_MIGRATION_INVOLVED_IN_INFLAMMATORY_RESPONSE	GOBP_LEUKOCYTE_MIGRATION_INVOLVED_IN_INFLAMMATORY_RESPONSE	GOBP_LEUKOCYTE_MIGRATION_INVOLVED_IN_INFLAMMATORY_RESPONSE	18	0.773841	1.86152	1.74335e-05	0.000157599	8.77159e-05	854	tags=39%, list=4%, signal=37%	PTN/ALOX5/S100A8/S100A9/MDK/ITGB2/SLAMF8
GOMF_CARBOHYDRATE_BINDING	GOMF_CARBOHYDRATE_BINDING	GOMF_CARBOHYDRATE_BINDING	217	0.467499	1.38752	1.74533e-05	0.000157599	8.77159e-05	5837	tags=41%, list=25%, signal=31%	CHI3L1/CHI3L2/HLA-DRA/PYGL/LGALS3/HLA-DRB1/PTX3/CD248/MRC2/LOXL2/PLOD2/LGALS1/CD93/CLEC18B/GBE1/HK2/C4B/OLR1/PLOD1/PAM/PRPS2/ENG/COLEC12/CLEC5A/LMAN1/CLEC7A/GALNT2/GALNT1/CLEC2B/SIGLEC9/LGALS9/SLC2A5/FBP1/CLEC18A/P4HA1/CANX/CD302/GUSB/GALM/UAP1/SIGLEC10/EVA1C/LGALS8/HK3/P4HA2/SIGLEC7/OGFOD1/GANAB/GALNT7/CD33/MLEC/ALPK1/OS9/MGAT2/PLOD3/GYS1/CD34/PHYH/H6PD/CD69/PPP1R3B/IGF2R/CALR/GALNT3/CLN5/GALNT1…
GOMF_NEUROPEPTIDE_HORMONE_ACTIVITY	GOMF_NEUROPEPTIDE_HORMONE_ACTIVITY	GOMF_NEUROPEPTIDE_HORMONE_ACTIVITY	21	-0.621716	-2.31464	1.76803e-05	0.000159423	8.87308e-05	2083	tags=48%, list=9%, signal=43%	GRP/PNOC/CRH/UCN/CARTPT/VIP/CORT/NPPA/NPY/CCK
GOBP_OSTEOCLAST_DIFFERENTIATION	GOBP_OSTEOCLAST_DIFFERENTIATION	GOBP_OSTEOCLAST_DIFFERENTIATION	81	0.5578	1.58051	1.77503e-05	0.000159828	8.89561e-05	4028	tags=47%, list=17%, signal=39%	LTF/ANXA2/CA2/SNX10/FOS/TYROBP/LILRB4/TREM2/CCR1/JUNB/KLF10/INPP5D/PIAS3/GPR183/SBNO2/MAFB/LILRB1/LRRC17/TCIRG1/GNAS/CEBPB/EPHA2/TFE3/OSCAR/CSF1/CSF1R/TLR3/GLO1/TFRC/LILRB3/CD109/TMEM64/MTOR/FBN1/OSTM1/CREB1/MAPK14/GPR137B
GOBP_IRON_ION_HOMEOSTASIS	GOBP_IRON_ION_HOMEOSTASIS	GOBP_IRON_ION_HOMEOSTASIS	76	0.557349	1.57585	1.80118e-05	0.000161725	9.00121e-05	7833	tags=64%, list=34%, signal=43%	LTF/CP/B2M/STEAP3/HMOX1/SLC11A1/FTL/HAMP/ATP6V1G1/HIF1A/CYBRD1/SLC40A1/FTH1/HYAL2/CUL1/BDH2/SKP1/FBXL5/EIF2AK1/SLC39A14/SLC39A8/SLC25A37/TFRC/HFE/SRI/STEAP1/BOLA2B/TMEM199/NUBP1/CAND1/ISCU/PICALM/TTC7A/ABCB7/IREB2/NCOA4/FXN/SOD1/NEO1/ACO1/EPAS1/NDFIP1/CCDC115/ATP6AP1/SLC6A9/GLRX3/SMAD4/SLC11A2/HPX
GOMF_ENDOPEPTIDASE_ACTIVITY	GOMF_ENDOPEPTIDASE_ACTIVITY	GOMF_ENDOPEPTIDASE_ACTIVITY	333	0.438559	1.31742	1.80118e-05	0.000161725	9.00121e-05	7331	tags=41%, list=32%, signal=29%	LTF/CFI/C1R/PLAU/MMP9/C1S/MMP14/CTSC/PLAT/PRSS23/CASP4/F3/CTSS/ADAM9/CASP6/C1RL/PSMB9/CTSK/MMP2/CASP3/CASP1/CAPN5/CTSB/ZMPSTE24/C2/CTSL/ECE1/CASP7/ADAM12/USP1/CASP8/NCSTN/BACE2/ST14/PSMB8/ADAM17/ADAMTSL4/CTSZ/TMEM59/HGF/ADAMTS1/PMPCB/MMP11/PSMA5/HTRA3/PDIA3/MMP19/PIGK/SEC11A/FAP/SPPL2A/MMP7/SEC11C/HP/PSMB2/BMP1/PSMB4/PSMA3/IMMP2L/USP16/ESPL1/CTSH/GZMA/USP14/USP8/ADAM28/NLN/LGMN/PSMA4/ADAMTS7/CTSO…
GOBP_ESTABLISHMENT_OR_MAINTENANCE_OF_CELL_POLARITY	GOBP_ESTABLISHMENT_OR_MAINTENANCE_OF_CELL_POLARITY	GOBP_ESTABLISHMENT_OR_MAINTENANCE_OF_CELL_POLARITY	199	0.473804	1.40519	1.8291e-05	0.00016354	9.10224e-05	4908	tags=39%, list=21%, signal=31%	MSN/PDLIM1/ITGB1/CLIC4/WEE1/SPRY1/SPRY2/ARPC5/RAC2/KIF2C/ACTB/ARF4/NDC80/RAP1B/RND3/DOCK7/CDC42/ACTR3/MAD2L1/RHOC/FOXJ1/MYH9/RHOA/CENPA/CAP1/DYNLT1/CRB2/NDE1/PDCD6IP/NCKAP1L/PDZD11/WDR1/PARVG/PLK1/PTK7/TCIRG1/RAC1/CTNNA1/HSP90AA1/WNT5A/FAT1/ARF6/DOCK2/CDH5/GJA1/RAB10/ROCK1/SPDL1/HES1/ACTR2/RHOG/MAP1B/SLC9A1/DOCK8/PARVA/JAM3/CKAP5/KRIT1/GPSM2/UBXN2B/IFT20/RHOB/HSP90AB1/CYTH3/ROCK2/PARVB/LMNA/SIPA1…
GOBP_REGULATION_OF_ANATOMICAL_STRUCTURE_SIZE	GOBP_REGULATION_OF_ANATOMICAL_STRUCTURE_SIZE	GOBP_REGULATION_OF_ANATOMICAL_STRUCTURE_SIZE	447	0.423317	1.28056	1.8291e-05	0.00016354	9.10224e-05	7018	tags=43%, list=30%, signal=30%	SPP1/FN1/MSN/VEGFA/SOD2/TMSB4X/CAV1/IQGAP2/ADM/ACTA2/SCIN/ARPC5/F2R/AVIL/CAPZA1/ANO6/HCLS1/ICAM1/TWF1/TMSB10/CAPG/APLN/CDK4/ACTR3/PLEK/TMEM123/ARPC1B/LIMA1/RHOA/MYADM/ECE1/RDX/PFN1/LAMTOR5/EIF4G2/ARHGAP18/ARPC3/NRP1/CAPZB/CAPZA2/EPS8/COTL1/SWAP70/WASF2/SCPEP1/PLXNA3/CYFIP1/RAB11A/RGS2/VASP/NCKAP1L/WDR1/PLEKHG2/NCK1/ARPC2/HCK/EXT1/NCK2/ITGA1/SNX9/DSTN/IQGAP3/HRH1/PPP1R15A/RAC1/TMOD1/RAB5A/GCLM/GMF…
GOBP_REGULATION_OF_CELLULAR_COMPONENT_SIZE	GOBP_REGULATION_OF_CELLULAR_COMPONENT_SIZE	GOBP_REGULATION_OF_CELLULAR_COMPONENT_SIZE	342	0.43851	1.31799	1.8291e-05	0.00016354	9.10224e-05	6790	tags=44%, list=29%, signal=32%	SPP1/FN1/MSN/VEGFA/TMSB4X/IQGAP2/SCIN/ARPC5/AVIL/CAPZA1/ANO6/HCLS1/ICAM1/TWF1/TMSB10/CAPG/CDK4/ACTR3/PLEK/TMEM123/ARPC1B/LIMA1/RHOA/MYADM/RDX/PFN1/LAMTOR5/EIF4G2/ARHGAP18/ARPC3/NRP1/CAPZB/CAPZA2/EPS8/COTL1/SWAP70/WASF2/PLXNA3/CYFIP1/RAB11A/VASP/NCKAP1L/WDR1/PLEKHG2/NCK1/ARPC2/HCK/NCK2/SNX9/DSTN/IQGAP3/PPP1R15A/RAC1/TMOD1/RAB5A/GMFG/VAV3/CDC42EP3/WNT5A/DRAXIN/TMSB15A/NTN1/FCHSD1/WAS/ARF6/PRKCD/ESA…
GOBP_MUSCLE_CELL_MIGRATION	GOBP_MUSCLE_CELL_MIGRATION	GOBP_MUSCLE_CELL_MIGRATION	73	0.568068	1.59951	1.86448e-05	0.000166403	9.26158e-05	4683	tags=48%, list=20%, signal=38%	ANXA1/S100A11/SERPINE1/IGFBP3/PLAU/POSTN/IGFBP5/PLAT/IQGAP1/ARPC5/DOCK7/MDK/AIF1/NRP1/CCL5/PDGFA/AKIRIN1/THBS4/HAS2/NFE2L2/ADAMTS1/SMO/PDGFD/PDGFB/TRIB1/ROCK1/NOX4/PARVA/PDGFRB/ITGB1BP1/APEX1/ITGA2/SSH1/SEMA6D/PPARD
GOBP_LAMELLIPODIUM_ASSEMBLY	GOBP_LAMELLIPODIUM_ASSEMBLY	GOBP_LAMELLIPODIUM_ASSEMBLY	64	0.583074	1.62175	1.86635e-05	0.000166403	9.26158e-05	5359	tags=59%, list=23%, signal=46%	ITGB1/RAC2/AVIL/TWF1/CDC42/ACTR3/VCL/CAPZB/WASF2/AKIRIN1/CYFIP1/NCK1/ARPC2/NCK2/ARHGEF6/PLCE1/RAC1/VAV3/WAS/EPHA2/VAV2/ACTR2/AJUBA/MTOR/SPATA13/NCKAP1/AUTS2/PARVB/PTPRO/FSCN1/SRGAP2/GOLPH3/TWF2/PIK3CA/DNM2/BRK1/CCDC88A/NUP85
GOBP_TUMOR_NECROSIS_FACTOR_SUPERFAMILY_CYTOKINE_PRODUCTION	GOBP_TUMOR_NECROSIS_FACTOR_SUPERFAMILY_CYTOKINE_PRODUCTION	GOBP_TUMOR_NECROSIS_FACTOR_SUPERFAMILY_CYTOKINE_PRODUCTION	128	0.513448	1.49577	1.88495e-05	0.000167827	9.34081e-05	5690	tags=51%, list=24%, signal=39%	LTF/ZFP36/LY96/HSPB1/TLR2/MYD88/BCL3/CD14/PTPRC/TYROBP/TREM2/TNFAIP3/IFNGR1/STAT3/CD86/CLEC7A/HAVCR2/HDAC2/THBS1/HMGB1/TLR1/IFIH1/LGALS9/RIPK1/CLU/LILRB1/SASH3/TWIST1/HLA-E/UBE2J1/WNT5A/CD47/CD33/CYBA/PTPN6/IL33/IL6/CD34/BCL10/SYK/CD36/TLR3/FADD/PTAFR/MAPKAPK2/TSPO/PYCARD/CD2/DDX58/ZC3H12A/DHX9/ANGPT1/CX3CR1/APP/TMEM106A/NOD1/RIPK2/RARA/PTPN11/JAK2/CD274/LILRA2/AKAP8/TLR4/ARG2
GOBP_POSITIVE_REGULATION_OF_WNT_SIGNALING_PATHWAY	GOBP_POSITIVE_REGULATION_OF_WNT_SIGNALING_PATHWAY	GOBP_POSITIVE_REGULATION_OF_WNT_SIGNALING_PATHWAY	170	0.482772	1.42509	1.91288e-05	0.000169535	9.43588e-05	7431	tags=54%, list=32%, signal=37%	COL1A1/SFRP4/PLEKHA4/CAV1/SULF1/TLR2/PSMB9/PSMC2/WLS/DAB2/TNFAIP3/SALL1/MBD2/UBE2B/PSMB8/DDX3X/YAP1/PSME2/TGFB1/PSMA5/PTK7/PSMD14/PSMD12/SKI/WNT5A/PSMB2/PSMD5/PSMB4/PSMA3/NFKB1/PSME1/USP8/CSNK1D/PSMF1/DEPDC1B/LRRK2/CDC73/PSMA4/EGFR/PSME4/PSMC4/PSMD11/PSMD7/PSME3/MACF1/RUVBL1/ATP6AP2/PSMD8/PSMD10/ILK/GID8/USP47/ATP6V0C/PSMD6/ARNTL/DKK1/JUP/ABL1/PSMD2/WNK1/CTDNEP1/VCP/LYPD6/LGR6/SPIN1/PSMC1/CSNK2A1…
GOBP_RESPONSE_TO_INSULIN	GOBP_RESPONSE_TO_INSULIN	GOBP_RESPONSE_TO_INSULIN	254	0.460632	1.37362	1.91288e-05	0.000169535	9.43588e-05	8241	tags=54%, list=35%, signal=35%	SOCS3/EGR1/UCP2/RARRES2/ADM/RAB13/CAV2/TLR2/SRSF4/ICAM1/LYN/CDK4/SHC1/PRKDC/STXBP3/GGH/ATP6V1G1/EGR2/AP3S1/ZFP36L1/RAB8A/CYFIP1/ERRFI1/RHOQ/INPPL1/NCK1/SOCS1/CITED1/XBP1/GRB14/ATP6V0E1/TCIRG1/PTPN1/RAB12/KBTBD2/CRY1/RPE65/SNX5/INSIG2/PTPN2/IGF2/PRKCD/SRSF6/RAB8B/ADIPOR1/RAB10/UPRT/IL1B/MYO1C/SLC39A14/USO1/RAB31/PIP4K2C/AKT2/PPAT/SLC9A1/CAT/APPL2/MTOR/SP1/GRB2/EEF2K/TNFSF10/CPEB2/ATP6V1F/ZDHHC7/NC…
GOBP_NEGATIVE_REGULATION_OF_EXTRINSIC_APOPTOTIC_SIGNALING_PATHWAY	GOBP_NEGATIVE_REGULATION_OF_EXTRINSIC_APOPTOTIC_SIGNALING_PATHWAY	GOBP_NEGATIVE_REGULATION_OF_EXTRINSIC_APOPTOTIC_SIGNALING_PATHWAY	93	0.541044	1.54805	1.91479e-05	0.000169535	9.43588e-05	6944	tags=62%, list=30%, signal=44%	SERPINE1/HMGB2/HMOX1/LGALS3/HSPA1B/ICAM1/FAS/TMBIM1/TNFAIP3/TGFBR1/CASP8/MCL1/THBS1/DDX3X/YAP1/SNAI2/EYA2/RIPK1/HGF/IFI6/HSPA1A/ITGAV/ITPRIP/CTNNA1/GCLM/FAIM/ACVR1/TNFRSF10B/GPX1/IL1B/BRCA1/MAPK7/FADD/RAF1/STRADB/ITGA6/PSME3/RNF34/TNFSF10/UNC5B/PARK7/RFFL/EYA3/AKT1/EYA4/CTTN/CFLAR/AR/SCG2/PHIP/NOS3/RELA/SIAH2/TRADD/GSTP1/ZC3HC1/FYN/IL7
GOCC_ORGANELLE_ENVELOPE_LUMEN	GOCC_ORGANELLE_ENVELOPE_LUMEN	GOCC_ORGANELLE_ENVELOPE_LUMEN	83	0.541578	1.53801	1.91479e-05	0.000169535	9.43588e-05	5706	tags=55%, list=25%, signal=42%	ALOX5/GATM/FKBP10/REXO2/LYN/AK2/CYCS/ARL2BP/NDUFS5/BCHE/TUBB/CACYBP/TRIAP1/CHCHD7/RNASET2/CCAR1/NLN/CMC4/COA4/FGR/PNPT1/IGF2R/COA6/COX17/CAT/AGK/DTYMK/CEP89/CDC25C/HAX1/MICU2/APP/PRELID1/CHCHD2/PARK7/CAPN2/GOLPH3/TIMM8B/NME4/IMMT/TIMM9/AIFM1/TXNIP/SOD1/STOML2/OPA1
GOCC_MHC_CLASS_II_PROTEIN_COMPLEX	GOCC_MHC_CLASS_II_PROTEIN_COMPLEX	GOCC_MHC_CLASS_II_PROTEIN_COMPLEX	13	0.819909	1.87025	1.91775e-05	0.000169561	9.43736e-05	1614	tags=77%, list=7%, signal=72%	HLA-DRA/HLA-DPA1/CD74/HLA-DMA/HLA-DPB1/HLA-DRB1/HLA-DMB/HLA-DQA1/HLA-DOA/HLA-DQB1
GOBP_RESPONSE_TO_HEAT	GOBP_RESPONSE_TO_HEAT	GOBP_RESPONSE_TO_HEAT	151	0.497987	1.45896	1.9408e-05	0.000171361	9.53753e-05	7167	tags=61%, list=31%, signal=42%	HMOX1/IGFBP7/HSPA6/CXCL10/HSPA1B/CD14/LYN/DNAJB1/TPR/TGFB1I1/HDAC2/BAG3/THBS1/NUP62/RPA3/DNAJC2/NUP107/HSPA1A/PDCL3/CAMK2D/POM121/RPA2/SUMO1/HSP90AA1/CDKN1A/DNAJA2/RBBP7/PRKACA/RPA1/TP53INP1/DNAJB4/HSBP1/EIF2S1/STAC/IER5/PTGES3/DNAJA1/NUP37/CD34/DHX36/NUP205/MAPKAPK2/ATR/TFEC/MTOR/MICA/PIRT/SEC13/CHORDC1/FGF1/RAE1/YWHAE/NUP160/NDC1/NUP153/NUP98/EIF2B1/NUP188/HSP90AB1/PDCD6/POM121C/DNAJB6/VCP/POLR…
GOBP_NEGATIVE_REGULATION_OF_VIRAL_PROCESS	GOBP_NEGATIVE_REGULATION_OF_VIRAL_PROCESS	GOBP_NEGATIVE_REGULATION_OF_VIRAL_PROCESS	75	0.565035	1.59378	1.94663e-05	0.000171638	9.55295e-05	7312	tags=71%, list=31%, signal=49%	LTF/ZFP36/PLSCR1/IFITM3/IFI16/PTX3/STAT1/APOBEC3C/FAM111A/OAS1/IFITM1/APOBEC3G/SNX3/OAS2/CCL5/MX1/IFITM2/ISG20/BST2/CIITA/ISG15/SLPI/LARP7/TRIM5/ZC3HAV1/TRIM21/OAS3/TRIM14/RSAD2/PPIA/BANF1/OASL/APOBEC3B/EIF2AK2/ILF3/APOBEC3F/TNIP1/SRPK2/IFIT1/TRIM28/TRIM6/GSN/TRIM25/IFIT5/PML/HEXIM1/TRIM26/UBP1/RNASEL/CHMP3/MPHOSPH8/PARP10/TRIM27
GOBP_POSITIVE_REGULATION_OF_INTRACELLULAR_PROTEIN_TRANSPORT	GOBP_POSITIVE_REGULATION_OF_INTRACELLULAR_PROTEIN_TRANSPORT	GOBP_POSITIVE_REGULATION_OF_INTRACELLULAR_PROTEIN_TRANSPORT	165	0.492364	1.44974	2.02457e-05	0.000178263	9.9217e-05	6852	tags=56%, list=29%, signal=40%	SH3GLB1/RAC2/HCLS1/CDC42/FLNA/PDCD5/LEPROT/ITGB2/RAN/TPR/CASP8/ECT2/PLK3/GTSE1/ZIC1/ANP32B/BAG3/UBE2D3/TGFB1/HYAL2/EDEM2/YWHAQ/YWHAZ/SAR1B/PRKACA/YWHAB/SMO/PRKCD/MFF/PDCD10/NUTF2/IL1B/TARDBP/MYO1C/AKT2/MICALL2/ITGAM/TM9SF4/EFCAB7/PCM1/ZC3H12A/STOM/EDEM1/YWHAE/EMD/TOMM7/TP53/ITGB1BP1/SAE1/RIOK2/IPO5/MAPK14/YWHAH/OAZ1/TFDP1/CSNK2A2/OAZ2/JUP/HSP90AB1/PRKAA1/GLI3/GSK3A/UBL5/TMEM30A/E2F1/JAK2/HDAC3/YW…
GOBP_CYTOPLASMIC_PATTERN_RECOGNITION_RECEPTOR_SIGNALING_PATHWAY	GOBP_CYTOPLASMIC_PATTERN_RECOGNITION_RECEPTOR_SIGNALING_PATHWAY	GOBP_CYTOPLASMIC_PATTERN_RECOGNITION_RECEPTOR_SIGNALING_PATHWAY	62	0.580473	1.6131	2.06073e-05	0.000181197	0.00010085	6184	tags=66%, list=27%, signal=49%	HSPA1B/LSM14A/TNFAIP3/TSPAN6/CASP8/RNF135/UBE2N/IFIH1/HSPA1A/TAB2/SLC15A3/BIRC2/ALPK1/RIOK3/DDX60/UBE2V1/TIFA/MAP3K7/C1QBP/USP15/DDX58/UBA52/BIRC3/TAB3/SLC15A4/IRF7/NOD1/NFKBIA/UBC/RIPK2/UBB/DHX58/ANKRD17/TRAF6/IRAK2/CYLD/IRAK1/TLR4/RPS27A/XIAP/RELA
GOBP_RESPONSE_TO_CADMIUM_ION	GOBP_RESPONSE_TO_CADMIUM_ION	GOBP_RESPONSE_TO_CADMIUM_ION	54	0.611001	1.67981	2.09507e-05	0.000183962	0.000102389	7586	tags=76%, list=33%, signal=51%	MMP9/B2M/SOD2/HMOX1/PCNA/JUN/FOS/CYBB/SPARC/MT2A/UBE2D3/MT1E/CYB5A/SUMO1/MT1M/NCF1/MT1F/EGFR/CAT/SLC30A1/ALAD/DTYMK/MT1X/PPP5C/AKT1/DAXX/GSS/MT1A/SOD1/NPC1/MTF1/CHUK/GSN/ERCC1/NUDT1/MT1H/HSF1/MAPK1/HAAO/ATP7A/SORD
[truncated: 1,851 more rows]
