# Supplementary material for: CASP6 predicts poor prognosis in glioma and correlates with tumor immune microenvironment
Source: Front Oncol. 2022 Sep 2;12:818283. doi: 10.3389/fonc.2022.818283 (PMC9479196; doi:10.3389/fonc.2022.818283)
Supplement: Supplementary file 14 [file Table_4.xlsx]

## Sheet: Sheet1
Characteristics		Cohorts
		CGGA	TCGA	Rembrandt	GSE4290
No. of patients		651	692	313	153
Age	≤42	314	300	180	-
	＞42	336	390	119	-
Gender	Female	266	295	92	-
	Male	385	395	149	-
Grade	II	232	257	99	45
	III	194	266	84	31
	IV	225	167	130	77
Histology	A (Astrocytoma)	131	67	6	26
	AA (Anaplastic Astrocytoma)	120	128	18	0
	AO (Anaplastic Oligodendroglioma)	58	0	0	0
	AOA (Anaplastic Oligoastrocytoma)	16	78	0	0
	GBM	225	167	39	77
	O (Oligodendroglioma)	93	119	16	50
	OA (Oligoastrocytoma)	8	132	10	0
Survival (median[IQR])		41.6 [15.1, 81.2]	18.7 [10.3, 36.1]	21.1 [10.0, 46.9]	-
Status	Alive	281	421	42	-
	Dead	349	268	250	-
IDH status	Wildtype	287	-	-	-
	Mutant	324	-	-	-
1p19q	Non-codel	446	-	-	-
	Codel	142	-	-	-
MGMTp methylation status	un-methylated	262	-	-	-
	methylated	296	-	-	-
Radio status	No	114	-	-	-
	Yes	506	-	-	-
Chemo status	No	201	-	-	-
	Yes	408	-	-	-
